# Supplementary material for: Cannabinol (CBN) Influences the Ion Channels and Synaptic-Related Genes in NSC-34 Cell Line: A Transcriptomic Study
Source: Cells. 2024 Sep 19;13(18):1573. doi: 10.3390/cells13181573 (PMC11430194; doi:10.3390/cells13181573)
Supplement: Supplementary file 1 [file cells-13-01573-s001.zip]

Archive with 8 entries (8 files):
- cells-3176121-supplementary-Figures.pdf
- Cover letter.pdf
- Table S1.xlsx
- Table S2.xlsx
- Table S3.xlsx
- Table S4.xlsx
- Table S5.xlsx
- Table S6.xlsx
