# Supplementary material for: Cannabinol (CBN) Influences the Ion Channels and Synaptic-Related Genes in NSC-34 Cell Line: A Transcriptomic Study
Source: Cells. 2024 Sep 19;13(18):1573. doi: 10.3390/cells13181573 (PMC11430194; doi:10.3390/cells13181573)
Supplement: Supplementary file 1 [file cells-13-01573-s001.zip › Table S1.xlsx]

## Sheet: CTRL vs CBN 5µm
	log2FoldChange	pvalue	padj
0610009B22Rik	-0.0362	0.697904	0.76575
0610012G03Rik	-4.95726	0.00105211	0.003098
0610030E20Rik	0.61471	0.336363	0.426861
1110004F10Rik	0.131133	0.000330991	0.00114569
1110038F14Rik	0.341692	0.165352	0.238119
1110051M20Rik	0.13516	0.327832	0.418598
1110059E24Rik	-0.380505	0.000823835	0.0025165
1110059G10Rik	-0.0356757	0.812784	0.856057
1110065P20Rik	0.222393	0.775313	0.827345
1190007I07Rik	0.589764	0.00115103	0.00335488
1500002C15Rik	-0.970252	0.00468173	0.0112897
1500004A13Rik	1.80735	0.113049	0.171906
1500009L16Rik	-1.19264	0.0562451	0.0957826
1600012H06Rik	1.07039	0.0486995	0.0854065
1600014C10Rik	0.129283	0.593103	0.672778
1600029O15Rik	0.316369	0.225567	0.306404
1700008J07Rik	-1.19264	0.177029	0.251246
1700013F07Rik	-1.37707	0.000190811	0.000705071
1700017B05Rik	0.0803735	0.686381	0.755358
1700025G04Rik	-0.0876755	0.313876	0.40269
1700029I15Rik	-2.96523	2.93199e-11	3.69525e-10
1700034H15Rik	-0.192644	0.789421	0.837436
1700037H04Rik	-0.192645	0.0922271	0.145676
1700048O20Rik	-1.41504	0.0444205	0.0787986
1700066M21Rik	0.273019	0.022145	0.0434615
1700084C06Rik	-5.63533	0.000150955	0.000574248
1700086O06Rik	-4.95726	0.00105211	0.003098
1700102P08Rik	-1.04064	0.0674184	0.11152
1700123O20Rik	-0.398587	2.70472e-08	2.18888e-07
1810013L24Rik	0.000399218	0.985462	0.989454
1810014B01Rik	-0.125531	0.686694	0.755417
1810024B03Rik	4.835	0.00128235	0.00363295
1810030O07Rik	1.27798	2.10752e-10	2.33489e-09
1810058I24Rik	-0.418412	4.62861e-05	0.00020079
2010204K13Rik	0.681824	0.187864	0.263222
2010315B03Rik	0.0418204	0.901101	0.924885
2210016F16Rik	4.31687e-07	0.999999	1
2210016L21Rik	2.80735	0.00947144	0.0208695
2300009A05Rik	0.211252	0.207682	0.285577
2310009B15Rik	-1.36257	0.0262368	0.0503582
2310022A10Rik	-0.356144	0.0727675	0.119353
2310022B05Rik	0.222393	0.213438	0.291715
2310033P09Rik	0.552098	0.00918294	0.0203974
2310039H08Rik	0.544321	0.465006	0.553253
2310057M21Rik	-0.128515	0.672706	0.744263
2310061I04Rik	-0.138605	0.116512	0.176303
2410002F23Rik	2.02975	0.00176362	0.00481678
2410004B18Rik	0.750772	0.0313755	0.0586106
2510039O18Rik	-0.123483	0.194879	0.271337
2610002M06Rik	0.622931	0.0147646	0.0306469
2610005L07Rik	0.390492	7.62594e-17	1.80523e-15
2610008E11Rik	0.807355	0.0873296	0.138807
2610020C07Rik	-0.254045	0.393416	0.48689
2610021A01Rik	-1.10593	8.15956e-22	2.95544e-20
2610044O15Rik8	4.39231	2.45797e-05	0.000113151
2610203C22Rik	3.71424	0.000422983	0.00141229
2610301B20Rik	0.944859	0.0151601	0.0312931
2610318N02Rik	-0.844721	0.086781	0.138283
2610507B11Rik	-0.116024	7.16655e-10	7.41345e-09
2700049A03Rik	1.07414	5.55124e-07	3.58205e-06
2700062C07Rik	-0.678071	0.256306	0.341732
2700078F05Rik	2.12928	0.0567294	0.095961
2700099C18Rik	0.324573	0.010815	0.0234217
2810004N23Rik	2.61471	3.28599e-05	0.000146622
2810021J22Rik	-2.51457	0.0244385	0.0474251
2810025M15Rik	0.807355	0.196226	0.272294
2810039B14Rik	1.12928	0.1858	0.261112
2810402E24Rik	-5.22029	0.000508038	0.00164881
2810457G06Rik	0.392318	0.551324	0.634148
2900009J06Rik	-3.19264	0.00317123	0.00802554
2900026A02Rik	1.80735	0.0250253	0.0483338
3000002C10Rik	0.529821	0.00954469	0.0210016
3110009E18Rik	0.857981	0.009757	0.0213869
3110053B16Rik	-2.92961	3.51226e-06	1.93965e-05
3110067C02Rik	-1.19264	0.0562451	0.0957826
3300002I08Rik	-0.314635	0.194201	0.270511
4632415L05Rik	1.80735	0.113049	0.171906
4632427E13Rik	2.92283	2.61612e-06	1.48298e-05
4833420G17Rik	-0.116696	0.318811	0.408483
4833439L19Rik	-0.145952	0.0294269	0.0556865
4921524J17Rik	0.345374	0.000528116	0.00170783
4930430F08Rik	-0.501749	0.00010054	0.000403341
4930453N24Rik	0.227687	0.0489407	0.0857463
4930503L19Rik	-0.66213	0.0116727	0.0250274
4930522L14Rik	1.00899	0.00902351	0.0200644
4930539M17Rik	-0.607682	0.435429	0.527885
4930577N17Rik	-1.60768	0.0199215	0.039608
4930579G24Rik	0.341179	0.0352612	0.0646745
4930590J08Rik	1.12928	0.1858	0.261112
4930599N23Rik	5.05739	0.000707482	0.00220441
4931406C07Rik	-0.607682	0.00968849	0.0212921
4931414P19Rik	-0.0437816	0.832839	0.871661
4931428F04Rik	0.881356	0.00193005	0.00521654
4932438A13Rik	-0.0428285	0.017039	0.0345398
4933404O12Rik	1.80735	0.113049	0.171906
4933421A08Rik	1.22239	0.0767357	0.124457
4933431E20Rik	-1.51457	0.0759767	0.12359
5031425E22Rik	-1.41504	0.0444205	0.0787986
5031439G07Rik	0.179543	0.0222662	0.0436655
5330406M23Rik	-0.92961	0.212107	0.290022
5430401H09Rik	1.80735	0.113049	0.171906
5430403G16Rik	0.0297478	0.958199	0.968465
5430416N02Rik	-0.777606	0.403713	0.496015
5730455P16Rik	0.00237099	0.98819	0.991284
5730480H06Rik	-0.830075	0.0568462	0.0960815
5830417I10Rik	0.657608	1.32297e-05	6.51994e-05
5S_rRNA	-0.192644	0.789421	0.837436
5_8S_rRNA	0.0703896	0.819725	0.861215
6030458C11Rik	0.0573333	0.801072	0.846826
6330403K07Rik	0.423212	0.00462828	0.0111866
6330418K02Rik	-2.7776	0.0117089	0.0250274
6330549D23Rik	-1.87072	0.000344671	0.00118784
6430511E19Rik	-1.19264	0.0982583	0.153117
6430548M08Rik	0.059962	0.58121	0.662257
6430571L13Rik	-5.22029	0.000508038	0.00164881
6720489N17Rik	4.31687e-07	0.999999	1
6820431F20Rik	0.537434	1.55375e-25	7.38382e-24
7330423F06Rik	2.61471	0.0165049	0.0336079
7SK	0.11311	0.149954	0.217957
8030456M14Rik	1.80735	0.113049	0.171906
8030462N17Rik	0.259516	1.14581e-06	6.93684e-06
9130023H24Rik	1.22239	0.0767357	0.124457
9130213A22Rik	-0.777607	0.0949156	0.148955
9230114K14Rik	2.12928	0.0567294	0.095961
9330151L19Rik	0.45226	0.0102366	0.0223106
9330159F19Rik	1.04182	9.98989e-10	1.01107e-08
9430015G10Rik	3.39231	0.00139881	0.00392258
9430091E24Rik	0.681824	0.187864	0.263222
9530052E02Rik	6.49796	8.75079e-06	4.47487e-05
9530059O14Rik	0.459432	0.351608	0.443227
9530068E07Rik	-0.92961	0.012575	0.0266043
9530077C05Rik	-2.19264	0.0545498	0.0933609
9930014A18Rik	2.12928	0.0567294	0.095961
9930021J03Rik	0.0324376	0.46154	0.552075
9930024M15Rik	0.807355	0.360796	0.451745
9930104L06Rik	-2.19264	0.0545498	0.0933609
A130010J15Rik	-1.25154	0.000476967	0.00157383
A130012E19Rik	3.12928	0.00344725	0.00861711
A230006K03Rik	6.83499	2.74432e-06	1.5487e-05
A230056P14Rik	-1.30812	6.79292e-06	3.54539e-05
A230072E10Rik	0.485427	0.237832	0.320517
A330076H08Rik	4.57196	0.00251462	0.00652449
A430033K04Rik	-1.19264	0.177029	0.251246
A530083I20Rik	2.80735	0.00947144	0.0208695
A630052C17Rik	-0.192644	0.817095	0.858952
A630089N07Rik	0.681824	0.0625452	0.104512
A730011C13Rik	-0.125531	0.568395	0.650705
A730017L22Rik	0.378512	0.0896863	0.142124
A730018C14Rik	-5.22029	0.000508038	0.00164881
A730098A19Rik	-0.192645	0.743605	0.802314
A830082K12Rik	0.392318	0.551324	0.634148
A930004J17Rik	-3.19264	0.00317123	0.00802554
A930037H05Rik	-0.92961	0.212107	0.290022
AI506816	-0.777607	0.148099	0.215732
AI597479	-0.669083	0.0164281	0.0336079
AI661453	-0.280108	0.43052	0.52349
AI837181	-0.239188	0.0649005	0.108091
AK157302	-2.51457	0.0244385	0.0474251
AU022252	0.366783	0.226417	0.307294
AU040320	0.00386472	0.941653	0.957406
AU041133	-0.617951	0.00666514	0.0153552
AV320801	1.68182	0.0113696	0.0244802
AW046200	1.12928	0.0613238	0.102797
AW146154	-0.607682	0.270029	0.355554
AW209491	0.166436	0.406841	0.499115
AW549877	0.921012	5.49383e-09	4.9464e-08
Aaas	-0.202868	2.30376e-06	1.32312e-05
Aacs	0.222392	0.0746646	0.122053
Aagab	-0.410236	0.0531702	0.0920088
Aak1	-0.157397	3.66391e-06	2.02074e-05
Aamdc	0.9386	0.000476572	0.00157335
Aamp	0.135777	0.00502861	0.0120255
Aar2	-0.656809	2.68155e-10	2.92977e-09
Aars	0.000249477	0.985163	0.98939
Aars2	0.156939	0.364556	0.456007
Aasdh	-0.192645	0.581933	0.66256
Aasdhppt	0.266787	0.0751103	0.122597
Aatf	0.142458	0.123579	0.185288
Aatk	0.822622	6.13288e-06	3.22427e-05
Abat	-0.278408	1.15795e-08	9.96434e-08
Abca1	0.298074	8.19848e-05	0.000336921
Abca2	0.0183155	0.575842	0.657029
Abca3	-0.396517	1.75458e-09	1.70744e-08
Abca4	4.57196	0.00251462	0.00652449
Abca5	0.0927573	0.703046	0.770122
Abca7	0.243029	0.00191878	0.00518942
Abcb10	0.435386	0.00689921	0.0158511
Abcb1a	-0.545467	1.1576e-09	1.16413e-08
Abcb1b	0.350007	0.000511	0.00165672
Abcb4	-0.290825	0.0841266	0.134938
Abcb7	-0.0740819	0.257538	0.343058
Abcb8	0.326084	0.0123631	0.0262131
Abcb9	0.120513	0.475	0.562638
Abcc1	-0.0400107	0.542966	0.627331
Abcc10	0.630477	1.28383e-05	6.34436e-05
Abcc3	3.39231	0.00139881	0.00392258
Abcc5	0.133225	0.000283485	0.000994874
Abcc6	1.61471	0.0483658	0.0849981
Abcc8	-0.425306	0.0526194	0.0912054
Abcd1	-0.171112	0.169777	0.24377
Abcd3	0.248707	7.78579e-06	4.01715e-05
Abcd4	0.13516	0.327832	0.418598
Abce1	-0.130037	3.53723e-15	7.17723e-14
Abcf1	-0.151474	2.49783e-05	0.000114693
Abcf2	0.00990974	0.658019	0.73293
Abcf3	-0.350726	6.54912e-13	1.02081e-11
Abcg1	0.736966	0.0073449	0.0167278
Abcg2	2.34341	2.09671e-06	1.21191e-05
Abcg4	0.123688	0.260953	0.347269
Abhd1	4.31687e-07	0.999999	1
Abhd10	-0.0467941	0.819716	0.861215
Abhd11	1.73335	0.000723475	0.0022498
Abhd12	-0.254421	0.0241688	0.0470679
Abhd13	-0.63465	0.000587441	0.00187663
Abhd14a	-0.192645	0.581933	0.66256
Abhd15	1.22239	0.0767357	0.124457
Abhd16a	0.232108	4.95555e-05	0.000213653
Abhd17a	0.197891	0.00409861	0.0100564
Abhd17b	0.668243	2.12312e-23	8.68554e-22
Abhd17c	0.144619	0.0153305	0.0316035
Abhd18	-0.17095	0.333916	0.424618
Abhd2	0.0352589	0.387894	0.4811
Abhd3	-1.77761	0.0328317	0.0607813
Abhd4	0.482628	2.51272e-05	0.000115168
Abhd5	-0.368455	2.01924e-28	1.12943e-26
Abhd6	0.510637	0.000502225	0.00164814
Abhd8	-0.0406418	0.862325	0.894596
Abi1	-0.00660988	0.854554	0.88821
Abi2	-0.360063	2.12887e-16	4.80555e-15
Abitram	0.247928	0.490194	0.577013
Abl1	-0.158149	3.5745e-05	0.000158322
Abl2	-0.107109	0.000310265	0.00107808
Ablim1	0.0404521	0.397119	0.490759
Ablim2	0.365845	4.04174e-05	0.000177033
Ablim3	-1.29574	4.98476e-08	3.88725e-07
Abr	0.0449919	0.116575	0.176355
Abracl	0.525584	8.91613e-05	0.000362758
Abraxas1	-0.999999	0.117829	0.177831
Abraxas2	-0.312823	3.33152e-12	4.74788e-11
Abtb1	1.01381	2.17332e-07	1.51616e-06
Abtb2	-0.733213	0.0665	0.110391
Acaa1a	0.207206	0.0342447	0.0630755
Acaa1b	0.681824	0.187864	0.263222
Acaa2	2.71425	5.77737e-07	3.70531e-06
Acaca	0.0795268	0.00116106	0.00338256
Acacb	-0.396659	0.0114543	0.0246374
Acad10	0.900465	0.00478978	0.0115131
Acad11	-0.142019	0.599274	0.678923
Acad8	0.116683	0.248424	0.333192
Acad9	-0.125531	0.686694	0.755417
Acadl	-0.4975	0.00083053	0.00253216
Acadm	-0.415037	0.464612	0.553253
Acads	-0.208412	0.167026	0.240256
Acadsb	0.618593	6.27082e-07	3.99141e-06
Acadvl	0.426751	0.00684248	0.0157351
Acap1	4.57196	0.00251462	0.00652449
Acap2	0.112721	0.0196911	0.0392982
Acap3	-0.0252506	0.748572	0.806915
Acat1	0.11221	0.00290579	0.00744317
Acat2	0.00966317	0.946728	0.961717
Acbd3	0.0561066	0.0988979	0.153965
Acbd4	-0.574978	5.19194e-13	8.21418e-12
Acbd5	0.413076	6.02276e-06	3.17224e-05
Acbd6	0.305219	0.00327621	0.00825485
Accs	-0.312939	0.288359	0.37606
Acd	5.41996	0.000255539	0.00090687
Ace	0.211817	0.000947019	0.00284827
Acer2	6.15692	2.68958e-05	0.000122298
Acer3	0.295293	0.0452093	0.0800857
Ache	0.194378	0.300988	0.389201
Acin1	0.104166	0.00022776	0.000825909
Acly	-0.0876653	5.50577e-12	7.57328e-11
Aco1	0.289956	0.00874207	0.0195512
Aco2	-0.118911	4.49895e-21	1.55812e-19
Acot11	2.02975	0.00176362	0.00481678
Acot13	-0.625604	0.0376466	0.0683554
Acot2	-0.397759	0.0154766	0.0318476
Acot7	-0.0710711	0.000450394	0.0014963
Acot8	1.12928	2.86393e-05	0.000129527
Acot9	0.33787	0.185864	0.261114
Acox1	0.29956	0.0322297	0.059967
Acp1	-0.0891689	0.214135	0.292572
Acp2	-0.446093	7.41482e-05	0.000307012
Acp6	0.428844	0.238014	0.320658
Acsf3	0.0588939	0.845366	0.881647
Acsl1	0.307968	0.00725614	0.0165608
Acsl3	-0.0292334	0.612314	0.690941
Acsl4	-0.149308	5.12547e-14	9.17721e-13
Acsl5	-0.0725298	0.192547	0.268622
Acsl6	-0.256674	7.89539e-06	4.07204e-05
Acss2	0.0749285	0.236275	0.319149
Acta1	4.61471	3.25567e-10	3.53261e-09
Actb	-0.165911	0	0
Actb-ps1	-1.51457	0.0759767	0.12359
Actg1	-0.219626	1.55012e-179	1.30634e-176
Actg2	-0.330148	0.294872	0.382777
Actl6a	-0.232887	6.75179e-05	0.000282054
Actl6b	-0.25529	0.00100771	0.00300647
Actn1	-0.168452	2.49488e-20	8.06593e-19
Actn2	0.154328	0.0954301	0.149558
Actn4	-0.0469776	0.0329255	0.0609387
Actr10	0.0795918	0.0507642	0.0885777
Actr1a	-0.118926	9.22014e-10	9.37665e-09
Actr1b	0.0981711	0.000157338	0.000595483
Actr2	-0.0201821	0.318634	0.408297
Actr3	-0.121176	1.1871e-07	8.66404e-07
Actr3-ps	-0.048255	0.83267	0.871579
Actr3b	0.22713	0.0109864	0.0237493
Actr5	0.173005	0.358817	0.450741
Actr6	-0.524096	2.44858e-06	1.39614e-05
Actr8	0.0512805	0.609914	0.688738
Acvr1	0.557635	5.35949e-14	9.55562e-13
Acvr1b	-0.0746478	0.483727	0.571155
Acvr2a	-0.00740984	0.876956	0.906501
Acvr2b	0.0578467	0.011693	0.0250274
Acy1	0.36565	0.00832289	0.0187373
Ada	1.02975	0.0112891	0.0243483
Adam10	-0.143589	1.97118e-12	2.90416e-11
Adam11	1.12928	0.00309087	0.00785825
Adam12	0.482628	2.51272e-05	0.000115168
Adam15	0.122928	0.0869157	0.138445
Adam17	-0.0661967	0.352724	0.4445
Adam19	0.91427	3.74164e-06	2.05644e-05
Adam21	-0.192644	0.789421	0.837436
Adam22	-0.280898	7.92347e-10	8.13653e-09
Adam23	-0.312485	0.0127356	0.026908
Adam9	-0.270214	1.36879e-05	6.71695e-05
Adamts1	-2.19264	3.65098e-07	2.42913e-06
Adamts10	0.657977	5.33811e-05	0.000228898
Adamts17	-0.588574	0.00102567	0.00304785
Adamts3	0.139199	0.437904	0.530326
Adamts4	0.606097	3.50574e-06	1.93689e-05
Adamts5	1.39232	0.00378864	0.009398
Adamts6	-0.18133	0.155839	0.225757
Adamts9	0.366389	0.00151046	0.00419827
Adamtsl2	1.65535	0.00132792	0.00374861
Adamtsl4	6.15692	2.68958e-05	0.000122298
Adap1	0.0927572	0.509076	0.595523
Adar	-0.264436	0.00146432	0.00408169
Adarb1	0.127688	0.209539	0.287598
Adat1	-0.375509	0.00468838	0.0113016
Adat2	0.750772	0.0313755	0.0586106
Adck1	0.115477	0.69963	0.767244
Adck2	0.254814	0.529189	0.614785
Adck5	-0.270647	0.162394	0.234179
Adcy10	-5.44268	0.000267739	0.000944859
Adcy3	0.292782	0.624028	0.701186
Adcy4	-0.489627	0.0350076	0.0642839
Adcy6	0.0621944	0.0371497	0.0676866
Adcy7	0.392318	0.465589	0.553253
Adcy9	1.12928	2.98546e-07	2.02464e-06
Add1	0.141549	2.67391e-08	2.16812e-07
Add3	-0.228134	0.000277982	0.000976646
Adgra1	-0.777607	0.0271588	0.051921
Adgra2	-1.01577	0.00411012	0.0100788
Adgra3	0.0485591	0.404572	0.49662
Adgrb1	0.382049	7.13129e-05	0.000296437
Adgrb2	0.0488044	0.211877	0.290022
Adgrd1	2.26679	0.00384482	0.00950007
Adgrf3	-5.22029	0.000508038	0.00164881
Adgrg1	0.528639	0.0128874	0.0272151
Adgrg3	0.807355	0.360796	0.451745
Adgrl1	0.0183963	0.271018	0.356608
Adgrl2	-0.0152991	0.770811	0.825118
Adgrl3	-0.912537	4.67848e-07	3.06746e-06
Adh5	-0.264495	0.00443799	0.0108177
Adhfe1	2.97728	0.00562735	0.0132443
Adi1	2.80735	0.00947144	0.0208695
Adipor1	0.0181097	0.660937	0.735512
Adipor2	0.128226	0.121692	0.18298
Adk	-0.0333894	0.424002	0.516904
Adm2	0.281286	0.372397	0.464431
Adnp	-1.48215	0.000240802	0.000866984
Adnp2	0.451211	0.0507285	0.0885349
Ado	-0.261807	0.0059895	0.0139692
Adora2a	-0.527829	3.24611e-12	4.64187e-11
Adpgk	0.0501365	0.302243	0.389903
Adprh	-0.397759	0.0154766	0.0318476
Adprm	2.76155	3.48172e-07	2.32747e-06
Adprs	-0.393558	0.000198148	0.000728138
Adra2a	0.0719499	0.517909	0.60418
Adra2b	-0.861439	3.60037e-05	0.000159036
Adrm1	-0.0228289	0.532035	0.617071
Adsl	0.0827404	0.177853	0.252187
Adss	-0.129307	2.78391e-05	0.00012627
Adssl1	0.174137	0.429702	0.522798
Aebp1	0.375317	4.90757e-07	3.20106e-06
Aebp2	-0.156795	2.2862e-06	1.31422e-05
Aen	0.399622	2.01504e-05	9.49391e-05
Afap1	0.0866387	0.523342	0.608888
Afap1l1	-0.29434	0.00561401	0.0132443
Afap1l2	-2.7776	0.0117089	0.0250274
Afdn	0.124325	2.49207e-05	0.00011447
Aff1	0.402513	0.0358829	0.0657289
Aff4	-0.232803	1.77208e-28	1.00004e-26
Afg1l	-0.0406419	0.77367	0.827338
Afg3l1	1.80735	0.000395078	0.00134036
Afg3l2	0.197814	0.0756158	0.123353
Aftph	-0.169777	0.000116311	0.000458034
Aga	0.314315	0.303513	0.391261
Agap1	-0.192645	1.26227e-10	1.44663e-09
Agap2	0.2005	0.177293	0.251528
Agap3	-0.129245	4.71778e-07	3.0895e-06
Agbl3	4.57196	0.00251462	0.00652449
Agbl4	0.292782	0.624028	0.701186
Agbl5	0.406393	1.19158e-08	1.02121e-07
Ager	2.05528	0.000249952	0.000894828
Agfg1	-0.260758	8.26152e-35	6.78142e-33
Agfg2	0.299118	2.28369e-05	0.000106016
Aggf1	1.02148	2.84928e-05	0.000128911
Agk	-0.178733	0.00478793	0.0115131
Agl	0.602737	2.25794e-07	1.57347e-06
2001-08-01	-0.0353995	0.355285	0.446837
2002-08-01	-0.0709493	0.0022477	0.00599181
2003-08-01	0.575459	2.23762e-23	9.06594e-22
2004-08-01	-0.174266	0.284529	0.372371
Agpat1	-0.205701	2.06779e-12	3.03588e-11
Agpat2	0.0483631	0.795818	0.8424
Agpat3	0.209022	0.000319805	0.0011094
Agpat4	-0.448985	0.00586498	0.0137407
Agpat5	0.439623	0.132952	0.197491
Agps	-0.159115	2.46257e-05	0.000113321
Agrn	0.146208	0.00589427	0.0138057
Agtpbp1	-0.340744	0.000988398	0.00295934
Agtr1a	-0.607682	0.0811611	0.130546
Agtrap	2.61471	0.0165049	0.0336079
Ahctf1	-0.092364	0.0503501	0.0879718
Ahcy	-0.0854708	0.0371695	0.0677128
Ahcyl1	0.0575882	0.00197829	0.00533664
Ahcyl2	0.210831	6.50756e-11	7.77525e-10
Ahdc1	0.146157	0.0610858	0.102608
Ahi1	-0.391381	8.66115e-13	1.33194e-11
Ahnak	0.20434	1.79162e-57	3.06052e-55
Ahnak2	-0.947532	0.00323969	0.00818405
Ahsa1	-0.16987	1.27293e-16	2.9417e-15
Ahsa2	-0.316973	0.0248391	0.0480991
Aida	-0.0879289	0.00293791	0.0075148
Aif1l	0.00529446	0.982353	0.987116
Aifm1	-0.146841	0.00513886	0.012259
Aifm2	2.68182	1.94226e-05	9.18868e-05
Aig1	-0.492205	0.0676393	0.111783
Aimp1	0.339933	0.000171972	0.000641267
Aimp2	0.277675	0.0421078	0.0752346
Aip	0.0259952	0.734252	0.796368
Ajm1	-0.321928	0.196967	0.273101
Ak1	0.685566	2.99289e-08	2.40363e-07
Ak2	0.0208692	0.416821	0.509627
Ak3	-0.45916	9.33881e-05	0.000377404
Ak4	-0.695145	0.0105908	0.0229847
Ak6	-0.0372273	0.700403	0.767892
Akap1	0.128475	0.0761666	0.123883
Akap10	-0.168316	0.00449819	0.0109307
Akap11	-0.337961	4.51688e-08	3.54866e-07
Akap12	0.16245	0.268592	0.354227
Akap13	0.0193308	0.816963	0.858952
Akap3	-4.95726	0.00105211	0.003098
Akap6	0.0350223	0.585448	0.666065
Akap7	-0.492205	0.196299	0.272294
Akap8	0.0953872	0.257283	0.342782
Akap8l	0.0762617	0.0116447	0.025
Akap9	0.119633	0.0558539	0.0953218
Akip1	-0.431652	0.00103836	0.00308191
Akirin1	-0.461604	1.67759e-11	2.17056e-10
Akirin2	0.062612	0.284867	0.372736
Akna	0.807355	0.263041	0.348762
Akr1a1	0.066252	0.0674945	0.111631
Akr1b10	0.758446	0.0194044	0.038775
Akr1b3	0.062612	0.226704	0.307651
Akr1b7	5.25003	0.00041492	0.0013872
Akr1b8	0.626783	0.0429782	0.0766597
Akr1e1	0.444785	0.307492	0.395584
Akr7a5	-0.0979328	0.00719246	0.0164382
Akt1	-0.019543	0.375869	0.468022
Akt1s1	0.138561	0.57243	0.654317
Akt2	0.234279	6.37615e-08	4.86133e-07
Akt2-ps	-1.54628	0.000115667	0.000455782
Akt3	-0.028089	0.152275	0.22105
Aktip	-0.0603624	0.457137	0.548625
Alad	-0.0881431	0.0763616	0.124169
Alas1	0.286707	0.00516951	0.0123205
Alcam	-0.841888	2.88909e-14	5.34714e-13
Aldh16a1	-1.36257	0.00167022	0.00459083
Aldh18a1	0.00974433	0.799026	0.845017
Aldh1a3	0.138561	0.57243	0.654317
Aldh1b1	0.0703894	0.51919	0.605487
Aldh1l2	0.492894	4.25913e-19	1.27281e-17
Aldh2	0.34263	3.56972e-05	0.000158166
Aldh3a2	0.504559	7.88974e-05	0.000325185
Aldh3b1	-0.128515	0.55023	0.634148
Aldh6a1	0.634518	5.91307e-10	6.18256e-09
Aldh7a1	0.525584	0.0236816	0.0461975
Aldh8a1	-2.19264	0.0545498	0.0933609
Aldh9a1	0.353498	5.98775e-05	0.000253148
Aldoa	0.131631	2.65405e-19	8.04554e-18
Aldoc	-0.342023	5.53556e-05	0.000236642
Alg1	0.389697	3.8333e-12	5.42022e-11
Alg10b	-0.468279	3.16667e-09	2.96079e-08
Alg11	0.222393	0.45014	0.542701
Alg12	-0.544947	0.00609964	0.0141895
Alg13	0.569532	9.60758e-16	2.08318e-14
Alg14	-1.14374	0.000423157	0.0014125
Alg2	-0.15021	0.390627	0.484231
Alg3	0.0935872	0.173287	0.248273
Alg5	0.22109	0.00640833	0.0148311
Alg6	0.0483632	0.816969	0.858952
Alg8	-0.567293	2.47271e-20	8.01477e-19
Alg9	0.241451	0.000503088	0.00164881
Alk	1.94486	5.26878e-08	4.08354e-07
Alkbh1	0.392318	0.302111	0.389772
Alkbh3	-0.223342	0.033795	0.0623108
Alkbh5	0.16138	1.82556e-07	1.28993e-06
Alkbh6	0.0619279	0.735336	0.797202
Alkbh8	-0.38529	0.0738527	0.120837
Alms1	0.271759	0.0714041	0.117315
Alpl	-0.216995	0.020589	0.0407683
Als2	-0.335948	2.22639e-05	0.000103813
Als2cl	1.15131	0.000567832	0.00181997
Alyref	0.375244	0.00877647	0.0196186
Alyref2	0.00898901	0.977008	0.982917
Ambra1	0.100685	0.00329592	0.00829455
Amd-ps1	6.41996	1.1364e-05	5.6757e-05
Amd-ps3	1.71425	2.41006e-05	0.000111269
Amd-ps4	0.222393	0.775313	0.827345
Amd-ps7	4.57196	0.00251462	0.00652449
Amd1	-0.156415	6.79863e-17	1.62204e-15
Amd2	-1.54628	4.9812e-08	3.88688e-07
Amdhd1	-2.60768	4.84611e-05	0.000209363
Amdhd2	0.730734	1.01369e-05	5.10928e-05
Amer1	-0.857461	2.50287e-05	0.000114799
Amfr	0.0979869	0.0150244	0.0310738
Amhr2	1.44207	8.36913e-08	6.28605e-07
Amigo1	0.222392	0.0528811	0.0915713
Ammecr1	0.196469	0.00559459	0.0132115
Ammecr1l	-0.0248034	0.561483	0.644192
Amn1	0.085136	0.455381	0.546933
Amotl1	-0.170067	0.0351163	0.0644369
Amotl2	-1.31818	0.000386989	0.0013168
Ampd1	-0.440572	0.203089	0.28042
Ampd2	0.01938	0.573497	0.654658
Ampd3	-0.0134762	0.795347	0.842183
Amt	-0.0740004	0.756845	0.814167
Amy1	-0.640104	0.00618457	0.0143606
Amz1	-0.192645	0.672833	0.744263
Amz2	-0.707218	0.1595	0.230428
Anapc1	-0.0874242	4.41395e-06	2.39061e-05
Anapc10	-0.0517825	0.516162	0.602642
Anapc11	-0.42711	0.00454051	0.0110166
Anapc13	-0.0625844	0.746811	0.805155
Anapc15	-0.0131872	0.785084	0.835726
Anapc16	-0.169402	0.000537592	0.00173448
Anapc2	-0.103836	0.155408	0.22521
Anapc4	0.0576706	0.0903473	0.143046
Anapc5	-0.118546	2.41312e-09	2.28839e-08
Anapc7	-0.105709	0.345366	0.436882
Angel1	0.0209505	0.883998	0.911767
Angel2	0.147104	0.151615	0.220193
Angpt1	-2.77761	0.00036393	0.00124639
Angptl2	0.0941667	0.20637	0.28402
Ank	0.470791	2.00866e-15	4.16937e-14
Ank2	-0.0308765	0.119698	0.180303
Ank3	0.134189	0.00490687	0.0117722
Ankfy1	-0.217029	0.00459302	0.0111248
Ankhd1	0.205556	2.83011e-07	1.92859e-06
Ankib1	-0.118362	0.00114072	0.00332867
Ankle2	-0.777607	0.0618823	0.103514
Ankmy2	-0.447218	0.0146402	0.0303985
Ankra2	-0.138197	0.0562001	0.0957826
Ankrd11	0.248336	4.24967e-21	1.48398e-19
Ankrd12	0.176799	0.00622764	0.0144473
Ankrd13a	0.233215	0.0257392	0.0495386
Ankrd13b	0.605721	3.40657e-24	1.50043e-22
Ankrd13c	-0.0812759	0.00923475	0.0205017
Ankrd13d	0.459432	0.351608	0.443227
Ankrd16	0.0341259	0.866265	0.897872
Ankrd17	-0.190118	1.13288e-135	6.81938e-133
Ankrd23	0.347924	0.383885	0.476548
Ankrd24	1.39232	4.23095e-05	0.000184489
Ankrd26	2.33092	2.46767e-05	0.000113514
Ankrd27	-0.255724	0.0165175	0.0336283
Ankrd28	-0.117463	2.73203e-06	1.54384e-05
Ankrd35	3.39231	0.00139881	0.00392258
Ankrd39	-0.232722	0.171113	0.245577
Ankrd40	0.00495492	0.958198	0.968465
Ankrd42	-1.60768	0.0199215	0.039608
Ankrd44	0.192822	0.00543101	0.0128781
Ankrd45	-1.60768	0.000994638	0.00297169
Ankrd46	0.693399	1.13558e-06	6.89302e-06
Ankrd49	0.576029	0.00098837	0.00295934
Ankrd50	-0.0771677	0.743451	0.802314
Ankrd52	0.126056	1.47435e-13	2.49829e-12
Ankrd54	0.0305491	0.724598	0.787926
Ankrd55	0.392318	0.551324	0.634148
Ankrd6	-0.521953	0.0171118	0.0346762
Anks1	0.194205	0.00149649	0.00416128
Anks1b	0.30212	0.132991	0.197526
Anks3	0.24476	0.207409	0.285232
Anks6	-0.318176	0.45495	0.546571
Ankzf1	-0.0148579	0.933952	0.950877
Anln	0.0203487	0.771178	0.825371
Ano10	-0.187683	2.84617e-11	3.59784e-10
Ano4	0.584963	0.227941	0.309097
Ano6	0.16322	0.00229464	0.00610537
Ano8	0.280726	0.00260118	0.00672699
Anp32-ps	0.245476	0.309518	0.397803
Anp32a	-0.125344	7.72944e-07	4.85867e-06
Anp32b	-0.0963705	2.08901e-05	9.81678e-05
Anp32b-ps1	1.92283	3.15907e-05	0.000141962
Anp32e	-0.205864	2.71259e-12	3.92332e-11
Antkmt	2.12928	0.0567294	0.095961
Antxr1	-0.259759	0.237859	0.320517
Antxr2	-0.0458036	0.807579	0.852138
Anxa11	-0.358655	0.00457922	0.011102
Anxa2	0.244497	1.33237e-07	9.61329e-07
Anxa4	0.129283	0.398182	0.49193
Anxa5	-0.304538	1.23487e-11	1.61929e-10
Anxa6	-0.0253969	0.326476	0.416993
Anxa7	0.754888	0.0246487	0.047789
Aoc2	0.308253	0.0172485	0.0349029
Aoc3	1.39232	0.00176468	0.00481678
Aopep	0.169925	0.418156	0.511061
Aox1	0.187959	0.313092	0.401847
Ap1ar	0.201019	0.288975	0.376707
Ap1b1	-0.0248364	0.329528	0.420212
Ap1g1	0.024735	0.219134	0.298629
Ap1g2	0.57289	0.000557124	0.00178792
Ap1m1	0.228571	0.000252619	0.000903609
Ap1s1	-0.226416	9.83353e-08	7.27359e-07
Ap1s2	-0.00800757	0.870331	0.90157
Ap1s3	-1.06711	0.0392937	0.0709486
Ap2a1	0.0136319	0.573194	0.654658
Ap2a2	-0.0589492	0.0115001	0.024719
Ap2b1	-0.139678	5.7009e-15	1.12602e-13
Ap2m1	-0.252177	8.44245e-53	1.22668e-50
Ap2m1-ps	-0.641235	4.78335e-10	5.08121e-09
Ap2s1	-0.150001	0.00558676	0.0131955
Ap3b1	-0.128418	0.00119575	0.00347402
Ap3b2	0.0834728	0.00121631	0.00352402
Ap3d1	0.00388059	0.900039	0.924315
Ap3m1	-0.401934	1.43778e-14	2.74546e-13
Ap3m1-ps	-0.36257	0.464516	0.553253
Ap3m2	-0.749038	2.99199e-06	1.68022e-05
Ap3s1	-0.205642	2.16123e-05	0.000101036
Ap3s1-ps1	5.25003	0.00041492	0.0013872
Ap3s1-ps2	0.97728	0.110894	0.170061
Ap3s2	0.0969935	0.0262073	0.0503582
Ap4b1	0.129284	0.850156	0.884221
Ap4e1	-0.19497	0.000761622	0.00235453
Ap4m1	-0.40677	0.144005	0.21074
Ap4s1	0.00327524	0.986119	0.989878
Ap5b1	-0.514572	0.45209	0.543651
Ap5m1	0.538866	0.00238136	0.00631616
Ap5s1	1.12928	0.1858	0.261112
Apaf1	0.0245857	0.751932	0.809778
Apba1	-0.211504	0.0263589	0.0505772
Apba3	-0.870716	0.134345	0.199092
Apbb1	-0.000297938	0.992748	0.994795
Apbb2	0.0598651	0.0373183	0.0679056
Apbb3	0.935111	7.97545e-05	0.000328396
Apc	-0.144381	4.57763e-13	7.30197e-12
Apc2	0.231006	0.0017341	0.00475299
Apcdd1	0.113458	0.539691	0.624709
Apeh	-0.0191446	0.698101	0.7659
Apex1	-0.170277	0.000390252	0.00132755
Apex2	0.0381352	0.700571	0.768009
Aph1a	-0.225554	1.28166e-12	1.92646e-11
Aph1b	0.347923	0.0515253	0.0896164
Api5	-0.158593	0.000600522	0.00191214
Apip	0.274481	0.232054	0.313967
Aplp1	-0.0238437	0.590979	0.670848
Aplp2	-0.141564	1.32301e-12	1.97707e-11
Apmap	-0.752072	1.73883e-05	8.3008e-05
Apoe	2.80735	0.00947144	0.0208695
Apol9a	-1.51457	0.0759767	0.12359
Apoo	-0.00170226	0.985848	0.989684
Apoo-ps	-0.514572	0.45209	0.543651
App	-0.019335	0.326305	0.416901
Appbp2	0.0441156	0.372862	0.464919
Appl1	-0.127077	0.000346858	0.00119407
Appl2	-0.215729	0.237161	0.320123
Aprt	-0.00708931	0.971121	0.978163
Aptx	-0.259448	0.00823386	0.0185533
Aqp1	2.61471	0.0165049	0.0336079
Aqp11	2.39231	0.0299211	0.0562343
Aqp3	-0.92961	0.212107	0.290022
Aqr	-0.227853	1.24543e-06	7.50044e-06
Araf	0.0297474	0.565861	0.648568
Arap1	-0.030867	0.531739	0.61679
Arap3	0.320527	4.56203e-08	3.5819e-07
Arc	0.243454	0.19624	0.272294
Arcn1	0.0108238	0.481267	0.56873
Arel1	0.0761717	0.051468	0.0895536
Arf1	-0.145106	1.57597e-15	3.31478e-14
Arf2	0.807355	0.360796	0.451745
Arf3	0.147862	0.000600906	0.00191288
Arf4	0.0910317	0.000649646	0.00205202
Arf5	0.0389253	0.407389	0.49969
Arf6	0.047441	0.145866	0.213068
Arfgap1	-0.192645	0.0046168	0.0111674
Arfgap2	-0.121788	0.0205285	0.0406615
Arfgap3	0.264213	0.159484	0.230428
Arfgef1	-0.0949562	5.87197e-08	4.52056e-07
Arfgef2	-0.376408	5.15166e-21	1.77444e-19
Arfgef3	0.0484497	0.0302461	0.0567524
Arfip2	0.132987	0.000125579	0.000489954
Arfrp1	0.116593	0.0134565	0.0282564
Arglu1	0.129641	0.000141493	0.000545807
Arhgap1	-0.165892	0.0254805	0.049078
Arhgap10	-0.144967	0.0113172	0.0244048
Arhgap11a	0.130154	0.0835671	0.134194
Arhgap12	-0.198558	0.00236322	0.00627066
Arhgap15	-2.19264	0.000120607	0.000471427
Arhgap17	0.244445	4.82792e-06	2.5937e-05
Arhgap19	0.00981546	0.871168	0.902363
Arhgap21	-0.0257887	0.583591	0.664191
Arhgap22	-0.58998	0.00523942	0.0124636
Arhgap23	-0.324985	8.22078e-07	5.14195e-06
Arhgap24	-3	0.000100129	0.000401817
Arhgap26	0.124284	1.1627e-07	8.50561e-07
Arhgap27	1.54432	6.80054e-05	0.000283809
Arhgap28	1.92283	0.00325304	0.00820464
Arhgap31	0.283275	0.0052105	0.0124088
Arhgap32	0.16202	0.188813	0.264258
Arhgap33	0.661021	1.17342e-16	2.71669e-15
Arhgap35	0.00154581	0.96985	0.977038
Arhgap39	-0.0960718	0.440197	0.53268
Arhgap4	0.607585	0.000300198	0.00104626
Arhgap5	-0.211985	1.5977e-12	2.36493e-11
Arhgap9	4.57196	0.00251462	0.00652449
Arhgdia	-0.184253	2.89549e-13	4.73504e-12
Arhgdig	0.97728	0.110894	0.170061
Arhgef1	0.266998	6.94905e-07	4.39655e-06
Arhgef10	1.00899	0.00902351	0.0200644
Arhgef10l	0.386261	4.64408e-12	6.51563e-11
Arhgef11	0.175406	0.000103327	0.00041321
Arhgef12	-0.265958	1.3249e-13	2.25714e-12
Arhgef17	-0.0132944	0.80231	0.847993
Arhgef18	-0.549802	0.000138865	0.000537474
Arhgef19	0.807355	0.0873296	0.138807
Arhgef2	0.254593	2.68923e-15	5.53931e-14
Arhgef25	0.052307	0.370697	0.462676
Arhgef28	0.356694	0.00280037	0.00719648
Arhgef3	-0.317092	0.000823858	0.0025165
Arhgef33	-2.51457	0.0244385	0.0474251
Arhgef39	-0.66213	0.000361796	0.00124077
Arhgef4	-0.0308939	0.865775	0.897538
Arhgef40	0.474566	8.3279e-09	7.32079e-08
Arhgef7	-0.192645	0.0902042	0.142873
Arhgef9	0.272647	0.0184705	0.0371497
Arid1a	-0.0567494	6.88551e-12	9.32902e-11
Arid1b	-0.0722736	0.0155026	0.0318854
Arid2	-0.0604559	0.000811725	0.00248511
Arid3a	-0.625604	0.0376466	0.0683554
Arid3b	-0.373975	0.00468255	0.0112897
Arid4a	-0.0408612	0.456049	0.547527
Arid4b	0.525996	5.02912e-24	2.16235e-22
Arid5a	0.47032	0.211183	0.289572
Arid5b	0.634716	9.5597e-09	8.33748e-08
Arih1	-0.0791061	2.40822e-07	1.66716e-06
Arih2	-0.0519419	0.156913	0.227287
Arl1	-0.0307348	0.354996	0.446574
Arl10	0.152491	0.496421	0.582985
Arl13b	0.146561	0.327991	0.418675
Arl14ep	-0.250284	2.00183e-06	1.16185e-05
Arl15	0.238694	0.149754	0.217716
Arl16	0.141774	0.481493	0.568889
Arl2	0.0315701	0.58924	0.669476
Arl2bp	-0.13347	0.00274418	0.00706644
Arl3	0.0330678	0.791001	0.838846
Arl4a	0.319805	0.00506139	0.012097
Arl4d	3.05528	5.60652e-05	0.000238626
Arl5a	0.203708	0.0791822	0.127883
Arl5b	-0.404564	0.000260431	0.000921901
Arl6	0.461858	0.00927776	0.0205719
Arl6ip1	-0.019281	0.425668	0.518239
Arl6ip4	0.7285	6.90104e-12	9.34005e-11
Arl6ip5	0.229379	0.0842027	0.135043
Arl6ip6	0.0118007	0.832552	0.871579
Arl8a	0.100014	0.000720728	0.00224457
Arl8b	-0.0336803	0.445345	0.537586
Arl9	-2.06711	0.00186465	0.00505381
Armc1	0.037142	0.480711	0.568233
Armc10	0.266787	0.573557	0.654658
Armc5	-0.0454191	0.722574	0.78647
Armc7	-2.06711	0.00186465	0.00505381
Armc8	-0.0183525	0.513177	0.599544
Armc9	-0.0813617	0.4027	0.496015
Armcx5	0.392318	0.673552	0.744263
Armh3	-0.24387	0.000141482	0.000545807
Armh4	1.52356	9.93519e-07	6.10553e-06
Armt1	-0.665398	0.000499884	0.00164216
Arnt	0.0818291	0.130554	0.194546
Arnt2	0.0279541	0.829323	0.869637
Arntl	-0.180916	0.000657704	0.00207488
Arntl2	1.12928	0.0219238	0.0430875
Arpc1a	0.0252891	0.58016	0.661298
Arpc1b	-0.0629189	0.223984	0.304416
Arpc2	-0.334841	1.01263e-133	5.8185e-131
Arpc3	0.611959	7.20131e-13	1.11559e-11
Arpc4	0.217395	1.66977e-08	1.39508e-07
Arpc5	0.0891259	0.355327	0.446845
Arpc5l	0.235907	0.000305037	0.00106232
Arpin	0.485427	0.0619837	0.10367
Arpp19	0.0277214	0.652907	0.728005
Arrb1	0.326729	1.20773e-06	7.29403e-06
Arrb2	-0.0571969	0.13742	0.202935
Arrdc1	0.717157	0.00110448	0.00323241
Arrdc3	0.304487	4.1953e-07	2.76212e-06
Arsa	0.140779	0.466242	0.553769
Arsb	0.807355	0.04101	0.073408
Arsg	-0.224354	0.294219	0.382047
Art5	-1.19264	0.177029	0.251246
Arv1	0.392318	0.673552	0.744263
Arvcf	0.0858328	0.135939	0.201045
Arxes1	-0.337035	0.29674	0.384979
Arxes2	-0.716207	0.0310365	0.0580116
As3mt	-0.172745	0.0774229	0.125475
Asah1	-1.07819	6.18856e-11	7.42216e-10
Asah2	-1.90885	1.4592e-05	7.09723e-05
Asap1	-0.257701	5.99357e-37	5.41176e-35
Asap2	-0.434102	8.5486e-07	5.33644e-06
Asap3	1.55943	4.88497e-09	4.43294e-08
Asb1	0.266787	0.573557	0.654658
Asb11	-3	0.00594418	0.013884
Asb13	-0.330148	0.458882	0.549988
Asb16	-0.192645	0.743605	0.802314
Asb3	0.720643	9.7636e-06	4.92701e-05
Asb6	0.0236729	0.888437	0.915524
Asb7	0.321928	0.0428679	0.076492
Asb8	0.0149504	0.921671	0.941331
Ascc1	0.476531	0.00425516	0.0104122
Ascc2	0.0624669	0.0696757	0.114758
Ascc3	0.03163	0.132199	0.19665
Ascl2	0.222393	0.775313	0.827345
Asf1a	0.136704	0.000151906	0.000576303
Asf1b	-0.33187	5.4103e-08	4.18553e-07
Ash1l	-0.0312656	0.205241	0.282928
Ash2l	-0.0187772	0.639999	0.715759
Asic1	0.17742	0.00571021	0.0134082
Asic4	0.148971	0.211463	0.289925
Asl	0.11301	0.0022745	0.00605759
Asns	-0.163198	4.42939e-26	2.16185e-24
Asnsd1	-1.77761	6.53524e-05	0.000274003
Aspg	0.99178	0.00720928	0.0164648
Asph	-0.349489	2.60465e-06	1.47847e-05
Asphd1	0.630477	0.0748921	0.122346
Asphd2	-0.142933	0.0144627	0.0301091
Aspm	0.062612	0.403139	0.496015
Aspscr1	0.183974	0.0109898	0.0237513
Asrgl1	-0.991732	4.30249e-08	3.38443e-07
Ass1	-0.145468	0.053436	0.0923665
Aste1	-0.192645	0.443035	0.535616
Astn1	-0.040642	0.0953485	0.149467
Astn2	0.0724607	0.0738939	0.120856
Asxl1	0.0601936	0.246331	0.33063
Asxl2	0.107184	0.0432111	0.0770099
Asz1	0.0995358	0.612341	0.690941
Atad1	-0.140045	1.60909e-05	7.73991e-05
Atad2	-0.00717655	0.831806	0.871579
Atad2b	0.0285008	0.555567	0.638216
Atad3a	0.0598131	0.332748	0.423559
Atad5	0.11221	0.450926	0.543286
Atat1	0.0980321	0.450633	0.543089
Atcay	-0.172181	0.316314	0.405572
Ate1	0.342356	7.6432e-10	7.8743e-09
Atf1	0.158827	0.530161	0.615518
Atf2	-0.0973405	0.000358065	0.00122897
Atf3	0.47478	6.9775e-05	0.000290522
Atf4	0.103474	3.36024e-07	2.25461e-06
Atf5	0.0379679	0.68166	0.752039
Atf6	-0.210939	1.65994e-05	7.96028e-05
Atf6b	0.158827	0.0373388	0.0679332
Atf7	0.454782	1.64256e-07	1.16649e-06
Atf7ip	0.28835	3.61158e-08	2.86232e-07
Atg10	4.835	0.00128235	0.00363295
Atg101	-0.161995	0.0415382	0.0742694
Atg12	-0.249229	0.130872	0.194928
Atg13	-0.241072	0.000169846	0.000634464
Atg14	-0.0964296	0.714444	0.779366
Atg16l1	-0.0981206	0.027362	0.052256
Atg16l2	-0.102259	0.121015	0.182004
Atg2a	0.41177	3.15441e-06	1.76204e-05
Atg2b	-0.0976777	0.129677	0.193445
Atg3	-0.203786	1.80578e-09	1.75053e-08
Atg4a	0.372379	2.00181e-07	1.40583e-06
Atg4a-ps	0.222393	0.775313	0.827345
Atg4b	0.313708	0.000129373	0.000503823
Atg4c	0.43871	0.0166605	0.0338702
Atg4d	-0.118644	0.607667	0.686831
Atg5	-0.127765	0.00315304	0.00800352
Atg7	0.797013	9.78036e-08	7.24274e-07
Atg9a	0.375186	4.49246e-12	6.3099e-11
Atg9b	0.319417	0.010043	0.021915
Atic	-0.291487	3.09014e-09	2.89996e-08
Atl1	0.154158	0.125109	0.18736
Atl2	-0.260226	5.57443e-17	1.34993e-15
Atl3	-0.184889	0.0134453	0.0282376
Atm	-0.0566159	0.396935	0.49058
Atmin	0.0908877	0.352958	0.444715
Atoh8	-0.192645	0.313388	0.402145
Atox1	0.0627493	0.444479	0.537105
Atp10d	-0.415996	5.43763e-10	5.73907e-09
Atp11b	-0.318962	1.0014e-18	2.86397e-17
Atp11c	-0.487868	3.03074e-14	5.56854e-13
Atp13a1	-0.0243632	0.536018	0.621248
Atp13a2	0.0129391	0.890002	0.916763
Atp13a3	-0.110036	9.5655e-06	4.84251e-05
Atp1a1	-0.0906684	1.80626e-19	5.56901e-18
Atp1a3	-0.178789	6.8445e-09	6.08021e-08
Atp1b2	0.275504	0.0242042	0.0471295
Atp1b3	0.507795	0.00666	0.0153462
Atp23	-1.11864	0.00500375	0.0119706
Atp2a1	3.12928	3.53063e-05	0.000156764
Atp2a2	-0.130555	7.61333e-28	4.14828e-26
Atp2a3	-0.183246	0.115565	0.174953
Atp2b1	-0.121188	1.84774e-15	3.8671e-14
Atp2b3	0.203885	9.5992e-06	4.85762e-05
Atp2b4	-0.0986689	0.478494	0.565981
Atp2c1	0.175721	9.17523e-16	1.99628e-14
Atp2c2	-1.34465	0.00102391	0.00304333
Atp4a	-1.44057	2.15427e-06	1.24405e-05
Atp5a1	0.0907484	0.00951005	0.0209363
Atp5b	0.000783387	0.916742	0.937357
Atp5c1	-0.134217	0.00308	0.00783543
Atp5d	-0.192645	0.392542	0.486196
Atp5e	-0.150825	0.539221	0.62426
Atp5g1	-0.114875	5.99987e-10	6.26295e-09
Atp5g2	0.197589	2.72132e-08	2.19669e-07
Atp5g3	0.184534	7.27245e-21	2.46464e-19
Atp5h	-0.216893	0.101018	0.156896
Atp5j	0.304334	0.000522814	0.00169155
Atp5j2	0.222393	0.568092	0.650417
Atp5k	0.807355	0.196226	0.272294
Atp5l	0.0940219	0.00231735	0.00615799
Atp5l-ps1	4.835	0.00128235	0.00363295
Atp5md	0.378033	7.82179e-09	6.90952e-08
Atp5o	-0.72316	0.0207826	0.0410874
Atp5pb	-0.0625845	0.470351	0.557811
Atp6ap1	-0.163301	0.00597288	0.0139356
Atp6ap2	-0.24103	5.09179e-06	2.71813e-05
Atp6v0a1	-0.172132	2.18463e-05	0.000102017
Atp6v0a2	-1.04412	5.19133e-22	1.91322e-20
Atp6v0b	0.366615	3.28231e-17	8.21619e-16
Atp6v0c	0.824034	8.8962e-10	9.08217e-09
Atp6v0c-ps2	0.112604	0.12581	0.188298
Atp6v0d1	0.00306531	0.951611	0.965434
Atp6v0e	0.392318	0.0663121	0.110195
Atp6v0e2	-0.750777	1.13063e-15	2.43065e-14
Atp6v1a	-0.209618	2.27552e-05	0.000105675
Atp6v1b2	0.0978048	8.41034e-05	0.000344619
Atp6v1c1	0.17076	4.16505e-06	2.26941e-05
Atp6v1c2	4.57196	0.00251462	0.00652449
Atp6v1d	-0.316569	2.90344e-07	1.97219e-06
Atp6v1e1	-0.17503	9.10733e-07	5.65173e-06
Atp6v1f	-0.211261	0.0015906	0.0043882
Atp6v1g1	0.143112	8.23449e-05	0.000338071
Atp6v1g2	-1.19264	0.00253943	0.00657942
Atp6v1h	-0.145318	2.37661e-06	1.3594e-05
Atp7a	0.463576	7.90342e-06	4.07451e-05
Atp7b	1.18587	0.0271742	0.051921
Atp8a1	-0.00836478	0.81095	0.855052
Atp8a2	-0.514572	0.45209	0.543651
Atp8b2	-0.0660708	0.00450183	0.0109375
Atp9b	0.457348	1.87066e-13	3.12378e-12
Atpaf1	-0.21752	0.104415	0.161437
Atpaf2	-0.0196987	0.837829	0.876013
Atpif1	-1.19264	0.000354727	0.0012195
Atr	-0.0289204	0.486587	0.57405
Atraid	0.345541	5.69942e-06	3.01702e-05
Atrip	0.807355	0.196226	0.272294
Atrn	-0.000546568	0.990178	0.992691
Atrnl1	0.0410002	0.106081	0.163713
Atrx	-0.240555	1.62995e-13	2.73992e-12
Atxn10	0.130989	0.0784083	0.126779
Atxn1l	-0.17015	0.00173319	0.00475153
Atxn2	0.0442153	0.158584	0.229472
Atxn2l	0.0656722	3.27993e-08	2.61422e-07
Atxn3	-0.771005	5.81355e-07	3.72474e-06
Atxn7	0.0614562	0.465357	0.553253
Atxn7l1	-0.15069	0.0661576	0.109967
Atxn7l2	0.116952	0.242241	0.325901
Atxn7l3	0.144303	0.00557356	0.0131668
Atxn7l3b	0.459721	6.46759e-14	1.14186e-12
Auh	-0.192645	0.0577178	0.0974503
Aunip	1.64386	0.000164346	0.000615738
Aup1	-0.0963484	0.00116225	0.00338527
Aurka	-1.92961	4.83156e-05	0.000208806
Aurkaip1	0.544321	0.465006	0.553253
Aurkb	-0.275107	0.167244	0.240515
Auts2	0.151037	0.00170357	0.00468111
Avil	5.41996	0.000255539	0.00090687
Avl9	-0.418571	7.86497e-11	9.23988e-10
Axin1	-0.363264	8.20449e-05	0.000337059
Axin2	0.101538	0.498388	0.585024
Axl	5.41996	0.000255539	0.00090687
Azi2	-0.438956	7.9507e-10	8.15785e-09
Azin1	0.0834815	8.59609e-05	0.000350952
Azin2	1.26804	1.04921e-27	5.64385e-26
B130055M24Rik	0.655352	0.00230956	0.00614116
B230209E15Rik	-0.658144	1.36299e-17	3.51624e-16
B230219D22Rik	0.247369	1.77794e-05	8.46832e-05
B230307C23Rik	-1.60768	0.0199215	0.039608
B230369F24Rik	0.222393	0.686461	0.755358
B2m	0.33787	0.444995	0.537304
B3galnt1	-0.114643	0.305368	0.393449
B3galnt2	0.326729	0.178186	0.252573
B3galt1	-0.0661967	0.591583	0.671413
B3galt4	-2.51457	0.00146154	0.00407755
B3galt6	-0.0406416	0.930904	0.948614
B3gat3	0.386026	9.96774e-09	8.66194e-08
B3glct	2.12928	0.0567294	0.095961
B3gnt8	0.423014	0.0110909	0.0239536
B430319H21Rik	-5.22029	0.000508038	0.00164881
B4galnt4	0.388642	1.80487e-06	1.05383e-05
B4galt1	0.00461666	0.956419	0.968465
B4galt2	0.313246	0.018666	0.0374952
B4galt3	-0.237834	0.0137302	0.0287594
B4galt4	-1.95818	9.5082e-08	7.05773e-07
B4galt5	-0.714598	5.97795e-09	5.35179e-08
B4galt6	-0.327442	2.1214e-08	1.74361e-07
B4galt7	-0.266409	0.00109113	0.00319936
B630019K06Rik	-1.77761	0.000739864	0.00229162
B930036N10Rik	-5.44268	0.000267739	0.000944859
B930095G15Rik	-0.777606	0.403713	0.496015
B9d1	0.129283	0.464364	0.553253
B9d2	1.45121	0.000461597	0.0015283
BC002059	0.192019	0.395405	0.48912
BC003965	2.80735	0.00947144	0.0208695
BC004004	0.0107799	0.885007	0.912659
BC005537	-0.247658	1.17812e-24	5.37639e-23
BC005624	-0.192645	0.0975034	0.152335
BC024063	0.088768	0.603329	0.68266
BC024978	5.70946	0.000108601	0.000430216
BC031181	0.0297478	0.958199	0.968465
BC034090	-0.777606	0.403713	0.496015
BC048403	0.506666	1.9366e-11	2.49802e-10
BC049715	-5.63533	0.000150955	0.000574248
BC055324	-0.246685	0.00521429	0.0124155
BC065397	-2.7776	0.0117089	0.0250274
BC085271	-0.524489	0.00346772	0.0086597
BC106175	-2.19264	0.0545498	0.0933609
Baalc	-1.19264	0.0982583	0.153117
Babam1	-0.302828	0.0895907	0.142026
Babam2	-0.297806	5.67919e-17	1.36744e-15
Bace1	0.152971	0.0177107	0.0357352
Bace2	0.0811407	0.116133	0.17577
Bach1	1.61471	0.0483658	0.0849981
Bach2	-0.258734	0.0401589	0.072294
Bad	0.278661	0.00574276	0.0134783
Bag1	-0.0236919	0.758905	0.815897
Bag2	-0.145339	0.578014	0.65915
Bag3	-0.0364599	0.0214851	0.0423372
Bag4	-0.249228	0.383106	0.475769
Bag5	-0.625604	0.0376466	0.0683554
Bag6	0.00691027	0.71883	0.782934
Bahcc1	-0.255948	0.000480388	0.0015847
Bahd1	-0.118935	0.0629827	0.105146
Baiap2	-0.0885366	0.448836	0.541336
Baiap2l1	-0.0599626	0.374771	0.466931
Baiap2l2	-1.77761	0.0328317	0.0607813
Bak1	0.807355	0.263041	0.348762
Bambi	-0.127057	0.311742	0.400277
Banf1	0.206232	9.56118e-15	1.85373e-13
Banp	0.449803	1.04144e-05	5.24078e-05
Bap1	0.131912	0.000469212	0.00155148
Bard1	-1.26303	0.00127105	0.00363295
Barhl1	1.39232	0.00821789	0.0185207
Basp1	0.337213	0.000956594	0.0028757
Batf3	0.807355	0.0873296	0.138807
Bax	-0.115062	0.276896	0.363397
Baz1a	-0.160417	0.00396196	0.0097666
Baz1b	0.177198	5.61426e-13	8.83809e-12
Baz2a	0.076103	0.000250234	0.000895586
Baz2b	-0.0342795	0.511421	0.597935
Bbc3	-0.620066	0.0131796	0.0277118
Bbip1	-0.244175	0.0282806	0.0537833
Bbln	0.129283	0.617192	0.695646
Bbof1	0.459432	0.351608	0.443227
Bbs1	0.155279	0.705592	0.771321
Bbs12	3.12928	0.00344725	0.00861711
Bbs2	-0.368325	0.00193424	0.00522676
Bbs4	0.0262794	0.770699	0.825069
Bbs5	0.758445	1.0277e-08	8.91022e-08
Bbs7	0.731804	4.82838e-05	0.000208806
Bbs9	0.481127	0.0165597	0.0337086
Bbx	-0.0719268	0.0175823	0.0355081
Bcan	-0.00316717	0.98635	0.989952
Bcap29	0.807355	0.0251908	0.0485571
Bcap31	0.0316522	0.343502	0.434786
Bcar1	-0.0841834	0.278085	0.36473
Bcar3	-0.321928	0.196967	0.273101
Bcas2	-0.209202	7.14594e-06	3.71277e-05
Bcas3	0.471789	5.7648e-15	1.13509e-13
Bcat1	0.101086	0.682223	0.752398
Bcat2	-1.04064	0.00969789	0.0212943
Bccip	0.00439182	0.967861	0.975345
Bcdin3d	0.0297478	0.958199	0.968465
Bche	0.544321	0.205698	0.283374
Bckdha	-0.00978096	0.941286	0.95711
Bckdhb	-0.00786207	0.94314	0.958533
Bckdk	-0.124847	0.000276797	0.000972752
Bcl10	0.048363	0.326134	0.416809
Bcl2	0.433289	0.00290413	0.00744193
Bcl2l1	-0.357032	0.00614042	0.0142738
Bcl2l11	1.80735	0.0250253	0.0483338
Bcl2l13	0.136663	0.532444	0.617432
Bcl2l2	4.57196	0.00251462	0.00652449
Bcl6	-0.373217	0.00109134	0.00319936
Bcl6b	1.30212	0.000275826	0.00096961
Bcl7a	-0.0876755	0.367696	0.459384
Bcl7b	0.0712747	0.229138	0.310457
Bcl7c	-0.012824	0.890457	0.917114
Bcl9	-0.00728126	0.858837	0.891782
Bcl9l	0.080286	0.0495499	0.0867535
Bclaf1	-0.158698	4.89861e-23	1.94117e-21
Bclaf3	0.57289	0.158794	0.229591
Bco1	-0.00978093	0.952046	0.965721
Bcor	-0.0472067	0.0943201	0.148658
Bcorl1	-0.0251146	0.769423	0.823912
Bcr	0.0553946	0.140969	0.20757
Bcs1l	-0.00564653	0.951803	0.965551
Bdh1	0.540251	0.000421981	0.00141006
Bdkrb2	-1.51457	0.0759767	0.12359
Bdnf	0.544321	0.0153838	0.0316978
Bdp1	-0.00939538	0.799873	0.845771
Becn1	0.00213225	0.931955	0.949532
Begain	0.0483632	0.841139	0.878819
Bend3	0.36807	0.00042635	0.00142203
Bend4	-0.109097	0.0371756	0.0677141
Bend5	-0.340289	0.000230185	0.000833268
Bend6	0.807355	0.196226	0.272294
Bend7	-0.00419991	0.977771	0.983607
Best2	4.57196	0.00251462	0.00652449
Bet1	-0.29844	0.043364	0.0772497
Bet1l	5.25003	0.00041492	0.0013872
Bex1	0.0829896	0.793005	0.840408
Bex2	0.266787	0.260318	0.346497
Bex3	-0.0306169	0.273226	0.359252
Bex4	1.71425	0.00282508	0.00724967
Bfar	-0.173215	0.0385385	0.0698445
Bhlha15	-0.38529	0.465541	0.553253
Bhlhb9	0.0678825	0.630283	0.706957
Bhlhe40	0.0433403	0.569171	0.651417
Bhlhe41	0.764286	0.0120891	0.0257139
Bicd1	-0.105884	0.044747	0.0793334
Bicd2	0.228255	2.73226e-05	0.000124061
Bicdl1	-0.0275858	0.438784	0.53129
Bicra	-0.160224	0.0695863	0.114641
Bicral	0.15313	0.0566932	0.095961
Bid	-5.44268	0.000267739	0.000944859
Bin1	0.0981429	0.00925476	0.0205317
Bin3	0.175087	0.310413	0.398692
Birc2	0.465435	0.000194007	0.000715414
Birc5	2.90178e-07	0.999999	1
Birc6	-0.0272675	0.022248	0.0436364
Bivm	0.134165	0.131799	0.196101
Blcap	-0.291801	0.00106813	0.00314223
Blm	0.0908371	0.00722344	0.0164911
Blmh	-0.209228	0.00013026	0.000506809
Bloc1s2	0.0418202	0.725222	0.78847
Bloc1s3	0.544321	0.465006	0.553253
Bloc1s4	1.12928	0.00813992	0.018358
Bloc1s5	-1.60768	0.0199215	0.039608
Bloc1s6	-1.28011	0.00342518	0.00858344
Blvrb	-0.270647	0.419899	0.512548
Blzf1	0.292782	0.032638	0.0606731
Bmerb1	0.0322284	0.832665	0.871579
Bmf	0.807355	0.196226	0.272294
Bmi1	-0.0783616	0.00215519	0.00576832
Bmp1	0.0707169	0.165408	0.238173
Bmp2k	0.245928	0.0241609	0.0470647
Bmp7	-0.206921	1.52264e-05	7.34925e-05
Bmp8a	-0.192645	0.723871	0.787271
Bmper	2.39231	0.0299211	0.0562343
Bmpr1a	-0.0180647	0.612047	0.690855
Bmpr2	-0.365193	3.05386e-54	4.70779e-52
Bms1	-0.185696	1.55632e-07	1.11024e-06
Bmt2	0.0126739	0.884569	0.912282
Bnc2	0.642928	5.71e-19	1.67084e-17
Bnip1	0.207893	0.277061	0.363538
Bnip2	0.328406	0.000474134	0.00156612
Bnip3	0.223953	1.24462e-05	6.17234e-05
Bnip3l	0.211319	1.81124e-05	8.61397e-05
Bnip3l-ps	0.392318	0.551324	0.634148
Boc	-0.514573	0.0654955	0.108967
Bod1	0.0503979	0.510727	0.597234
Bod1l	-0.231395	0.000150589	0.000574248
Bok	0.228651	0.068966	0.113797
Bola2	-0.0248102	0.215065	0.293684
Bola3	1.05889	6.56003e-05	0.000274951
Bop1	0.0357787	0.243929	0.327893
Bora	-0.225067	0.0374135	0.06803
Borcs5	-0.870717	0.034231	0.0630595
Borcs6	-0.598637	7.42363e-05	0.000307176
Borcs7	-0.192644	0.765257	0.820215
Borcs8	0.900465	0.00478978	0.0115131
Bpgm	-0.0351036	0.898618	0.923314
Bpnt1	0.143497	0.135338	0.200282
Bpnt2	-0.1559	0.00524397	0.0124697
Bptf	-0.0278092	0.310485	0.398744
Braf	-0.186972	7.15228e-12	9.66972e-11
Brap	0.176961	0.0394692	0.0712351
Brat1	-0.999999	0.117829	0.177831
Brca1	-0.367324	0.00841339	0.018904
Brca2	1.51037	2.03544e-17	5.18751e-16
Brcc3	-0.162088	0.000403951	0.00136716
Brd1	-0.158052	7.13459e-08	5.40698e-07
Brd2	-0.0542028	0.0783455	0.126694
Brd3	-0.10817	0.129131	0.192789
Brd4	0.0128956	0.621162	0.698711
Brd7	-0.288178	6.37085e-09	5.69145e-08
Brd8	0.171506	1.36163e-08	1.15504e-07
Brd9	-0.777607	0.00178217	0.0048556
Brdt	6.70946	4.25136e-06	2.31046e-05
Brf1	-0.0740004	0.756845	0.814167
Brf2	-0.304538	0.016588	0.0337538
Bri3	0.807355	0.360796	0.451745
Bri3bp	0.71114	5.73262e-08	4.41597e-07
Brinp2	-0.171678	0.000372409	0.00127336
Brip1	-0.485096	0.000873271	0.00264281
Brip1os	4.57196	0.00251462	0.00652449
Brix1	-0.244224	1.39388e-11	1.8165e-10
Brk1	-0.0618362	0.114664	0.173797
Brms1l	-0.518789	5.6142e-08	4.33002e-07
Brox	0.474001	1.75553e-07	1.24184e-06
Brpf1	-0.129548	0.00119028	0.00346051
Brpf3	0.163499	0.0576007	0.0972787
Brsk1	-0.274415	6.54352e-13	1.02081e-11
Brsk2	-0.06286	0.180763	0.255767
Brwd1	0.391093	3.95729e-09	3.64342e-08
Brwd3	-0.134707	0.000781177	0.00240498
Bscl2	-0.114911	0.0186802	0.0375178
Bsdc1	0.0119141	0.863125	0.895352
Bsg	-0.20405	0.0244702	0.0474793
Bsn	0.225564	6.73762e-05	0.000281554
Bsx	0.392318	0.673552	0.744263
Btaf1	-0.0759475	0.00104528	0.003098
Btbd1	-0.25814	1.92612e-16	4.36345e-15
Btbd10	-0.179849	3.22555e-09	3.01362e-08
Btbd19	-0.455679	0.460713	0.551295
Btbd2	-0.134764	0.217315	0.296404
Btbd3	-0.0373668	0.693315	0.761111
Btbd7	0.20255	2.69144e-05	0.000122339
Btbd8	-0.389682	0.0738541	0.120837
Btbd9	0.493246	0.0100186	0.0218845
Btd	4.835	0.00128235	0.00363295
Btf3	0.0378323	0.00159626	0.0044019
Btf3-ps1	-0.184282	0.0934167	0.147432
Btf3-ps4	1.30986	0.00685187	0.0157538
Btf3l4	-0.157338	0.0207768	0.0410823
Btg1	0.612998	4.46382e-50	6.00289e-48
Btg2	-1.45568	3.43044e-06	1.90027e-05
Btg3	0.150897	0.107264	0.165296
Btk	5.25003	0.00041492	0.0013872
Btrc	-0.120269	0.13663	0.201886
Bub1	0.217443	0.168929	0.242698
Bub1b	0.0968616	0.550172	0.634148
Bub3	0.00495797	0.828029	0.868354
Bud13	-0.41148	0.00144248	0.00403773
Bud23	0.435386	0.0136526	0.0286159
Bud31	0.0140314	0.718814	0.782934
Bves	-0.186247	0.0525507	0.0911049
Bysl	0.136856	0.0325374	0.0605038
Bzw1	-0.0355857	0.103596	0.160308
Bzw2	-0.0346552	0.270403	0.355874
C030006K11Rik	0.321928	0.521938	0.607702
C130089K02Rik	0.435386	0.270047	0.355554
C1d	-0.777606	0.403713	0.496015
C1galt1	-1.15788	2.34004e-05	0.000108393
C1galt1c1	-0.440572	0.0274853	0.052444
C1qbp	-0.0649893	0.212042	0.290022
C1ql1	0.807355	0.196226	0.272294
C1ql4	0.222393	0.523314	0.608888
C1qtnf12	-0.669083	0.0164281	0.0336079
C1qtnf6	0.697731	0.000416081	0.00139071
C2cd2	0.206962	0.294191	0.382047
C2cd2l	-0.0192716	0.725863	0.788963
C2cd3	-0.0740631	0.196874	0.273031
C2cd5	0.0729875	0.0668446	0.110759
C330018D20Rik	-0.192644	0.765257	0.820215
C4a	1.6615	2.02086e-07	1.41841e-06
C530043K16Rik	4.57196	0.00251462	0.00652449
C77080	1.16993	0.0100349	0.0219011
C87436	-0.403065	0.00145703	0.00407304
C9orf72	0.466556	3.65252e-07	2.42913e-06
Caap1	-0.237592	0.0369663	0.0674123
Cab39	-0.0861001	0.079077	0.127746
Cab39l	-0.0964297	0.464298	0.553253
Cabin1	0.260227	3.94361e-18	1.0652e-16
Cables1	0.209726	0.0636094	0.106178
Cables2	-0.163201	0.262801	0.348762
Cabp1	0.273133	2.2049e-05	0.000102849
Cabyr	5.70946	0.000108601	0.000430216
Cacfd1	-1.19264	0.032804	0.0607813
Cacna1a	0.438293	9.40686e-06	4.7775e-05
Cacna1b	0.252162	1.16146e-11	1.52778e-10
Cacna1c	0.095184	4.93816e-05	0.000213049
Cacna1e	4.835	0.00128235	0.00363295
Cacna1f	5.05739	0.000707482	0.00220441
Cacna1g	-0.232173	0.330965	0.42179
Cacna1h	0.401092	7.70783e-14	1.34764e-12
Cacna1i	-0.0132114	0.744447	0.803154
Cacna2d1	0.0337206	0.498693	0.585328
Cacna2d2	0.647698	1.87442e-07	1.32224e-06
Cacnb1	0.0450465	0.514882	0.601314
Cacnb3	0.197634	3.65495e-11	4.53746e-10
Cacnb4	-2.09953	0.00025487	0.00090687
Cacng2	-0.331282	1.19251e-05	5.93253e-05
Cacng3	-0.00623193	0.923519	0.942912
Cacng4	0.076003	0.471424	0.558821
Cacng5	-2.19264	0.0545498	0.0933609
Cacng7	-0.0614846	0.233983	0.316238
Cacng8	0.0944531	0.47361	0.561097
Cactin	0.0847748	0.0287463	0.0545374
Cacul1	-0.280108	1.93097e-09	1.85905e-08
Cacybp	-0.128716	1.79234e-06	1.04709e-05
Cad	0.128815	6.33525e-10	6.58585e-09
Cadm1	-0.0147055	0.486632	0.57405
Cadm2	0.584963	0.0881782	0.140033
Cadm4	-0.0874628	0.500771	0.587113
Cadps	0.0443307	0.401493	0.494955
Calcoco1	-0.155556	0.132682	0.197298
Cald1	-0.0183148	0.891443	0.917649
Calhm2	-0.369523	0.0735228	0.120451
Calm1	0.0542834	0.0570307	0.0963675
Calm2	-0.284637	5.7626e-40	5.92236e-38
Calm3	-0.115617	8.84206e-07	5.50332e-06
Calr	-0.0492167	0.0348492	0.0640396
Calu	-0.0929686	1.26167e-06	7.5888e-06
Camk1	0.315642	0.00262642	0.00678672
Camk1d	0.632178	1.75097e-15	3.67066e-14
Camk2a	0.158457	0.0170263	0.0345196
Camk2b	-0.583728	2.55079e-08	2.07227e-07
Camk2d	0.0287392	0.305887	0.393947
Camk2g	0.281346	7.40552e-11	8.7735e-10
Camk2n1	-0.236147	0.000261721	0.000926208
Camk2n2	1.05671	1.06467e-36	9.545e-35
Camk4	-0.441466	3.213e-05	0.000143874
Camkk1	0.594246	3.3319e-08	2.65231e-07
Camkk2	-0.427421	2.70296e-06	1.52809e-05
Camkmt	-0.0321804	0.650439	0.725701
Camkv	0.135978	0.00139882	0.00392258
Caml	-0.584962	0.0145366	0.0302132
Camsap1	-0.0467942	0.227824	0.309097
Camsap2	-0.164255	0.000140872	0.000544182
Camsap3	-0.0740004	0.756845	0.814167
Camta1	0.257961	1.14463e-06	6.93684e-06
Camta2	0.0383094	0.417311	0.510128
Cand1	-0.141328	2.10588e-09	2.01061e-08
Cand2	-0.00320669	0.956584	0.968465
Cant1	0.261387	0.0960292	0.15031
Canx	-0.114464	1.78921e-24	8.02036e-23
Cap1	-0.000365587	0.991967	0.994169
Capg	1.22239	0.0767357	0.124457
Capn1	0.0222528	0.753442	0.810989
Capn10	-1.05178	5.69282e-08	4.38798e-07
Capn15	-0.364188	0.000256149	0.00090827
Capn2	0.180437	4.54352e-05	0.000197302
Capn5	0.247928	2.42422e-07	1.67664e-06
Capn7	-0.239306	5.81987e-05	0.000246793
Capns1	-0.0412192	0.422151	0.514948
Caprin1	-0.0712322	1.40435e-05	6.88078e-05
Caprin2	0.0251601	0.83357	0.872281
Capza1	0.160992	3.31157e-06	1.84007e-05
Capza1-ps1	-0.394573	1.49045e-16	3.41318e-15
Capza2	-0.0725645	0.011375	0.0244877
Capzb	0.072494	0.00178905	0.00486876
Car11	-0.365112	0.00345182	0.00862341
Car12	0.479226	1.44787e-07	1.03815e-06
Car7	-1.87072	0.000344671	0.00118784
Car8	0.329308	0.00734427	0.0167278
Card10	-0.415037	0.0207505	0.0410432
Card14	-1.25678	0.00077769	0.002396
Card19	0.545251	1.00209e-13	1.72817e-12
Card6	5.1649	5.66445e-07	3.64398e-06
Card9	1.18587	0.0271742	0.051921
Carf	0.21398	0.29906	0.387696
Carhsp1	0.148392	0.128897	0.192486
Carm1	-0.0467198	0.267081	0.353082
Carmil2	-0.0206923	0.895601	0.921029
Carmil3	0.385466	1.42052e-34	1.15851e-32
Carnmt1	-0.0850043	0.311879	0.400412
Cars	0.127264	0.026205	0.0503582
Cars2	1.02975	0.143526	0.21044
Cartpt	0.00813707	0.902402	0.925542
Casc3	-0.175771	0.0117679	0.0251281
Casd1	-0.142942	0.0277559	0.0528964
Cask	-0.164428	3.25633e-08	2.59869e-07
Caskin1	0.0503317	0.636783	0.712793
Caskin2	1.11346	8.46581e-12	1.13726e-10
Casp2	0.166028	0.00173854	0.00476309
Casp3	1.07039	0.0486995	0.0854065
Casp6	-0.38529	0.465541	0.553253
Casp7	-0.92961	0.212107	0.290022
Casp8	-0.607682	0.435429	0.527885
Casp8ap2	-0.13493	0.186038	0.261329
Casp9	1.24793	0.00566191	0.0133034
Casr	1.50779	0.00973798	0.0213548
Cast	-1.12338	4.53378e-07	2.97722e-06
Castor2	-0.291108	0.000764293	0.00236105
Casz1	0.0460964	0.440227	0.53268
Cat	0.260867	0.0405442	0.0728839
Catsper2	-0.678071	0.108413	0.166985
Catsperg1	0.507795	0.267976	0.353563
Cav3	-4.23704	1.17375e-08	1.00797e-07
Cavin1	0.898695	2.48185e-19	7.54161e-18
Cavin2	0.160524	0.000833148	0.00253901
Cavin4	-0.272815	0.256724	0.342109
Cbarp	0.584963	0.00314401	0.0079822
Cbfa2t2	0.178511	0.0409274	0.0733224
Cbfa2t2-ps1	0.544321	0.465006	0.553253
Cbfa2t3	-0.527064	0.00887436	0.0198164
Cbfb	0.114194	0.00377113	0.00936008
Cbl	0.154984	1.8546e-07	1.30899e-06
Cblb	0.406693	2.32325e-06	1.33371e-05
Cbll1	-0.361643	8.44263e-22	3.04923e-20
Cbr1	0.0946369	0.45501	0.546591
Cbr3	0.951745	1.82286e-06	1.06328e-05
Cbr4	0.321928	0.365144	0.456467
Cbs	-0.330148	0.199523	0.27622
Cbwd1	0.157572	0.00101344	0.00302214
Cbx1	-0.0475284	0.219443	0.298953
Cbx2	0.496873	1.07998e-14	2.07794e-13
Cbx3	0.693698	8.57728e-06	4.39503e-05
Cbx4	-0.0748383	0.102497	0.158783
Cbx5	-0.302111	9.01701e-24	3.7743e-22
Cbx6	-0.135312	0.415189	0.507878
Cbx7	0.202215	0.00716558	0.0163798
Cbx8	-0.185521	0.0672643	0.111396
Cby1	-0.908852	1.46882e-07	1.05197e-06
Cc2d1a	-0.470179	0.00068727	0.00216329
Cc2d1b	0.11221	0.177477	0.251737
Cc2d2a	0.11221	0.286363	0.374344
Ccar1	0.0750252	0.000117041	0.000460765
Ccar2	0.0205926	0.537372	0.622519
Ccdc102a	0.129283	0.70555	0.771321
Ccdc107	-0.559427	0.0111819	0.0241417
Ccdc112	-0.540568	0.0628956	0.105028
Ccdc113	0.106915	0.778955	0.83067
Ccdc115	-1.60768	0.0199215	0.039608
Ccdc117	0.272318	0.0154222	0.0317631
Ccdc12	-0.75336	0.000311395	0.00108171
Ccdc120	0.169925	0.566989	0.649742
Ccdc124	0.21424	0.000460568	0.00152595
Ccdc125	-1.77761	0.00254346	0.00658579
Ccdc127	-0.38529	0.465541	0.553253
Ccdc130	-0.740133	0.000480721	0.00158539
Ccdc134	1.69	4.1687e-09	3.82691e-08
Ccdc136	0.264562	0.00070378	0.00220441
Ccdc137	0.222393	0.568092	0.650417
Ccdc14	-0.192644	0.817095	0.858952
Ccdc149	0.807355	0.196226	0.272294
Ccdc15	1.54432	0.00114501	0.00333966
Ccdc157	-1.25976	3.22508e-06	1.79913e-05
Ccdc167	2.29278	3.66997e-06	2.02233e-05
Ccdc171	-1.074	0.000220297	0.000800452
Ccdc174	-0.339486	0.0043148	0.0105439
Ccdc18	0.944859	0.000123113	0.000480774
Ccdc181	-3.65207	0.000609006	0.00193623
Ccdc184	-2.30812	0.000411784	0.0013872
Ccdc186	0.0449848	0.5768	0.657884
Ccdc189	-2.19264	0.0545498	0.0933609
Ccdc191	0.300395	0.24204	0.3257
Ccdc25	-0.0874362	0.204444	0.282044
Ccdc28a	0.222392	0.112012	0.171721
Ccdc28b	0.0703898	0.909277	0.931075
Ccdc32	-0.514573	0.0334369	0.0617506
Ccdc34	0.228819	0.0724751	0.118935
Ccdc38	-0.98484	8.57806e-07	5.34955e-06
Ccdc39	2.12928	0.0567294	0.095961
Ccdc40	1.73335	0.000723475	0.0022498
Ccdc43	-0.00116388	0.991725	0.994005
Ccdc47	-0.136806	1.44009e-06	8.55813e-06
Ccdc50	-0.0464242	0.77515	0.827345
Ccdc51	3.39231	0.00139881	0.00392258
Ccdc57	4.31687e-07	0.999999	1
Ccdc58	-0.0137425	0.79338	0.840664
Ccdc59	0.0874631	0.812222	0.855584
Ccdc6	0.100967	0.00869993	0.0194682
Ccdc61	0.240865	0.077958	0.126148
Ccdc66	-0.282843	0.267649	0.353426
Ccdc71	-0.714598	0.000783204	0.00240946
Ccdc71l	-1.19264	0.0115519	0.0248178
Ccdc77	-0.181674	0.148729	0.216301
Ccdc8	0.00898901	0.977008	0.982917
Ccdc82	0.499233	0.16553	0.238214
Ccdc84	-0.446401	0.0998681	0.155338
Ccdc85b	0.307784	0.139225	0.205433
Ccdc85c	0.448146	8.00102e-08	6.02747e-07
Ccdc86	0.0841952	0.659571	0.734141
Ccdc88a	0.0279894	0.266329	0.352235
Ccdc88b	0.347924	0.383885	0.476548
Ccdc88c	-0.0351036	0.898618	0.923314
Ccdc89	5.05739	0.000707482	0.00220441
Ccdc9	-0.02272	0.805043	0.850314
Ccdc90b	-0.423425	0.00253459	0.00657361
Ccdc91	0.33787	0.444995	0.537304
Ccdc92	0.222393	0.322778	0.412771
Ccdc93	0.188989	0.096818	0.151376
Ccdc97	0.060121	0.605853	0.685148
Ccdc9b	0.392318	0.673552	0.744263
Cchcr1	0.0703894	0.718593	0.782811
Ccin	0.745955	0.0400339	0.07211
Ccm2	0.196017	0.00324239	0.00818923
Ccm2l	2.80735	0.000243266	0.000873616
Ccn1	0.490881	0.0300057	0.0563684
Ccn4	4.835	0.00128235	0.00363295
Ccna2	-0.190495	1.31768e-06	7.89046e-06
Ccnb1	0.0017933	0.979459	0.984913
Ccnb2	0.0182518	0.891674	0.917812
Ccnc	-0.235289	1.38193e-05	6.77619e-05
Ccnd1	-0.136254	4.62075e-06	2.48875e-05
Ccnd3	-0.251339	0.00277505	0.00713575
Ccnd3-ps	0.807355	0.113459	0.17226
Ccndbp1	-0.0995356	0.506053	0.592646
Ccne1	-1.19264	0.0982583	0.153117
Ccne2	-0.235972	0.0348324	0.064018
Ccnf	-0.333939	2.90658e-05	0.000131316
Ccng1	0.353989	0.0116632	0.0250271
Ccng2	1.18587	0.0271742	0.051921
Ccnh	-0.413969	3.53276e-05	0.000156779
Ccni	-0.200698	8.29962e-17	1.96104e-15
Ccnj	0.290137	0.0551476	0.0942437
Ccnjl	-0.437064	3.6353e-07	2.42372e-06
Ccnk	-0.351936	1.20172e-17	3.1129e-16
Ccnl1	0.127923	2.3946e-06	1.36783e-05
Ccnl2	0.447813	5.8819e-13	9.23641e-12
Ccnq	0.27684	0.067805	0.112014
Ccnt1	0.0301886	0.638856	0.714798
Ccnt2	0.16474	8.59819e-05	0.000350952
Ccny	-0.00258724	0.949163	0.963802
Ccnyl1	-0.409722	3.65768e-11	4.53746e-10
Ccp110	-0.329686	3.38392e-15	6.87718e-14
Ccsap	-0.607682	0.435429	0.527885
Ccser1	1.92283	0.00325304	0.00820464
Ccser2	-0.0477714	0.685949	0.755358
Cct2	-0.122338	3.42439e-27	1.80366e-25
Cct3	0.036984	0.0167476	0.0340199
Cct4	-0.00689551	0.67603	0.746676
Cct5	-0.0354938	0.153694	0.222855
Cct6a	-0.0566121	0.117832	0.177831
Cct7	0.0955133	6.95208e-08	5.27499e-07
Cct8	-0.118664	5.20348e-07	3.37492e-06
Ccz1	-0.354025	4.67302e-27	2.44098e-25
Cd109	1.71425	0.00282508	0.00724967
Cd151	0.432507	3.91623e-07	2.59189e-06
Cd164	-0.031791	0.751877	0.809778
Cd1d1	-1.77761	0.0089549	0.019954
Cd248	-0.369523	0.205722	0.283374
Cd24a	-0.297615	0.126294	0.188978
Cd276	-0.143608	0.0515944	0.0897242
Cd2ap	0.00820779	0.927224	0.945932
Cd2bp2	0.294621	1.53761e-13	2.59852e-12
Cd320	0.392318	0.673552	0.744263
Cd40	2.80735	0.00947144	0.0208695
Cd44	2.12928	0.0567294	0.095961
Cd46	-1.19264	0.177029	0.251246
Cd47	-0.0572932	0.653574	0.728685
Cd63	0.0362848	0.491892	0.578635
Cd63-ps	0.292782	0.624028	0.701186
Cd74	0.807355	8.473e-05	0.00034685
Cd81	-0.333098	1.1682e-14	2.24084e-13
Cd82	-2.04064	7.59012e-05	0.000313346
Cd9	0.344589	2.82353e-35	2.42805e-33
Cd99l2	1.12928	0.1858	0.261112
Cda	1.39232	0.094609	0.148658
Cdadc1	0.0874629	0.560635	0.643336
Cdan1	0.623695	1.52729e-19	4.7204e-18
Cdc123	-0.28165	0.0376297	0.0683543
Cdc14a	-0.259072	0.012067	0.0257017
Cdc14b	-0.00623178	0.980853	0.985922
Cdc16	-0.210153	1.36572e-09	1.35618e-08
Cdc20	0.00540541	0.943656	0.95898
Cdc23	-0.143947	0.000695958	0.00218792
Cdc25a	-0.0450879	0.563516	0.646179
Cdc25b	0.0255352	0.855811	0.889298
Cdc25c	-1.51457	0.0759767	0.12359
Cdc26	0.392318	0.551324	0.634148
Cdc27	-0.17736	5.43457e-10	5.73907e-09
Cdc34	-0.120486	1.38952e-07	1.00028e-06
Cdc37	0.0187698	0.714821	0.779642
Cdc37l1	0.279962	1.25094e-05	6.19635e-05
Cdc40	-0.0892317	0.000867535	0.00263148
Cdc42	-0.0949012	3.34033e-11	4.18071e-10
Cdc42bpa	-0.143107	1.34975e-22	5.10845e-21
Cdc42bpb	-0.216452	0.00022141	0.000804075
Cdc42bpg	-0.0723508	0.516048	0.60262
Cdc42ep1	-0.0020391	0.984511	0.988891
Cdc42ep4	-0.579668	0.123012	0.184658
Cdc42se1	-0.334664	9.31481e-06	4.73456e-05
Cdc42se2	-0.231278	0.000412516	0.0013872
Cdc45	0.311904	5.37156e-09	4.8536e-08
Cdc5l	-0.0284337	0.519222	0.605487
Cdc6	-0.627048	0.00459061	0.0111227
Cdc7	0.321928	0.00109386	0.00320599
Cdc73	-0.165868	1.30413e-10	1.4919e-09
Cdca2	-1.11172	6.30267e-11	7.55185e-10
Cdca3	-0.814133	0.025085	0.0484122
Cdca7	-0.463947	0.0701194	0.115405
Cdca8	0.0942362	0.628227	0.705026
Cdcp2	1.07039	0.0486995	0.0854065
Cdh10	0.129284	0.850156	0.884221
Cdh18	-0.777607	0.0408206	0.0731727
Cdh2	0.398444	3.4542e-06	1.91176e-05
Cdh22	0.0886868	0.0532611	0.0921157
Cdh23	0.0297478	0.958199	0.968465
Cdh24	1.17628	2.46547e-33	1.93577e-31
Cdh5	-1.51457	0.0759767	0.12359
Cdh6	0.138216	0.0695816	0.114641
Cdhr3	-3.51457	0.00102032	0.0030348
Cdhr5	4.57196	0.00251462	0.00652449
Cdin1	0.192317	0.0417304	0.0745814
Cdip1	0.447179	0.000102078	0.000409253
Cdipt	0.0759006	0.228716	0.309982
Cdk1	0.182203	0.010454	0.0227099
Cdk10	0.213347	0.083724	0.134411
Cdk11b	0.0566653	0.0123956	0.0262761
Cdk12	-0.155234	5.85488e-06	3.09413e-05
Cdk13	-0.0361556	0.44041	0.532851
Cdk14	0.303728	1.97392e-09	1.89607e-08
Cdk15	5.05739	0.000707482	0.00220441
Cdk16	0.187919	2.03226e-10	2.25547e-09
Cdk17	0.108524	0.0219786	0.0431818
Cdk18	0.171238	0.00540882	0.0128352
Cdk19	0.141453	0.000644274	0.00203657
Cdk2	-0.274587	5.31191e-23	2.09183e-21
Cdk2ap1	-0.0611611	0.32106	0.411072
Cdk2ap2	-0.295739	1.45066e-05	7.07749e-05
Cdk4	0.0472496	0.00248838	0.00652449
Cdk5	0.171525	0.000357196	0.00122693
Cdk5r1	-0.217202	0.0210076	0.0414868
Cdk5r2	0.00336857	0.895897	0.921258
Cdk5rap1	-0.192645	0.398376	0.492024
Cdk5rap2	0.453718	3.27604e-08	2.61277e-07
Cdk5rap3	0.744554	2.08627e-39	2.07658e-37
Cdk6	0.602036	0.00100128	0.0029887
Cdk7	0.0833672	0.435856	0.528048
Cdk8	0.017278	0.564489	0.647112
Cdk9	-0.419913	1.12868e-05	5.6416e-05
Cdkal1	0.851749	2.06318e-06	1.19417e-05
Cdkl1	-1.77761	0.0328317	0.0607813
Cdkl2	-0.656592	0.00831494	0.0187227
Cdkl3	0.783108	0.000618506	0.00196194
Cdkl4	5.25003	0.00041492	0.0013872
Cdkl5	-0.252946	8.51632e-05	0.000348172
Cdkn1a	0.544321	0.465006	0.553253
Cdkn1b	0.0981925	0.0826114	0.13276
Cdkn2a	0.0398011	0.731668	0.793975
Cdkn2aip	0.328187	0.0402285	0.0723883
Cdkn2aipnl	-0.413333	0.00107707	0.00316683
Cdkn2c	-0.152003	0.276949	0.363429
Cdkn2d	1.07039	0.0486995	0.0854065
Cdkn3	-0.145339	0.335287	0.426095
Cdo1	1.39232	0.094609	0.148658
Cdon	-0.300628	0.00319278	0.00807844
Cdr2	0.562243	0.00248021	0.00652449
Cdr2l	0.155732	0.0149217	0.0309272
Cds2	-0.222873	1.42714e-13	2.42807e-12
Cdsn	0.556293	0.000248562	0.000891367
Cdt1	-0.163499	0.425279	0.517986
Cdv3	-0.146538	0.00221745	0.00591867
Cdv3-ps	0.97728	0.110894	0.170061
Cdyl	-0.517427	7.63676e-08	5.7668e-07
Cebpa	-1.19264	1.13104e-06	6.87051e-06
Cebpb	-0.0412226	0.513444	0.599801
Cebpd	-1.08573	0.0231943	0.0453167
Cebpg	-0.30512	0.189763	0.26547
Cebpz	-0.0874628	0.500771	0.587113
Cecr2	-0.35375	0.000105032	0.000418969
Cela1	-0.00893304	0.95417	0.966866
Celf1	-0.169015	1.86037e-21	6.64322e-20
Celf3	-0.149424	7.02074e-19	2.03087e-17
Celf4	-0.0354617	0.265527	0.351285
Celf5	0.139199	0.272616	0.358525
Celf6	0.324597	2.06993e-06	1.19753e-05
Celsr1	-0.404149	0.0736262	0.120574
Celsr2	0.043653	0.44463	0.537188
Celsr3	0.283697	1.61416e-15	3.38947e-14
Cemip2	-0.174573	0.000180245	0.000669548
Cend1	-0.36257	0.300949	0.389201
Cenpa	2.39232	0.000169567	0.000633609
Cenpb	0.194151	0.00559635	0.0132132
Cenpc1	2.12928	0.0567294	0.095961
Cenpe	-0.0758314	0.489702	0.576595
Cenpf	-0.210567	0.0640388	0.106881
Cenph	-2.51457	0.0244385	0.0474251
Cenpi	-0.656592	0.000189876	0.000702848
Cenpj	-0.358231	0.0280643	0.0534118
Cenpk	-0.192645	0.630194	0.70692
Cenpl	-0.049687	0.806886	0.85162
Cenpm	-0.251539	0.135056	0.199959
Cenpn	-0.0857296	0.827285	0.867716
Cenpo	-1.77761	0.00254346	0.00658579
Cenpp	-0.160223	0.458812	0.549988
Cenpq	-0.235714	0.344379	0.435721
Cenps	2.12928	0.0567294	0.095961
Cenpu	-1.19264	0.0982583	0.153117
Cenpv	-0.58579	1.20868e-18	3.42576e-17
Cenpw	4.57196	0.00251462	0.00652449
Cep104	0.291105	0.0156683	0.0321793
Cep112	0.733355	0.0657592	0.109362
Cep120	0.306926	0.00103555	0.00307432
Cep126	-1.77761	0.0089549	0.019954
Cep128	0.61471	0.0185286	0.0372429
Cep131	0.570915	0.00359995	0.00895806
Cep135	0.0365558	0.746339	0.804852
Cep152	4.31687e-07	0.999999	1
Cep162	-0.0238906	0.841944	0.879443
Cep164	-1.25678	0.00077769	0.002396
Cep170	-0.228884	7.57584e-20	2.39415e-18
Cep170b	-0.220659	0.0141186	0.029451
Cep192	0.0774442	0.74345	0.802314
Cep20	0.195425	0.194265	0.270572
Cep250	0.292782	0.0187397	0.0376073
Cep290	0.0836862	0.415331	0.508002
Cep295	0.611212	2.10739e-07	1.47424e-06
Cep350	-0.0569338	0.299923	0.388409
Cep41	-0.412211	0.00034214	0.00118008
Cep43	0.0623966	0.543867	0.628142
Cep44	0.0297478	0.958199	0.968465
Cep55	0.261921	0.310398	0.398692
Cep57	0.0113689	0.918368	0.938563
Cep57l1	-1.074	0.000220297	0.000800452
Cep63	0.911692	1.07088e-08	9.25927e-08
Cep68	-0.286621	0.0395165	0.0713102
Cep70	0.807355	0.196226	0.272294
Cep76	0.00155829	0.983417	0.988107
Cep78	0.397024	1.64329e-05	7.88643e-05
Cep83	-0.132628	0.0272601	0.0520773
Cep85	0.145263	0.0306016	0.057274
Cep85l	0.0409746	0.636625	0.712724
Cep95	-0.777607	0.23765	0.320475
Cep97	0.321928	0.267372	0.353208
Cept1	0.411426	1.68882e-14	3.19108e-13
Cercam	2.61471	0.0165049	0.0336079
Cerk	0.0517737	0.763181	0.820006
Cers1	-0.607682	0.435429	0.527885
Cers2	0.0467805	0.230483	0.312142
Cers4	0.0297478	0.958199	0.968465
Cers5	-0.192645	0.743605	0.802314
Cers6	-0.192645	0.05897	0.0993523
Cert1	0.131761	0.0109469	0.0236871
Cetn2	1.01645	3.58216e-18	9.71719e-17
Cetn3	0.597902	8.85921e-07	5.51128e-06
Cfap126	-2.19264	0.0545498	0.0933609
Cfap20	-0.364067	2.98284e-14	5.49651e-13
Cfap20dc	0.70044	0.143032	0.210069
Cfap298	0.27684	0.0349593	0.0642232
Cfap300	-2.7776	0.0117089	0.0250274
Cfap36	0.102362	0.250556	0.335446
Cfap410	0.807355	0.113459	0.17226
Cfap45	-0.231534	0.0288442	0.0547149
Cfap46	0.951745	0.000739747	0.00229162
Cfap54	-5.22029	0.000508038	0.00164881
Cfap61	5.25003	0.00041492	0.0013872
Cfap65	-2.19264	0.0545498	0.0933609
Cfap69	0.691878	0.0489007	0.0856881
Cfap74	1.22239	0.0767357	0.124457
Cfap97	-0.30512	0.0231345	0.0452348
Cfdp1	-0.139831	7.6216e-05	0.000314543
Cfl1	-0.181351	5.91212e-26	2.87443e-24
Cfl2	-0.26324	1.3434e-21	4.81075e-20
Cflar	-5.95725	5.58366e-05	0.000237813
Cfp	0.906891	0.0521211	0.0905031
Cftr	-0.368495	0.0532073	0.0920604
Cggbp1	-0.0970674	0.152365	0.221156
Cgn	-0.0551414	0.830335	0.870337
Cgrrf1	-1.30812	6.26325e-09	5.59927e-08
Chac1	-0.0857298	0.469287	0.556915
Chac2	-1.38529	2.05797e-09	1.97231e-08
Chadl	5.25003	0.00041492	0.0013872
Chaf1a	0.0343788	0.662528	0.736978
Chaf1b	0.0108884	0.912509	0.933934
Champ1	-0.511327	0.000427107	0.00142418
Chat	-1.19264	0.177029	0.251246
Chchd10	-0.337035	0.0707142	0.116287
Chchd2	-0.782769	9.69965e-09	8.45026e-08
Chchd3	-0.0796889	0.123322	0.184946
Chchd4	3.12928	0.00344725	0.00861711
Chchd5	-0.0227197	0.963443	0.971358
Chchd6	0.603822	0.0398473	0.0718046
Chchd7	0.455883	0.0336734	0.0621319
Chd1	-0.110673	0.00845049	0.0189705
Chd1l	0.146561	0.327991	0.418675
Chd2	0.14261	5.66848e-05	0.000240939
Chd3	0.00860989	0.766343	0.820961
Chd4	0.0548085	4.10945e-05	0.000179749
Chd5	0.414852	3.10126e-12	4.44479e-11
Chd6	-0.159944	0.000740006	0.00229162
Chd7	-0.00781345	0.706742	0.77243
Chd8	0.0365964	0.0800144	0.129112
Chd9	-0.0508517	0.0905357	0.143273
Chek1	0.244935	0.000378663	0.00129217
Chek2	0.237989	0.396601	0.490215
Cherp	-0.0605655	0.239406	0.322327
Chfr	0.0549981	0.516318	0.602768
Chga	0.343606	2.19957e-16	4.95627e-15
Chgb	0.078125	0.480795	0.568278
Chic2	0.139804	0.000181264	0.000672742
Chid1	-0.260951	0.0187358	0.0376055
Chka	0.0399356	0.57337	0.654658
Chm	0.0571954	0.523815	0.609382
Chmp1a	-0.38529	0.0114733	0.0246708
Chmp1b	-0.279391	0.000212872	0.000777495
Chmp2a	-0.137891	0.0108033	0.0234004
Chmp2b	-0.266646	0.248562	0.333235
Chmp3	-0.151715	0.211816	0.290022
Chmp4b	-0.362949	1.01231e-07	7.47028e-07
Chmp5	0.544321	0.00465907	0.011246
Chmp6	1.00329e-07	1	1
Chmp7	0.00980705	0.838226	0.87621
Chn1	-0.122743	0.0765811	0.124457
Chn2	-0.359804	3.28713e-08	2.61831e-07
Chordc1	-0.0758487	0.10289	0.159274
Chp1	0.185867	0.000144138	0.000555165
Chpf	-0.090377	0.190372	0.266058
Chpf2	0.378049	1.28604e-15	2.74608e-14
Chpt1	0.106915	0.178272	0.252665
Chrac1	5.83499	7.40724e-05	0.000306799
Chrd	-0.607682	0.0192937	0.0386211
Chrm2	2.80735	0.00947144	0.0208695
Chrm4	-0.074559	0.330936	0.42179
Chrna3	-0.375854	2.19815e-17	5.59092e-16
Chrna4	5.95047	5.17746e-05	0.000222386
Chrna5	-0.192644	0.817095	0.858952
Chrna7	-0.152525	0.0222736	0.043673
Chrnb1	-0.0771675	0.850125	0.884221
Chrnb2	-0.128171	2.66022e-07	1.82166e-06
Chrnb4	-0.870717	2.14395e-07	1.49733e-06
Chst11	-0.078796	0.145895	0.213087
Chst12	-0.579668	1.28793e-05	6.35967e-05
Chst14	2.16099	2.04934e-16	4.6343e-15
Chst15	0.662965	0.0168462	0.0341873
Chst2	0.129284	0.850156	0.884221
Chst3	-0.174029	0.288275	0.37606
Chst5	4.31687e-07	0.999999	1
Chst8	-1.03218	5.86476e-07	3.75564e-06
Chsy1	0.0504974	0.0315441	0.0588906
Chtf18	-0.285754	0.435747	0.527967
Chtf8	1.42146	2.49124e-17	6.29836e-16
Chtop	0.102038	1.54781e-05	7.4622e-05
Chuk	-0.155374	8.45224e-13	1.30299e-11
Churc1	0.770829	0.00600721	0.014008
Ciao1	-0.05699	0.40414	0.496186
Ciao2a	0.0504505	0.452893	0.544513
Ciao2b	-0.00677848	0.95111	0.965003
Ciao3	-0.266646	0.248562	0.333235
Ciapin1	0.182864	0.0447454	0.0793334
Ciart	0.703519	0.000846173	0.00257312
Cib1	0.124545	0.477582	0.565106
Cib2	-0.318176	0.290655	0.378638
Cibar1	-0.165928	0.0909792	0.143869
Cibar2	4.57196	0.00251462	0.00652449
Cic	0.293029	3.57141e-19	1.07236e-17
Cilk1	1.52356	0.000540544	0.00174134
Cilp	0.222393	0.775313	0.827345
Cinp	2.80735	0.000243266	0.000873616
Cip2a	-0.126595	0.0365514	0.0667793
Cipc	0.894818	0.0407707	0.0731662
Cir1	0.36257	0.00664649	0.0153178
Cirbp	-0.399096	0.301876	0.389708
Cisd1	-0.777607	0.0949156	0.148955
Cisd2	5.57196	0.00016382	0.000614495
Cisd3	0.133341	0.411403	0.504026
Cish	4.835	0.00128235	0.00363295
Cit	0.185177	4.37038e-08	3.43569e-07
Cited2	-0.228845	1.17575e-17	3.05187e-16
Ciz1	0.0180532	0.793715	0.840878
Ckap2	0.160992	0.184579	0.260409
Ckap2l	-0.630766	0.00902051	0.0200644
Ckap4	0.277216	1.91931e-05	9.09709e-05
Ckap5	-0.0572509	0.00152139	0.004224
Ckb	-0.292586	0.00149457	0.00415775
Ckmt1	-0.149503	0.000392698	0.00133408
Cks1b	-0.20661	1.15389e-13	1.97915e-12
Cks2	0.0952669	0.00960396	0.021121
Clasp1	-0.186408	7.1459e-11	8.48181e-10
Clasp2	0.220294	1.22771e-13	2.10007e-12
Clasrp	0.254607	4.35618e-05	0.000189623
Clca2	4.835	0.00128235	0.00363295
Clcc1	-0.540568	0.00127526	0.00363295
Clcf1	0.292782	0.488199	0.57514
Clcn1	-0.133751	0.646384	0.721559
Clcn2	0.0829894	0.265577	0.351314
Clcn3	-0.0255766	0.461775	0.552304
Clcn4	0.0811158	0.23823	0.320915
Clcn5	-0.133348	0.0531134	0.0919231
Clcn6	0.087884	0.070096	0.115405
Clcn7	0.205617	0.0456064	0.0806872
Cldn12	-0.957017	2.02875e-10	2.25356e-09
Cldn14	-2.57116	2.45229e-07	1.69119e-06
Cldn15	-0.482151	0.29301	0.380868
Cldn3	0.0588939	0.845366	0.881647
Cldn9	-0.707218	0.0466514	0.08232
Cldnd1	0.36807	0.00227935	0.0060685
Clec16a	0.123131	0.0211371	0.0417229
Clec18a	-0.181674	0.0411345	0.0735996
Clec2l	0.807355	0.14848	0.215987
Clec3b	-2.19264	0.0545498	0.0933609
Clgn	0.187498	0.106998	0.164943
Clic1	-0.14942	0.000588272	0.00187881
Clic4	-0.169186	0.00929251	0.0206009
Clint1	-0.194747	4.87893e-29	2.90918e-27
Clip1	-0.0922696	0.163826	0.236057
Clip2	-0.241973	0.0696881	0.114764
Clip3	-0.103625	0.0371176	0.0676379
Clip4	0.13452	0.4657	0.553333
Clk1	0.101727	0.027424	0.052343
Clk2	0.106588	0.000269228	0.00094932
Clk3	-0.101787	0.00516796	0.0123191
Clk4	0.24397	1.95712e-09	1.8828e-08
Cln3	0.222393	0.775313	0.827345
Cln5	-0.870716	0.134345	0.199092
Cln6	0.0583165	0.465472	0.553253
Cln8	0.944859	0.0859369	0.137163
Clns1a	-0.28001	6.87205e-09	6.10039e-08
Clock	-0.128321	0.00121644	0.00352402
Clp1	-0.238939	0.0235421	0.0459465
Clpb	-0.162351	0.00189493	0.00512931
Clpp	-0.116024	0.0560149	0.095558
Clptm1	-0.358764	2.0851e-26	1.03771e-24
Clptm1l	0.149461	0.0390267	0.0705674
Clpx	-0.0460841	0.398815	0.492374
Clspn	0.0184098	0.821298	0.862623
Clstn1	-0.00275351	0.961829	0.971125
Clstn3	-0.237383	0.0616775	0.103308
Clta	-0.102784	0.00142002	0.00397925
Cltb	-0.265837	4.27757e-11	5.24805e-10
Cltc	-0.163449	2.54788e-46	3.11892e-44
Clu	2.12928	0.0567294	0.095961
Cluap1	-0.38529	0.20624	0.283905
Cluh	0.186031	0.000375496	0.00128322
Clvs1	0.151955	0.00235858	0.00625968
Clybl	1.19967	1.50544e-08	1.26784e-07
Cmas	-0.422455	2.06294e-09	1.97558e-08
Cmbl	-2.19264	0.00655297	0.0151188
Cmc2	-1.02759	9.35692e-07	5.78673e-06
Cmip	0.113916	3.90048e-05	0.000171083
Cmpk1	-0.559748	1.11808e-18	3.18325e-17
Cmss1	-0.12201	0.152778	0.221603
Cmtm3	-0.0551414	0.782069	0.833148
Cmtm4	-0.123521	0.268679	0.354268
Cmtm6	0.392318	0.673552	0.744263
Cmtm8	4.835	0.00128235	0.00363295
Cmtr1	0.807355	0.360796	0.451745
Cmtr2	5.41996	0.000255539	0.00090687
Cnbp	0.0109371	0.488896	0.575754
Cndp2	-0.02272	0.890633	0.917114
Cnep1r1	-0.300029	3.32364e-10	3.59711e-09
Cnga3	-0.073392	0.246207	0.330533
Cngb1	-1.19264	0.177029	0.251246
Cnih1	-0.0456254	0.600444	0.679852
Cnih2	-0.772742	5.40786e-09	4.88291e-08
Cnih4	-0.158709	8.90183e-10	9.08217e-09
Cnn2	-0.460125	0.000531678	0.00171759
Cnn3	0.00325083	0.943029	0.958497
Cnnm1	-0.627582	0.000609347	0.00193682
Cnnm2	-0.280431	6.03065e-06	3.17507e-05
Cnnm3	-0.155385	0.0443802	0.0787986
Cnnm4	-0.232096	0.000272768	0.000960194
Cnot1	-0.0406689	2.29005e-05	0.000106272
Cnot10	0.159501	0.0117615	0.0251233
Cnot11	0.0961693	0.0542774	0.0933609
Cnot2	-0.106407	5.844e-12	7.98638e-11
Cnot3	-0.0713822	0.0193558	0.0387385
Cnot4	-0.0279003	0.424705	0.517515
Cnot6	0.0503632	0.00708712	0.0162151
Cnot6l	-0.183314	2.79422e-15	5.74338e-14
Cnot7	0.0214797	0.581658	0.66256
Cnot8	-0.0102291	0.911718	0.933276
Cnot9	0.0162515	0.639654	0.7155
Cnp	-0.192645	0.657858	0.732879
Cnppd1	0.291171	0.0136724	0.0286527
Cnpy2	-0.0766046	0.128462	0.191881
Cnpy3	-0.294073	2.95058e-06	1.6577e-05
Cnpy4	0.499233	0.16553	0.238214
Cnr1	0.107464	0.0140033	0.029283
Cnrip1	0.209453	0.155681	0.225554
Cnst	0.182394	0.28247	0.369868
Cntd1	-3.28011	1.69862e-05	8.12727e-05
Cntfr	-0.00623194	0.877863	0.90729
Cntln	-0.243719	0.0725736	0.119066
Cntn1	-0.555215	0.126684	0.189427
Cntn2	1.57994	2.37299e-06	1.35794e-05
Cntn3	-0.285157	0.0136079	0.0285316
Cntn6	4.57196	0.00251462	0.00652449
Cntnap1	0.527451	3.19605e-29	1.94237e-27
Cntnap2	0.681824	0.187864	0.263222
Cntrl	0.732328	1.571e-12	2.33336e-11
Cntrob	0.465787	2.88466e-14	5.34677e-13
Coa3	-0.809316	0.0168286	0.0341625
Coa4	-0.440572	0.203089	0.28042
Coa5	-0.184134	0.0965819	0.151044
Coa7	0.00666384	0.972005	0.978819
Coa8	-4.95726	0.00105211	0.003098
Coasy	0.483741	0.000119582	0.000468723
Cobll1	-0.0120726	0.97335	0.980018
Cog1	0.243307	0.000182953	0.000678612
Cog2	-0.120495	0.455184	0.546749
Cog3	0.0341258	0.576481	0.657681
[truncated: 10,642 more rows]

## Sheet: CTRL vs CBN 10µm
	log2FoldChange	pvalue	padj
0610009B22Rik	-0.0653189	0.468319	0.561331
0610012G03Rik	-5.20795	0.000577663	0.0018367
0610030E20Rik	1.64412	0.00372993	0.0092245
1110004F10Rik	0.193794	2.83654e-08	2.26036e-07
1110038F14Rik	-0.091869	0.716523	0.78145
1110051M20Rik	-0.20007	0.152885	0.224713
1110059E24Rik	-0.0817038	0.430888	0.525417
1110059G10Rik	-0.271575	0.070724	0.116779
1110065P20Rik	-0.443341	0.594546	0.674234
1190007I07Rik	0.339067	0.0616339	0.103405
1300002E11Rik	1.55666	0.172306	0.246727
1500002C15Rik	0.829677	0.000805478	0.00245499
1500009L16Rik	-1.44334	0.0208641	0.040868
1600012H06Rik	-2.76527	0.0133423	0.0278115
1600014C10Rik	-0.742902	0.00581278	0.0135667
1600029O15Rik	0.410808	0.0994337	0.156474
1700013F07Rik	-0.627766	0.0352835	0.0641125
1700017B05Rik	0.0160901	0.933736	0.953121
1700025G04Rik	0.0342869	0.676381	0.748699
1700029I15Rik	-0.942912	0.000139319	0.000526591
1700034H15Rik	0.364014	0.569153	0.653407
1700037C18Rik	1.87858	0.0927524	0.147599
1700037H04Rik	-0.508297	1.12127e-05	5.59275e-05
1700048O20Rik	-1.66573	0.0179706	0.0359864
1700066M21Rik	-0.26075	0.0364471	0.0659913
1700084C06Rik	-0.858378	0.119226	0.181345
1700086O06Rik	-1.76527	0.0386168	0.0694066
1700102P08Rik	-3.61326	0.000778925	0.00238491
1700123O20Rik	-0.322783	1.85809e-06	1.08189e-05
1810013L24Rik	-0.0655127	0.00208492	0.00565603
1810014B01Rik	0.164341	0.566217	0.651446
1810030O07Rik	1.0998	3.72612e-08	2.9217e-07
1810037I17Rik	4.32127	0.00429159	0.0103385
1810049J17Rik	4.5843	0.00226606	0.00594968
1810058I24Rik	0.0535962	0.556549	0.642237
2010204K13Rik	0.293624	0.57727	0.659397
2010315B03Rik	0.678649	0.0231796	0.0449199
2210016F16Rik	0.919229	0.0430811	0.0765338
2210418O10Rik	4.99934	0.000774288	0.002377
2300009A05Rik	0.653232	2.03112e-05	9.40521e-05
2310009B15Rik	-6.05595	4.39414e-05	0.000186444
2310022A10Rik	0.0891536	0.615056	0.693292
2310022B05Rik	-0.188769	0.302821	0.392782
2310033P09Rik	0.15456	0.474522	0.567591
2310039H08Rik	0.556659	0.440296	0.534331
2310057M21Rik	-0.379211	0.212583	0.294819
2310061I04Rik	-0.219377	0.010623	0.0229315
2410002F23Rik	-0.0283035	0.971022	0.977625
2410004B18Rik	-0.821853	0.0554512	0.0945015
2510009E07Rik	-0.858378	0.270595	0.357518
2510039O18Rik	-0.173881	0.0592993	0.0998701
2610002M06Rik	0.745692	0.00230986	0.00604488
2610005L07Rik	0.205249	9.80469e-06	4.97224e-05
2610008E11Rik	0.208735	0.672149	0.744662
2610020C07Rik	0.293624	0.264957	0.353258
2610021A01Rik	-1.0347	5.9281e-22	2.16299e-20
2610037D02Rik	2.55666	0.0181346	0.0360845
2610044O15Rik8	3.72658	0.000377131	0.00127384
2610203C22Rik	2.87858	0.00713567	0.0160767
2610301B20Rik	1.44418	7.12562e-05	0.000289434
2610318N02Rik	-2.31781	0.000486138	0.00158945
2610507B11Rik	-0.0769093	1.87929e-05	8.80521e-05
2700038G22Rik	0.141621	0.879127	0.908743
2700049A03Rik	0.878587	3.82968e-05	0.000165641
2700062C07Rik	-1.2507	0.0504619	0.0878565
2700078F05Rik	2.55666	0.0181346	0.0360845
2700099C18Rik	0.0830949	0.51354	0.604438
2810004N23Rik	2.29362	0.000281883	0.000977265
2810021J22Rik	1.04209	0.0499114	0.0871004
2810025M15Rik	0.556659	0.372889	0.4669
2810039B14Rik	1.87859	0.0174367	0.0350606
2810402E24Rik	-3.0283	0.0059902	0.0138362
2810457G06Rik	1.2571	0.0311464	0.0578245
2900009J06Rik	-3.44334	0.00146097	0.00411229
3000002C10Rik	0.165468	0.425313	0.519863
3110009E18Rik	1.24116	7.01786e-05	0.000285695
3110040N11Rik	4.5843	0.00226606	0.00594968
3110053B16Rik	-1.44334	0.000259074	0.000913141
3110067C02Rik	-0.273416	0.581238	0.662622
3110082I17Rik	2.72658	0.0112254	0.023997
3300002I08Rik	-0.897907	0.000506151	0.00163961
4632427E13Rik	1.43113	0.0312533	0.0579722
4732471J01Rik	2.05916	0.00126723	0.00367165
4833420G17Rik	0.324485	0.0021306	0.00575055
4833439L19Rik	-0.103804	0.104385	0.162479
4921524J17Rik	0.0548372	0.584231	0.66526
4930430F08Rik	-1.14636	2.36404e-16	5.26288e-15
4930453N24Rik	0.031438	0.784034	0.837645
4930503L19Rik	-0.121413	0.594548	0.674234
4930520O04Rik	4.32127	0.00429159	0.0103385
4930522L14Rik	-0.180307	0.679759	0.751458
4930534D22Rik	5.16926	0.000487543	0.00158945
4930563E22Rik	4.32127	0.00429159	0.0103385
4930577N17Rik	-0.121413	0.801885	0.851582
4930579G24Rik	0.119926	0.457414	0.550644
4931406C07Rik	-0.580845	0.00915376	0.020132
4931414P19Rik	0.222921	0.245722	0.331792
4931428F04Rik	0.556659	0.052131	0.0900254
4932438A13Rik	0.0295461	0.0835812	0.135634
4933404O12Rik	1.55666	0.172306	0.246727
4933421A08Rik	2.05916	0.00126723	0.00367165
4933431E20Rik	-2.76527	0.0133423	0.0278115
4933439C10Rik	3.14162	0.0030885	0.007791
5031425E22Rik	-0.928768	0.11998	0.182078
5031439G07Rik	0.349465	2.3977e-06	1.36184e-05
5330406M23Rik	-1.76527	0.0386168	0.0694066
5430403G16Rik	0.878587	0.074596	0.122632
5530601H04Rik	4.5843	0.00226606	0.00594968
5730455P16Rik	0.12891	0.394321	0.489451
5730480H06Rik	-1.92877	0.000284468	0.000984888
5830417I10Rik	-0.085294	0.597485	0.677198
5_8S_rRNA	-0.765269	0.0253158	0.0484332
6030458C11Rik	0.839058	2.53507e-05	0.000115127
6330403K07Rik	0.0313389	0.837129	0.880192
6330418K02Rik	-1.0283	0.118384	0.180604
6330549D23Rik	-3.44334	6.7798e-06	3.56016e-05
6430511E19Rik	-1.0283	0.118384	0.180604
6430548M08Rik	0.153446	0.137441	0.204842
6430571L13Rik	-1.44334	0.0454036	0.0801122
6530402F18Rik	1.87858	0.0927524	0.147599
6720427I07Rik	1.55666	0.172306	0.246727
6720489N17Rik	-2.25069	0.00592878	0.0137945
6820431F20Rik	0.260265	4.64447e-07	3.03763e-06
7330423F06Rik	3.80458	0.000277924	0.000965645
7SK	0.0182385	0.812154	0.860358
8030462N17Rik	0.293624	1.0346e-08	8.8302e-08
8030474K03Rik	2.14162	0.0519418	0.0897825
9130023H24Rik	0.556659	0.440296	0.534331
9130213A22Rik	-0.443341	0.287093	0.37608
9330151L19Rik	0.167616	0.343505	0.436732
9330159F19Rik	0.6257	0.000312655	0.0010743
9330188P03Rik	1.55666	0.172306	0.246727
9430015G10Rik	2.55666	0.0181346	0.0360845
9430091E24Rik	0.556659	0.275124	0.362036
9530052E02Rik	6.45877	9.56095e-06	4.8525e-05
9530059O14Rik	0.334266	0.490846	0.583136
9530068E07Rik	-1.95791	1.24047e-05	6.11396e-05
9530077C05Rik	-2.44334	0.0321735	0.0590002
9630010A21Rik	-0.443341	0.538818	0.625578
9630050E16Rik	1.87858	0.0927524	0.147599
9930014A18Rik	1.55666	0.172306	0.246727
9930021J03Rik	-0.0312069	0.465934	0.559208
A130010J15Rik	-1.0872	0.000872228	0.00262949
A230056P14Rik	-0.774547	0.00160286	0.00446724
A230072E10Rik	1.661	3.52262e-06	1.95285e-05
A3galt2	4.5843	0.00226606	0.00594968
A430005L14Rik	4.80669	0.00128735	0.0036963
A430033K04Rik	-1.44334	0.102317	0.159865
A430105J06Rik	-1.44334	0.102317	0.159865
A530083I20Rik	2.87858	0.00713567	0.0160767
A630052C17Rik	1.29362	0.0540593	0.0924138
A630089N07Rik	1.46355	1.00647e-05	5.09397e-05
A730011C13Rik	-0.409394	0.0643383	0.107475
A730017L22Rik	0.404655	0.0598964	0.100809
A730018C14Rik	-1.0283	0.118384	0.180604
A730098A19Rik	-5.47099	0.000269024	0.000938047
A830082K12Rik	2.01609	0.000277072	0.000963209
A930004J17Rik	-1.12141	0.0538235	0.0922212
A930017K11Rik	4.32127	0.00429159	0.0103385
A930037H05Rik	-0.765269	0.26345	0.351469
AF357399	1.55666	0.172306	0.246727
AI506816	0.386734	0.362908	0.457371
AI597479	-0.0170767	0.94284	0.959157
AI661453	0.169636	0.593943	0.674234
AI662270	1.87858	0.0927524	0.147599
AI837181	-0.240712	0.0526943	0.090812
AI987944	1.14162	0.170502	0.246332
AK157302	-5.20795	0.000577663	0.0018367
AU022252	0.438014	0.131874	0.197307
AU040320	0.0352877	0.485301	0.577877
AU041133	-0.750003	0.000751584	0.00233374
AW046200	0.726584	0.235923	0.321103
AW146154	-0.443341	0.38475	0.478832
AW209491	0.492528	0.00796327	0.0177591
AW549877	0.785792	4.73055e-07	3.08443e-06
Aaas	-0.0539984	0.1797	0.255819
Aacs	0.0438457	0.722467	0.786988
Aagab	0.198205	0.283513	0.371885
Aak1	-0.215745	5.71736e-11	6.91404e-10
Aamdc	0.521893	0.0565905	0.0960191
Aamp	0.315157	4.56209e-12	6.32828e-11
Aar2	-0.758983	5.69491e-14	9.78664e-13
Aars	-0.041941	0.001241	0.00360716
Aars2	-0.812575	3.42661e-05	0.000150257
Aasdh	0.327177	0.293742	0.383289
Aasdhppt	0.279125	0.0534721	0.0919142
Aatf	0.0316481	0.726852	0.791089
Aatk	0.660281	0.000246736	0.000873487
Abat	-0.196679	2.01713e-05	9.35743e-05
Abca1	0.59556	3.074e-17	7.35795e-16
Abca2	0.103391	0.000893421	0.00268638
Abca3	-0.361812	7.61739e-09	6.66207e-08
Abca5	0.257098	0.26199	0.350182
Abca7	0.506905	4.26879e-12	5.94734e-11
Abcb10	0.556658	0.000295108	0.00101868
Abcb1a	-0.339574	3.87674e-05	0.000167457
Abcb1b	0.452947	2.4752e-06	1.40148e-05
Abcb4	0.468602	0.00121252	0.00353567
Abcb6	1.55666	0.172306	0.246727
Abcb7	-0.0866186	0.169149	0.245296
Abcb8	0.213771	0.0945825	0.149971
Abcb9	0.512264	0.00092077	0.00276209
Abcc1	-0.00559634	0.929123	0.94925
Abcc10	0.593184	2.54641e-05	0.000115601
Abcc3	3.14162	0.0030885	0.007791
Abcc5	0.212884	1.17797e-09	1.16824e-08
Abcc8	-0.0206504	0.916356	0.939599
Abcd1	-0.465201	0.000211732	0.000764444
Abcd3	0.121721	0.0259252	0.0494801
Abcd4	0.0294115	0.827751	0.873563
Abce1	-0.0703276	7.69326e-06	3.99209e-05
Abcf1	-0.202264	5.99692e-09	5.33273e-08
Abcf2	-0.0391248	0.0713616	0.117694
Abcf3	-0.100664	0.0248304	0.0476837
Abcg1	-0.376227	0.226715	0.310998
Abcg2	0.694162	0.207091	0.288523
Abcg4	0.246318	0.0181859	0.0361335
Abhd1	-0.443341	0.416194	0.511223
Abhd10	0.110594	0.5665	0.651595
Abhd11	0.234731	0.686495	0.757261
Abhd12	-0.319251	0.00349496	0.00869913
Abhd13	-0.443341	0.00911971	0.020064
Abhd14a	-0.208876	0.53481	0.62348
Abhd16a	0.514456	4.78678e-22	1.76681e-20
Abhd17a	0.0648637	0.338452	0.431089
Abhd17b	0.584518	5.97053e-19	1.69329e-17
Abhd17c	-0.132469	0.0269823	0.0512137
Abhd18	0.0972269	0.551147	0.636986
Abhd2	0.134538	0.000517879	0.00167293
Abhd3	-1.44334	0.0454036	0.0801122
Abhd4	0.812218	3.15608e-14	5.58188e-13
Abhd5	-0.293798	1.05202e-20	3.48866e-19
Abhd6	0.556658	8.32407e-05	0.000331142
Abhd8	-0.0586776	0.795094	0.846196
Abi1	-0.00357701	0.917829	0.940882
Abi2	-0.371161	1.02084e-18	2.83211e-17
Abitram	-0.0807712	0.824167	0.870372
Abl1	-0.125733	0.000579345	0.00184158
Abl2	-0.179993	4.41082e-10	4.62664e-09
Ablim1	0.0727692	0.111892	0.173043
Ablim2	0.176178	0.0461925	0.0813647
Ablim3	-0.370585	0.0476172	0.0835957
Abr	0.118	1.56114e-05	7.45672e-05
Abracl	0.255904	0.0570324	0.0964733
Abraxas1	0.208735	0.672149	0.744662
Abraxas2	-0.0937911	0.0239835	0.0462245
Abtb1	0.794818	4.55137e-05	0.000192741
Abtb2	-0.273416	0.435362	0.530162
Acaa1a	0.198398	0.035887	0.0651162
Acaa1b	1.55666	0.000828361	0.00251451
Acaa2	0.556659	0.372889	0.4669
Acaca	0.117481	5.48184e-07	3.53805e-06
Acacb	-0.611286	8.75664e-05	0.000346941
Acad10	0.737231	0.0197283	0.0388644
Acad11	0.607285	0.0096849	0.0211867
Acad8	-0.308692	0.00298464	0.00755929
Acad9	-0.928768	0.0070792	0.0160346
Acadl	-0.698155	2.18705e-06	1.25733e-05
Acadm	0.656194	0.159944	0.23357
Acads	-0.0600129	0.671184	0.74437
Acadsb	0.9002	1.41806e-14	2.61703e-13
Acadvl	0.268313	0.085158	0.137878
Acap1	4.80669	0.00128735	0.0036963
Acap2	0.107816	0.0207115	0.0406693
Acap3	-0.0970446	0.205103	0.28631
Acat1	0.0417743	0.254776	0.342119
Acat2	-0.397538	0.00739892	0.0166228
Acbd3	-0.0975953	0.00356694	0.0088679
Acbd4	-0.513731	8.01722e-12	1.07805e-10
Acbd5	0.255489	0.00459065	0.0109738
Acbd6	-0.00876387	0.933327	0.952857
Accs	-0.180307	0.513961	0.604766
Acd	6.95353	1.74049e-06	1.01989e-05
Ace	0.134036	0.0319794	0.0590002
Acer2	4.5843	0.00226606	0.00594968
Acer3	0.265196	0.0637212	0.106556
Ache	0.299162	0.0943234	0.149616
Acin1	0.124019	4.94046e-06	2.66802e-05
Acly	-0.0197875	0.101917	0.159865
Aco1	-0.0557373	0.619183	0.697389
Aco2	-0.135228	9.26159e-29	5.28866e-27
Acot11	1.77905	0.00612287	0.0140861
Acot13	0.0871733	0.73286	0.796266
Acot2	-0.551594	0.000632429	0.00199538
Acot7	-0.0495008	0.010739	0.0231466
Acot8	0.482658	0.0867739	0.140155
Acot9	-0.390874	0.155447	0.228102
Acox1	0.287269	0.0338441	0.0616819
Acp1	-0.272595	0.000122976	0.00047168
Acp2	-0.284143	0.00664274	0.0151585
Acp6	0.943682	0.00455686	0.0108954
Acrbp	4.99934	0.000774288	0.002377
Acsf3	-0.312097	0.310762	0.401506
Acsl1	0.267745	0.0162744	0.032942
Acsl3	-0.00533653	0.92309	0.944499
Acsl4	-0.12374	6.76631e-11	8.14388e-10
Acsl5	-0.0468762	0.379005	0.472838
Acsl6	-0.0743243	0.164801	0.239783
Acss2	0.129446	0.0322915	0.0591654
Acta1	4.14162	1.84961e-08	1.51856e-07
Actb	-0.18527	0	0
Actb-ps1	0.694162	0.207091	0.288523
Actg-ps1	4.5843	0.00226606	0.00594968
Actg1	-0.24175	3.0133e-234	3.83714e-231
Actg2	0.711937	0.00654141	0.0149495
Actl6a	-0.0818094	0.134925	0.201399
Actl6b	-0.348445	3.9919e-06	2.19296e-05
Actn1	-0.136033	5.54837e-15	1.08197e-13
Actn2	0.0287269	0.751843	0.811903
Actn3	5.99934	4.22262e-05	0.000180258
Actn4	-0.0899043	2.45852e-05	0.000112211
Actr10	0.0912346	0.0198789	0.039137
Actr1a	-0.0682795	0.000225574	0.000804161
Actr1b	0.0822553	0.00104107	0.00308948
Actr2	0.0314316	0.103709	0.161687
Actr3	-0.0440101	0.0427321	0.0760092
Actr3-ps	-0.883914	0.000503366	0.00163309
Actr3b	0.133159	0.127282	0.191268
Actr5	0.426074	0.0154694	0.0314928
Actr6	-0.0648299	0.510174	0.60131
Actr8	0.299686	0.00135629	0.0038655
Acvr1	0.517926	7.423e-13	1.12395e-11
Acvr1b	0.0802204	0.423046	0.517738
Acvr2a	0.0377347	0.409329	0.504471
Acvr2b	0.0641175	0.00367356	0.00910276
Acy1	0.104146	0.453	0.546363
Ada	0.0871735	0.843778	0.885209
Adam10	-0.161836	1.75617e-16	3.9441e-15
Adam11	0.819693	0.0327771	0.0599688
Adam12	0.300319	0.00815308	0.0181633
Adam15	-0.062393	0.380165	0.473773
Adam17	-0.264066	0.000184437	0.000672957
Adam19	1.07861	1.2954e-08	1.08632e-07
Adam21	-0.443341	0.538818	0.625578
Adam22	-0.195119	6.22725e-06	3.28084e-05
Adam23	-0.0924344	0.425508	0.520008
Adam33	4.32127	0.00429159	0.0103385
Adam8	0.141621	0.879127	0.908743
Adam9	-0.369732	1.0057e-09	1.00918e-08
Adamts1	-1.16323	0.000208447	0.000753438
Adamts10	0.353842	0.0309057	0.0574446
Adamts12	2.14162	0.0519418	0.0897825
Adamts17	-0.314608	0.0535844	0.0919142
Adamts3	0.0206056	0.906762	0.931186
Adamts4	0.3554	0.00652757	0.0149205
Adamts5	1.49526	0.00138672	0.00394426
Adamts6	-0.222573	0.0712689	0.117557
Adamts9	0.672983	4.20606e-10	4.42279e-09
Adamtsl2	1.81969	0.000285043	0.000986343
Adap1	0.0485116	0.721698	0.786218
Adar	-0.07818	0.312133	0.402951
Adarb1	-0.155285	0.128909	0.193303
Adat1	-0.144497	0.23766	0.323122
Adat2	0.104146	0.776691	0.831264
Adck1	-0.443341	0.159063	0.232915
Adck2	-0.580845	0.192531	0.270755
Adck5	-0.231837	0.208811	0.290569
Adcy10	-3.25069	0.00287571	0.0073107
Adcy3	-1.18031	0.113127	0.174422
Adcy4	0.130394	0.516836	0.607924
Adcy5	2.36401	0.0301831	0.0563069
Adcy6	-0.0501289	0.0861689	0.13923
Adcy7	0.293624	0.57727	0.659397
Adcy9	0.758292	0.000676453	0.00211905
Add1	0.136102	2.98046e-08	2.36322e-07
Add3	-0.191587	0.00136243	0.00388213
Adgra1	-1.66573	4.15982e-05	0.000178354
Adgra2	0.355025	0.183548	0.260162
Adgra3	-0.00116004	0.983619	0.987963
Adgrb1	0.28284	0.00268947	0.00691035
Adgrb2	-0.0274436	0.470862	0.563795
Adgrd1	2.01609	0.0101426	0.0219914
Adgrf3	-5.47099	0.000269024	0.000938047
Adgrg1	0.77347	0.000115072	0.000444174
Adgrg6	4.5843	0.00226606	0.00594968
Adgrl1	0.0113422	0.481129	0.573768
Adgrl2	-0.0778435	0.126839	0.19067
Adgrl3	-0.977678	1.98099e-08	1.61601e-07
Adh5	-0.0607919	0.481096	0.573768
Adhfe1	2.87858	0.00713567	0.0160767
Adi1	2.36401	0.0301831	0.0563069
Adipor1	0.0891222	0.0234466	0.0453133
Adipor2	0.293624	0.000170121	0.000627372
Adk	0.0122582	0.758611	0.81707
Adm2	-0.706376	0.0476339	0.0835957
Adnp	-1.20233	0.000754132	0.00233994
Adnp2	0.746483	0.000557574	0.00178562
Ado	-0.243043	0.00757378	0.0169561
Adora2a	-0.647088	2.02304e-18	5.45793e-17
Adpgk	-0.208078	1.89931e-05	8.89185e-05
Adprh	-0.628556	0.000123072	0.000471906
Adprm	1.72658	0.00219978	0.00590471
Adprs	-0.0703895	0.463556	0.55688
Adra2a	-0.140272	0.204745	0.286036
Adra2b	-0.697098	0.000279112	0.000969506
Adrm1	0.0551779	0.112179	0.173402
Adsl	-0.0218778	0.715638	0.780885
Adss	-0.0993259	0.00075788	0.0023494
Adssl1	0.239468	0.256012	0.343489
Aebp1	0.752469	1.31747e-27	7.07876e-26
Aebp2	-0.299393	3.92921e-20	1.22035e-18
Aen	0.177781	0.0568949	0.0962534
Afap1	-0.210979	0.122917	0.185717
Afap1l1	-0.138127	0.164176	0.239173
Afap1l2	-5.47099	0.000269024	0.000938047
Afdn	0.134245	2.25399e-06	1.29115e-05
Aff1	0.230888	0.223763	0.30771
Aff3	-2.44334	0.0321735	0.0590002
Aff4	-0.238242	3.67361e-32	2.6134e-30
Afg1l	0.311006	0.016239	0.0328863
Afg3l1	-1.76527	0.0386168	0.0694066
Afg3l2	0.0886721	0.416197	0.511223
Aftph	-0.29039	1.61444e-11	2.09778e-10
Aga	-0.443341	0.18041	0.256658
Agap1	-0.0307937	0.27192	0.359008
Agap2	-0.426064	0.00696363	0.0158301
Agap3	-0.124214	4.51359e-07	2.95963e-06
Agbl3	5.80669	7.65652e-05	0.000306984
Agbl4	-2.76527	0.0133423	0.0278115
Agbl5	-0.0421609	0.565376	0.650831
Ager	0.364014	0.569153	0.653407
Agfg1	-0.295354	2.0239e-47	2.71288e-45
Agfg2	-0.0744989	0.300272	0.390329
Aggf1	0.745692	0.00230986	0.00604488
Agk	-0.262276	2.07158e-05	9.56482e-05
Agl	0.568533	5.37847e-07	3.4731e-06
2001-08-01	-0.00728908	0.842438	0.884386
2002-08-01	-0.0502825	0.0238109	0.0459386
2003-08-01	0.471107	9.98473e-17	2.27452e-15
2004-08-01	0.116746	0.435278	0.530162
Agpat1	-0.352893	1.22754e-34	9.83116e-33
Agpat2	0.329888	0.0568009	0.0962051
Agpat3	0.20243	0.0003082	0.00106099
Agpat4	-0.299751	0.0483688	0.0847453
Agpat5	-0.121413	0.691573	0.761346
Agps	-0.0910066	0.0110767	0.0237499
Agrn	-0.0941716	0.0756701	0.124253
Agtpbp1	-0.36127	0.000276912	0.00096318
Agtr1a	-0.957914	0.00704569	0.0159729
Ahctf1	-0.117266	0.0099869	0.0217427
Ahcy	0.0288956	0.455793	0.548951
Ahcyl1	-0.0103435	0.567751	0.652975
Ahcyl2	0.368003	1.76172e-33	1.31963e-31
Ahdc1	0.194088	0.00941599	0.0206409
Ahi1	-0.407057	8.85844e-15	1.68112e-13
Ahnak	0.288565	1.26436e-123	5.75012e-121
Ahnak2	-1.39087	3.47568e-05	0.000152251
Ahsa1	-0.0265393	0.168448	0.244418
Ahsa2	0.180792	0.149601	0.220412
Aida	-0.0790983	0.00529758	0.0124717
Aif1l	0.113052	0.618101	0.696416
Aifm1	-0.159133	0.00161666	0.00450275
Aifm2	2.14162	0.000761459	0.00235865
Aig1	-0.742902	0.00581278	0.0135667
Aimp1	0.20507	0.0212748	0.041583
Aimp2	-0.273417	0.0560404	0.0952634
Aip	0.138703	0.0558221	0.0949817
Airn	2.14162	0.0519418	0.0897825
Ajm1	0.23473	0.285581	0.374481
Ak1	0.310018	0.0136217	0.0282987
Ak2	0.107119	1.16284e-05	5.76621e-05
Ak3	-0.358949	0.00114535	0.00336291
Ak4	0.197116	0.379191	0.472847
Ak6	0.0882247	0.334134	0.426681
Akap1	0.198412	0.00412075	0.0100969
Akap10	-0.0319891	0.565645	0.650964
Akap11	-0.209505	0.00029793	0.00102786
Akap12	0.368798	0.00744974	0.0167222
Akap13	0.0597692	0.454459	0.547811
Akap3	0.694162	0.207091	0.288523
Akap6	0.0678366	0.27012	0.357518
Akap7	-0.195414	0.572383	0.655697
Akap8	-0.177608	0.0355579	0.0645549
Akap8l	0.0740671	0.0109879	0.0235754
Akap9	-0.0193153	0.753526	0.813514
Akip1	0.0310301	0.790644	0.842665
Akirin1	-0.214208	0.000655736	0.00205821
Akirin2	-0.139103	0.0166547	0.0336743
Akna	0.779051	0.268439	0.356853
Akr1a1	0.0631776	0.0703419	0.116254
Akr1b10	1.26448	2.66277e-05	0.000120411
Akr1b3	0.171657	0.000474475	0.00156123
Akr1b8	0.224083	0.478037	0.570401
Akr1e1	-0.613266	0.216022	0.298743
Akr7a5	-0.327426	1.9123e-19	5.67628e-18
Akt1	-0.0474845	0.025892	0.0494316
Akt1s1	-0.188084	0.44892	0.542779
Akt2	0.128131	0.00253016	0.00654725
Akt2-ps	-2.38194	3.51607e-07	2.34294e-06
Akt3	0.0136007	0.468314	0.561331
Aktip	0.210037	0.00514937	0.0121791
Alad	-0.216894	8.64351e-06	4.4328e-05
Alas1	-0.0911813	0.382849	0.476792
Alcam	-0.436739	7.64912e-06	3.97243e-05
Aldh16a1	-2.0283	2.46764e-05	0.000112425
Aldh18a1	-0.0102213	0.781974	0.835795
Aldh1a3	0.126024	0.594983	0.674607
Aldh1b1	-0.143218	0.187117	0.264573
Aldh1l2	0.47909	3.77338e-19	1.08957e-17
Aldh2	0.351074	1.15816e-05	5.74746e-05
Aldh3a2	0.23648	0.0648944	0.108339
Aldh3b1	0.0279642	0.889772	0.916918
Aldh6a1	0.440405	1.50232e-05	7.22451e-05
Aldh7a1	0.157051	0.505813	0.596668
Aldh8a1	-2.44334	0.0321735	0.0590002
Aldh9a1	0.347504	4.56955e-05	0.000193446
Aldoa	0.172783	8.94373e-35	7.20819e-33
Aldoc	-0.269742	0.000773849	0.002377
Alg1	0.241913	1.23786e-05	6.1049e-05
Alg10b	-0.467058	6.21742e-10	6.42635e-09
Alg11	1.14162	8.94487e-06	4.56712e-05
Alg12	-0.858379	1.98259e-05	9.2224e-05
Alg13	0.157611	0.029593	0.0554825
Alg14	-1.1314	0.00021895	0.000783177
Alg2	0.162995	0.309614	0.400307
Alg3	-0.0908	0.181961	0.258258
Alg5	0.0613018	0.443694	0.53784
Alg6	0.22651	0.248451	0.334898
Alg8	-0.220299	6.59556e-05	0.000270231
Alg9	-0.0321461	0.644346	0.720124
Alk	1.98962	1.46833e-08	1.22207e-07
Alkbh1	-0.443341	0.287093	0.37608
Alkbh3	-0.305838	0.002782	0.00711222
Alkbh5	0.0646657	0.032498	0.0595096
Alkbh6	-0.210142	0.25296	0.34004
Alkbh8	-0.940841	3.88135e-05	0.0001676
Alms1	0.712309	2.52349e-07	1.72024e-06
Alpk3	5.16926	0.000487543	0.00158945
Alpl	-0.283512	0.00180249	0.00496385
Als2	-0.347393	4.81805e-06	2.60535e-05
Als2cl	0.248536	0.489971	0.582513
Alyref	0.376086	0.0066177	0.0151075
Alyref2	-0.180307	0.55937	0.644851
Ambra1	0.113267	0.000587667	0.00186385
Amd-ps1	5.80669	7.65652e-05	0.000306984
Amd-ps3	0.948976	0.0251568	0.0481658
Amd-ps4	0.556659	0.440296	0.534331
Amd-ps6	4.80669	0.00128735	0.0036963
Amd1	-0.147202	2.41607e-16	5.35862e-15
Amd2	-0.238983	0.245018	0.331075
Amdhd1	-3.44334	6.7798e-06	3.56016e-05
Amdhd2	0.581321	0.000380161	0.00128306
Amer1	0.104146	0.525935	0.616917
Amfr	0.0332125	0.396647	0.492051
Amhr2	1.61251	6.16504e-10	6.38257e-09
Amigo1	0.255489	0.0206508	0.040575
Ammecr1	0.348687	2.00206e-07	1.39313e-06
Ammecr1l	-0.151161	0.000306769	0.00105635
Amn1	0.0106901	0.923309	0.944523
Amotl1	0.161209	0.028868	0.0542271
Amotl2	-1.12141	0.00083828	0.00253977
Ampd1	-1.52134	0.000228327	0.000813063
Ampd2	-0.11087	0.00103153	0.00306403
Ampd3	0.0415174	0.402339	0.497996
Amt	0.310019	0.154338	0.226709
Amy1	-0.649792	0.0035972	0.00892572
Amz1	-3.76527	0.000432893	0.00144268
Amz2	0.0420856	0.92063	0.942691
Anapc1	-0.0547257	0.00264872	0.00681671
Anapc10	0.11046	0.140197	0.20817
Anapc11	-1.0428	1.15174e-10	1.34429e-09
Anapc13	0.336533	0.05624	0.0955644
Anapc15	-0.0107648	0.816916	0.864148
Anapc16	-0.292511	1.02011e-09	1.02123e-08
Anapc2	-0.25404	0.000409506	0.00137228
Anapc4	0.0978816	0.00267908	0.00688644
Anapc5	-0.232297	5.76818e-33	4.24578e-31
Anapc7	-0.298525	0.00713306	0.0160767
Angel1	-0.31143	0.0323404	0.059238
Angel2	0.327458	0.000696586	0.0021773
Angpt1	-6.47098	1.1091e-05	5.53635e-05
Angptl2	-0.349175	5.58092e-06	2.98114e-05
Ank	0.395667	8.68496e-12	1.16049e-10
Ank2	-0.115317	2.4204e-09	2.28815e-08
Ank3	0.20346	7.93676e-06	4.10673e-05
Ankfy1	-0.175613	0.0160689	0.0325934
Ankhd1	0.247934	1.08788e-10	1.27326e-09
Ankib1	-0.0353796	0.305184	0.395021
Ankle2	-1.0283	0.0135456	0.028157
Ankmy2	-0.173252	0.300452	0.390523
Ankra2	-0.0310812	0.649366	0.724972
Ankrd11	0.256587	5.65773e-24	2.36992e-22
Ankrd12	0.148134	0.0179396	0.0359752
Ankrd13a	0.058136	0.574059	0.657321
Ankrd13b	0.762377	7.20989e-41	7.22919e-39
Ankrd13c	-0.0112141	0.705626	0.772433
Ankrd13d	0.334266	0.490846	0.583136
Ankrd16	-0.0910397	0.646847	0.722603
Ankrd17	-0.151175	5.9571e-95	2.05021e-92
Ankrd23	1.18469	0.000814214	0.00247688
Ankrd24	0.431128	0.238944	0.324418
Ankrd26	1.36401	0.018354	0.036394
Ankrd27	-0.451077	1.95594e-05	9.12678e-05
Ankrd28	-0.166912	5.72738e-12	7.8591e-11
Ankrd34a	4.5843	0.00226606	0.00594968
Ankrd39	-0.0940073	0.555647	0.64143
Ankrd40	0.43233	4.80166e-07	3.1228e-06
Ankrd42	-0.443341	0.38475	0.478832
Ankrd44	0.100763	0.137054	0.204314
Ankrd45	-0.98391	0.0137986	0.0286127
Ankrd46	0.792037	7.40845e-09	6.49719e-08
Ankrd49	0.846165	2.82457e-07	1.9132e-06
Ankrd50	0.244715	0.258232	0.345994
Ankrd52	0.0653089	8.21425e-05	0.000327182
Ankrd54	-0.0269014	0.749246	0.80958
Ankrd55	-2.44334	0.0321735	0.0590002
Ankrd6	-0.0580513	0.764346	0.820811
Anks1	0.22441	0.000134252	0.000511845
Anks1b	-1.04479	1.85324e-05	8.70174e-05
Anks3	-0.443341	0.0332507	0.0607308
Anks6	-0.858379	0.0563667	0.0956648
Ankzf1	0.210884	0.206766	0.288259
Anln	-0.252519	0.000322807	0.00110027
Ano10	-0.190654	1.88581e-12	2.71958e-11
Ano2	4.32127	0.00429159	0.0103385
Ano4	-5.69338	0.000137544	0.000520809
Ano6	0.193451	0.000167943	0.000620779
Ano8	0.214454	0.0182509	0.0362457
Anp32-ps	-0.539557	0.0406285	0.0726736
Anp32a	-0.0930412	0.000123438	0.000472881
Anp32b	-0.0925346	2.08583e-05	9.62353e-05
Anp32b-ps1	1.9717	1.39596e-05	6.79523e-05
Anp32e	-0.189508	1.71767e-11	2.22285e-10
Antkmt	1.55666	0.172306	0.246727
Antxr1	0.00411751	0.983776	0.988043
Antxr2	0.192247	0.27134	0.358316
Anxa11	-0.371957	0.0021699	0.00584793
Anxa2	0.498978	1.16695e-30	7.5816e-29
Anxa4	0.0549093	0.712592	0.778162
Anxa5	-0.0582197	0.159667	0.233339
Anxa6	-0.0100002	0.68719	0.757957
Anxa7	0.836767	0.00979399	0.0213702
Aoc2	0.18629	0.142843	0.211482
Aoc3	0.997231	0.0270405	0.0513012
Aopep	0.0223221	0.913998	0.937482
Aox1	0.150666	0.404338	0.499985
Ap1ar	0.0135162	0.942628	0.959157
Ap1b1	0.0257471	0.289644	0.378984
Ap1g1	0.108843	1.29734e-08	1.08686e-07
Ap1g2	0.944389	1.06472e-09	1.06255e-08
Ap1m1	-0.193786	0.00251029	0.00649849
Ap1s1	-0.305501	1.3163e-13	2.18252e-12
Ap1s2	0.261324	8.92555e-09	7.72939e-08
Ap1s3	-2.90277	0.000214216	0.000771882
Ap2a1	-0.130661	3.99398e-08	3.11638e-07
Ap2a2	-0.0584091	0.00918183	0.0201867
Ap2b1	-0.117581	6.34238e-12	8.65636e-11
Ap2m1	-0.189472	9.36884e-34	7.14388e-32
Ap2m1-ps	-0.657466	2.40094e-11	3.06655e-10
Ap2s1	-0.0888088	0.0844659	0.136931
Ap3b1	-0.15657	4.20618e-05	0.000180071
Ap3b2	0.131136	1.08672e-07	7.89407e-07
Ap3d1	-0.00604498	0.839072	0.881943
Ap3m1	-0.186757	0.000107735	0.000418391
Ap3m1-ps	-1.29134	0.0232403	0.0449282
Ap3m2	0.0827273	0.533297	0.622342
Ap3s1	-0.144894	0.00163086	0.00453931
Ap3s1-ps2	1.72658	0.00219978	0.00590471
Ap3s2	0.197609	1.86993e-06	1.08829e-05
Ap4b1	1.2571	0.0311464	0.0578245
Ap4e1	-0.0689461	0.205723	0.287025
Ap4m1	-0.21386	0.406907	0.501943
Ap4s1	-0.247421	0.188752	0.26653
Ap5b1	-0.180307	0.770372	0.825473
Ap5m1	-0.193982	0.307638	0.397995
Ap5s1	0.556659	0.528639	0.617522
Apaf1	0.191832	0.00869966	0.0192563
Apba1	-0.105266	0.241254	0.326684
Apba3	-0.443341	0.38475	0.478832
Apbb1	-0.0320826	0.311293	0.402069
Apbb2	0.0891842	0.00121637	0.00354446
Apbb3	0.755967	0.00130966	0.00375106
Apc	-0.121414	1.98847e-10	2.22506e-09
Apc2	-0.109369	0.143438	0.212289
Apcdd1	0.63328	0.000149545	0.000558774
Apeh	-0.00389993	0.934376	0.953699
Apex1	-0.135653	0.00307379	0.00776929
Apex2	0.14652	0.119091	0.181345
Aph1a	-0.191194	2.82681e-10	3.08719e-09
Aph1b	0.283093	0.104209	0.162244
Aph1c	4.32127	0.00429159	0.0103385
Api5	-0.242294	7.04867e-08	5.28609e-07
Apip	0.197116	0.379191	0.472847
Aplp1	-0.00147745	0.972287	0.978608
Aplp2	-0.0929711	1.01945e-06	6.26829e-06
Apmap	-0.265803	0.0819108	0.133195
Apoe	3.36401	0.00144358	0.00407596
Apol7a	0.556659	0.528639	0.617522
Apol9a	-5.20795	0.000577663	0.0018367
Apon	0.293624	0.693489	0.762401
Apoo	0.0479065	0.601206	0.680747
Apoo-ps	-5.20795	0.000577663	0.0018367
App	-0.000984729	0.958434	0.97042
Appbp2	-0.0514618	0.286999	0.37608
Appl1	-0.132367	0.000105494	0.000410562
Appl2	-0.116841	0.497728	0.588438
Aprt	0.310498	0.0850409	0.137722
Aptx	-0.214436	0.0217089	0.0422952
Aqp1	2.72658	0.0112254	0.023997
Aqp3	-0.765269	0.26345	0.351469
Aqr	-0.0294387	0.500529	0.591311
Araf	0.0219074	0.660795	0.73496
Arap1	0.0728357	0.119264	0.181381
Arap3	0.15556	0.00723836	0.0162965
Arc	0.542445	0.00196534	0.00535558
Arcn1	0.0640467	1.27471e-05	6.26242e-05
Arel1	0.0980956	0.00899672	0.0198311
Arf1	-0.110574	2.00453e-10	2.24106e-09
Arf2	0.556659	0.528639	0.617522
Arf3	0.0582277	0.166408	0.241844
Arf4	0.171678	1.46906e-11	1.91867e-10
Arf5	-0.102044	0.0271425	0.0514871
Arf6	0.147467	1.91395e-06	1.11187e-05
Arfgap1	0.00026507	0.996661	0.997602
Arfgap2	-0.106961	0.0337187	0.0614885
Arfgap3	0.376086	0.0354297	0.0643597
Arfgef1	-0.098655	4.60022e-09	4.16638e-08
Arfgef2	-0.208824	2.05859e-08	1.67395e-07
Arfgef3	-0.0927928	2.42873e-05	0.00011096
Arfip2	0.00627919	0.85364	0.893788
Arfrp1	-0.0317228	0.494629	0.585504
Arglu1	0.181004	2.83355e-08	2.25939e-07
Arhgap1	-0.10454	0.138615	0.206279
Arhgap10	-0.340885	1.84398e-09	1.77351e-08
Arhgap11a	0.174656	0.0153613	0.0313128
Arhgap12	-0.107906	0.0806306	0.131432
Arhgap15	-6.88602	2.59956e-06	1.46667e-05
Arhgap17	0.397802	3.85644e-15	7.61363e-14
Arhgap19	0.116959	0.04141	0.0738847
Arhgap21	0.0144663	0.74773	0.80849
Arhgap22	-0.988776	5.58115e-06	2.98114e-05
Arhgap23	-0.275334	1.08966e-05	5.4643e-05
Arhgap24	-2.2507	9.96333e-05	0.000390139
Arhgap26	0.0416622	0.0685196	0.113512
Arhgap27	1.4742	0.000115738	0.000445934
Arhgap28	-1.0283	0.269501	0.357073
Arhgap31	-0.00976811	0.923726	0.944874
Arhgap32	0.141621	0.234934	0.320545
Arhgap33	0.410324	2.69897e-07	1.833e-06
Arhgap35	0.187089	1.05462e-06	6.46858e-06
Arhgap39	0.206716	0.0709768	0.117151
Arhgap4	0.356889	0.0337131	0.061487
Arhgap5	-0.201428	2.34042e-12	3.33365e-11
Arhgdia	-0.182302	5.08718e-14	8.83768e-13
Arhgdig	0.364014	0.569153	0.653407
Arhgef1	0.0213603	0.691128	0.761185
Arhgef10	0.93517	0.0137557	0.0285379
Arhgef10l	0.415264	1.22994e-14	2.2965e-13
Arhgef11	0.137896	0.00164261	0.00456835
Arhgef12	-0.269451	5.14359e-15	1.00922e-13
Arhgef17	-0.0672271	0.191672	0.269815
Arhgef18	-0.534765	9.8404e-05	0.000386037
Arhgef19	-0.665733	0.2408	0.326138
Arhgef2	0.262258	3.15788e-17	7.54455e-16
Arhgef25	0.0552273	0.326067	0.418351
Arhgef28	0.608497	5.52752e-08	4.23511e-07
Arhgef3	-0.264173	0.00332982	0.00832554
Arhgef33	-5.20795	0.000577663	0.0018367
Arhgef37	2.14162	0.0519418	0.0897825
Arhgef39	-0.504742	0.00331497	0.00830309
Arhgef4	0.580906	0.000341936	0.00116082
Arhgef40	0.238333	0.00374142	0.00924277
Arhgef7	-0.373379	0.00088911	0.00267531
Arhgef9	0.148781	0.190529	0.268503
Arid1a	-0.0681873	1.12773e-17	2.82688e-16
Arid1b	-0.138119	1.88959e-06	1.09923e-05
Arid2	-0.0563324	0.00116084	0.00340367
Arid3a	-1.29134	8.46561e-05	0.000336248
Arid3b	-0.409658	0.00128811	0.00369683
Arid4a	-0.1364	0.0107568	0.0231811
Arid4b	0.431128	2.88698e-17	6.94949e-16
Arid5a	-0.706376	0.105842	0.164465
Arid5b	0.805157	2.24051e-14	4.0469e-13
Arih1	-0.147366	3.83925e-23	1.54224e-21
Arih2	-0.0248825	0.478796	0.571146
Arl1	0.0649947	0.0391477	0.0702814
Arl10	-0.652795	0.00803138	0.0179047
Arl13b	0.258435	0.0693365	0.114741
Arl14ep	-0.320639	3.37557e-10	3.6366e-09
Arl15	-0.0954182	0.5696	0.653626
Arl16	-0.0842604	0.674539	0.74692
Arl2	0.0493624	0.379198	0.472847
Arl2bp	-0.135814	0.00150893	0.0042341
Arl3	-0.299506	0.0178544	0.0358213
Arl4a	0.582938	4.82788e-08	3.73728e-07
Arl4d	3.55666	1.72384e-06	1.01205e-05
Arl5a	-0.199888	0.0924908	0.147599
Arl5b	-0.204154	0.046384	0.0816453
Arl6	0.596187	0.000427653	0.00142858
Arl6ip1	0.0504231	0.0286525	0.0539176
Arl6ip4	0.541228	2.82726e-07	1.914e-06
Arl6ip5	0.245197	0.0553331	0.0943508
Arl6ip6	-0.115875	0.0342867	0.0624348
Arl8a	0.00567429	0.844265	0.885574
Arl8b	-0.0183691	0.664389	0.73812
Arl9	-3.90277	0.000249417	0.000882245
Armc1	-0.136018	0.008948	0.0197305
Armc10	1.08022	0.00988661	0.0215354
Armc5	0.0301126	0.804472	0.853963
Armc6	2.36401	0.0301831	0.0563069
Armc7	-1.90277	0.00140055	0.00397826
Armc8	0.103293	9.84891e-05	0.000386252
Armc9	0.150666	0.0953566	0.150815
Armcx5	0.556659	0.528639	0.617522
Armh3	-0.114719	0.0566577	0.0960946
Armh4	0.793698	0.0147152	0.0302768
Armt1	-0.155765	0.350561	0.444715
Arnt	-0.105936	0.0480958	0.0843017
Arnt2	-0.00342937	0.978179	0.983198
Arntl	-0.393189	9.14826e-14	1.54501e-12
Arntl2	1.05916	0.0287833	0.0540999
Arpc1a	0.0315864	0.472434	0.565358
Arpc1b	-0.107519	0.031766	0.0588291
Arpc2	-0.23873	2.21721e-77	6.88634e-75
Arpc3	0.658757	1.23992e-15	2.60118e-14
Arpc4	0.193501	2.13076e-07	1.47302e-06
Arpc5	0.192572	0.0354573	0.0643916
Arpc5l	0.307139	8.85491e-07	5.48703e-06
Arpin	0.436364	0.0851584	0.137878
Arpp19	-0.154093	0.0114968	0.0245062
Arrb1	0.264478	5.52503e-05	0.000230599
Arrb2	0.173189	1.32106e-06	7.93509e-06
Arrdc1	0.18469	0.417725	0.512556
Arrdc3	0.396799	5.0653e-12	6.9656e-11
Arsa	0.000265171	0.998887	0.999279
Arsb	-1.18031	0.0250565	0.0480381
Arsg	0.459361	0.0136972	0.0284443
Art5	-0.858378	0.270595	0.357518
Arv1	0.878586	0.3033	0.392782
Arvcf	0.0126526	0.821368	0.867991
Arxes1	-0.748196	0.0245756	0.0472656
Arxes2	-0.718976	0.0230037	0.0446334
As3mt	-0.142947	0.126046	0.189769
Asah1	-0.341161	0.0119986	0.0254142
Asah2	-1.38194	0.000142328	0.000536216
Asap1	-0.169698	8.82846e-19	2.45999e-17
Asap2	-0.186083	0.0214502	0.0418551
Asap3	1.47866	1.91049e-08	1.56351e-07
Asb1	-0.858378	0.119226	0.181345
Asb11	-5.69338	0.000137544	0.000520809
Asb13	0.00411772	0.991887	0.993987
Asb16	-0.220949	0.697054	0.765395
Asb3	0.188927	0.263388	0.351469
Asb6	-0.0878608	0.594665	0.674306
Asb7	0.358113	0.0192219	0.037955
Asb8	0.412269	0.00295359	0.00749223
Ascc1	-0.107292	0.539485	0.626064
Ascc2	0.0546797	0.0995328	0.156611
Ascc3	0.033014	0.102494	0.160079
Ascl2	-0.443341	0.594546	0.674234
Asf1a	0.135913	9.37611e-05	0.000369416
Asf1b	-0.0917364	0.102824	0.16054
Ash1l	-0.0586019	0.0139315	0.0287992
Ash2l	-0.234208	4.43693e-09	4.02707e-08
Asic1	-0.187301	0.00414453	0.0101454
Asic4	0.453973	3.98212e-05	0.000171486
Asl	0.104367	0.00348753	0.00869039
Asns	-0.17203	4.86617e-31	3.24428e-29
Asnsd1	-2.51373	7.35124e-07	4.63419e-06
Aspg	1.22651	0.000504665	0.00163647
Asph	-0.0603755	0.3744	0.46847
Asphd1	-0.23689	0.540002	0.626378
Asphd2	-0.375133	1.20534e-10	1.40174e-09
Aspm	-0.146163	0.0494707	0.0864855
Aspscr1	0.0630111	0.374673	0.468718
Asrgl1	-0.476894	0.00217482	0.00585377
Ass1	-0.350482	2.7397e-06	1.54028e-05
Aste1	0.18469	0.417725	0.512556
Astn1	0.0467197	0.043407	0.077059
Astn2	0.0952822	0.0143594	0.0296118
Asxl1	-0.148488	0.0039927	0.00980736
Asxl2	0.0927855	0.0699042	0.115635
Asz1	0.170767	0.362135	0.456939
Atad1	-0.147693	2.21886e-06	1.27332e-05
Atad2	0.0389536	0.227627	0.312014
Atad2b	-0.0148472	0.75123	0.811448
Atad3a	0.285555	7.30972e-07	4.61336e-06
Atad5	0.180691	0.20347	0.284568
Atat1	0.37866	0.00169278	0.00469831
Atcay	-0.76527	2.86171e-05	0.000127908
Ate1	0.343549	1.7027e-10	1.93073e-09
Atf1	0.090995	0.711794	0.777558
Atf2	-0.107528	4.17136e-05	0.000178788
Atf3	0.376086	0.0013135	0.00375951
Atf4	0.13774	1.41619e-12	2.07762e-11
Atf5	0.181669	0.0374748	0.0677173
Atf6	-0.145745	0.00172149	0.00476969
Atf6b	0.0721358	0.332663	0.425144
Atf7	0.383938	6.04703e-06	3.19117e-05
Atf7ip	-0.0951022	0.0748426	0.122989
Atg101	-0.119644	0.114385	0.175895
Atg12	-0.921389	2.51335e-07	1.71517e-06
Atg13	-0.196742	0.00126428	0.00366828
Atg14	-0.443341	0.0979518	0.154562
Atg16l1	0.0794199	0.0563582	0.0956648
Atg16l2	0.0273523	0.659811	0.733994
Atg2a	0.0119299	0.894827	0.921233
Atg2b	-0.233326	0.000225292	0.000803379
Atg3	-0.344546	3.72075e-25	1.69821e-23
Atg4a	0.354282	3.35952e-07	2.25158e-06
Atg4b	0.273816	0.000584127	0.0018547
Atg4c	0.293624	0.10416	0.162215
Atg4d	0.37482	0.0704126	0.11634
Atg5	-0.0679984	0.0986576	0.155465
Atg7	0.636829	1.68175e-05	7.99083e-05
Atg9a	0.372676	1.209e-12	1.78395e-11
Atg9b	-0.180307	0.161558	0.23563
Atic	-0.276839	3.84824e-09	3.52036e-08
Atl1	0.146839	0.130156	0.195012
Atl2	-0.177804	1.45198e-09	1.42227e-08
Atl3	-0.0478796	0.49563	0.586176
Atm	0.0764095	0.225234	0.309466
Atmin	-0.393218	0.000109555	0.000424681
Atoh8	0.424208	0.0116275	0.0247517
Atox1	-0.0384998	0.631197	0.708789
Atp10d	-0.295944	2.45427e-06	1.39086e-05
Atp11b	-0.299569	3.49437e-18	9.23181e-17
Atp11c	-0.260355	1.02622e-05	5.18775e-05
Atp13a1	-0.247006	2.92278e-10	3.18653e-09
Atp13a2	0.163122	0.0641776	0.107235
Atp13a3	-0.107996	6.04334e-06	3.19054e-05
Atp1a1	-0.154289	1.99687e-56	3.68524e-54
Atp1a2	5.45877	0.00021511	0.000772045
Atp1a3	-0.174352	3.77921e-09	3.46468e-08
Atp1b2	0.592282	1.84626e-07	1.29391e-06
Atp1b3	-0.220949	0.270849	0.357816
Atp23	-0.990829	0.00696654	0.0158301
Atp2a1	2.36401	0.00217263	0.0058491
Atp2a2	-0.163145	1.56141e-45	1.93039e-43
Atp2a3	-0.115767	0.295028	0.384771
Atp2b1	-0.0926632	2.03671e-10	2.27304e-09
Atp2b3	0.284232	1.02739e-10	1.21025e-09
Atp2b4	-0.273417	0.0467297	0.0821787
Atp2c1	0.2379	5.48852e-30	3.47715e-28
Atp2c2	-1.59534	9.77466e-05	0.000383813
Atp4a	-1.44334	4.76659e-07	3.10157e-06
Atp5a1	0.0897517	0.00777126	0.0173613
Atp5b	-0.0209952	0.00369901	0.00916226
Atp5c1	-0.0869251	0.0443339	0.0785732
Atp5d	-0.713431	0.00256947	0.00663414
Atp5e	-0.282877	0.240141	0.325904
Atp5g1	-0.141256	2.93627e-15	5.89755e-14
Atp5g2	0.22526	4.33448e-11	5.33288e-10
Atp5g3	0.0643495	0.000866569	0.0026149
Atp5h	-0.140779	0.261271	0.349367
Atp5j	0.176585	0.0405905	0.0726362
Atp5j2	0.364014	0.324106	0.416171
Atp5k	0.141621	0.829715	0.8742
Atp5l	0.232097	1.79292e-15	3.68838e-14
Atp5md	0.334266	1.54623e-07	1.09631e-06
Atp5o	-0.0563183	0.832181	0.876002
Atp5pb	0.0106356	0.897332	0.923065
Atp6ap1	-0.107645	0.0568211	0.0962051
Atp6ap2	0.0938922	0.0512075	0.0890328
Atp6v0a1	-0.273544	4.61174e-12	6.3902e-11
Atp6v0a2	-1.10872	1.48846e-26	7.58161e-25
Atp6v0b	0.247347	6.85152e-09	6.04624e-08
Atp6v0c	0.737724	2.3156e-08	1.8698e-07
Atp6v0c-ps2	-0.0502347	0.48885	0.581505
Atp6v0d1	-0.147326	0.00304281	0.0076971
Atp6v0e	0.239468	0.256012	0.343489
Atp6v0e2	-0.632474	4.03447e-13	6.34258e-12
Atp6v1a	-0.134635	0.00409824	0.0100495
Atp6v1b2	0.00653714	0.787739	0.840686
Atp6v1c1	0.30005	1.44284e-17	3.57453e-16
Atp6v1d	-0.189178	0.00108264	0.00319572
Atp6v1e1	-0.129946	0.000130365	0.000497474
Atp6v1f	-0.17928	0.00498037	0.0118097
Atp6v1g1	0.078976	0.0255099	0.0487753
Atp6v1g2	-0.372952	0.241957	0.327461
Atp6v1h	0.070162	0.0142618	0.0294248
Atp7a	0.264105	0.0103843	0.0224811
Atp7b	1.69416	0.000802166	0.00244665
Atp8a1	0.113701	0.000581946	0.00184872
Atp8a2	0.0420857	0.943831	0.959157
Atp8b2	-0.0483056	0.0302603	0.0563932
Atp9b	0.127375	0.0426608	0.0759037
Atpaf1	-0.713793	3.47868e-07	2.32046e-06
Atpaf2	0.109509	0.228097	0.312557
Atpif1	-2.44334	1.44597e-08	1.20555e-07
Atpsckmt	4.80669	0.00128735	0.0036963
Atr	0.107473	0.00610362	0.0140778
Atraid	0.149535	0.0478628	0.0839627
Atrip	-0.121413	0.85918	0.896272
Atrn	-0.144328	0.000945682	0.00282683
Atrnl1	0.0373244	0.12665	0.190498
Atrx	-0.0448922	0.138802	0.206508
Atxn10	-0.011331	0.877016	0.908743
Atxn1l	-0.0553489	0.27981	0.367595
Atxn2	0.108294	0.000294882	0.00101817
Atxn2l	0.0375081	0.00109846	0.00323718
Atxn3	-0.626563	1.14342e-05	5.68317e-05
Atxn7	-0.202745	0.0162477	0.0328984
Atxn7l1	-0.12236	0.118502	0.18074
Atxn7l2	0.105357	0.275124	0.362036
Atxn7l3	0.08459	0.0946635	0.15008
Atxn7l3b	0.217107	0.000392673	0.00132178
Auh	-0.443342	1.25641e-05	6.18586e-05
Aunip	1.44974	0.000845612	0.00255833
Aup1	-0.0459011	0.104586	0.162772
Aurka	-1.76527	3.52652e-05	0.000153843
Aurkaip1	-0.443341	0.594546	0.674234
Aurkb	-0.175861	0.349146	0.44314
Auts2	-0.0305516	0.521323	0.612466
Aven	4.99934	0.000774288	0.002377
Avil	5.32127	0.000318775	0.00108799
Avl9	-0.391347	1.66504e-10	1.8914e-09
Axin1	-0.121413	0.152603	0.224341
Axin2	0.186709	0.191076	0.269125
Azi2	-0.281345	2.31266e-05	0.000105971
Azin1	-0.0455614	0.0289912	0.0544504
Azin2	1.16884	2.16381e-24	9.27744e-23
B130046B21Rik	4.32127	0.00429159	0.0103385
B130055M24Rik	0.6172	0.00325336	0.00816803
B230209E15Rik	-0.820816	2.31863e-27	1.22512e-25
B230219D22Rik	0.240685	1.55879e-05	7.45105e-05
B230307C23Rik	-3.44334	0.00146097	0.00411229
B230369F24Rik	1.05916	0.0287833	0.0540999
B2m	-1.29134	0.0232403	0.0449282
B3galnt1	0.159323	0.122704	0.185534
B3galnt2	0.556659	0.0146748	0.0302035
B3galt1	-0.378732	0.0023808	0.00621633
B3galt4	-6.20795	2.67706e-05	0.000120458
B3galt6	0.474197	0.259486	0.347153
B3gat3	0.4451	5.97237e-12	8.18645e-11
B3gnt8	-0.0224984	0.895472	0.921673
B3gntl1	2.72658	0.0112254	0.023997
B430319H21Rik	-5.47099	0.000269024	0.000938047
B4galnt3	1.55666	0.0535866	0.0919142
B4galnt4	0.436125	2.55059e-08	2.04529e-07
B4galt1	0.00693311	0.932001	0.951809
B4galt2	0.620161	5.74372e-07	3.68652e-06
B4galt3	-0.115072	0.204808	0.286093
B4galt4	-2.20888	1.75489e-09	1.69422e-08
B4galt5	-0.0347591	0.738739	0.800536
B4galt6	-0.155683	0.0042345	0.0103385
B4galt7	-0.207529	0.00735641	0.0165389
B630019K06Rik	-1.35023	0.00250067	0.00647622
B930036N10Rik	-3.25069	0.00287571	0.0073107
B9d1	-0.858379	1.98259e-05	9.2224e-05
B9d2	1.31155	0.0014038	0.0039836
BC002059	0.65352	0.00150923	0.0042341
BC004004	0.198204	0.00454745	0.0108828
BC005537	-0.153114	1.92467e-11	2.48315e-10
BC005624	-0.317811	0.00522999	0.012339
BC024063	0.104146	0.525935	0.616917
BC031181	-1.0283	0.118384	0.180604
BC048403	0.536963	1.77516e-13	2.90179e-12
BC049715	-3.44334	0.00146097	0.00411229
BC051142	4.5843	0.00226606	0.00594968
BC055324	0.0691084	0.391643	0.486602
BC065397	-2.0283	0.0148871	0.0304535
BC085271	-0.240849	0.140081	0.208047
Baalc	-0.220949	0.697054	0.765395
Babam1	0.00835446	0.959065	0.97042
Babam2	-0.257261	2.94052e-14	5.2224e-13
Bace1	0.164038	0.00825295	0.0183665
Bace2	-0.0112068	0.824079	0.870372
Bach1	0.878586	0.3033	0.392782
Bach2	-0.134391	0.256637	0.344146
Bad	0.405566	2.34467e-05	0.000107361
Bag1	0.144533	0.046108	0.0812312
Bag2	0.897695	4.4811e-05	0.000189828
Bag3	-0.0554219	0.000289312	0.0010003
Bag4	0.348072	0.16603	0.241405
Bag5	-0.244033	0.36349	0.458014
Bag6	-0.0274172	0.139648	0.207549
Bahcc1	-0.258917	0.000229991	0.000818303
Bahd1	-0.0334032	0.581748	0.663124
Baiap2	0.390409	0.000204245	0.000739721
Baiap2l1	0.229343	0.000233375	0.000829416
Baiap2l2	-2.0283	0.0148871	0.0304535
Bak1	0.556659	0.440296	0.534331
Bambi	-0.216164	0.077166	0.126351
Banf1	0.190891	1.22998e-13	2.05275e-12
Banp	0.456494	3.7658e-06	2.07681e-05
Bap1	0.123973	0.000658147	0.00206475
Bard1	-0.191803	0.525312	0.616414
Barhl1	-0.180307	0.770372	0.825473
Basp1	0.477707	8.45594e-07	5.268e-06
Batf3	1.07123	0.0167959	0.0338898
Bax	-0.175003	0.0880169	0.141711
Baz1a	-0.105854	0.0457485	0.0806313
Baz1b	0.202024	1.22802e-17	3.07223e-16
Baz2a	0.116541	4.74714e-09	4.28117e-08
Baz2b	0.00955377	0.848093	0.888784
Bbc3	-0.371192	0.103793	0.161695
Bbip1	-0.306605	0.00445329	0.0106835
Bbln	0.141621	0.569347	0.653453
Bbof1	0.071232	0.887325	0.914914
Bbs1	0.620789	0.0969166	0.1531
Bbs2	0.0629376	0.553724	0.639441
Bbs4	-0.240127	0.0078956	0.0176205
Bbs5	0.422357	0.00159911	0.0044597
Bbs7	-0.0356835	0.853316	0.89367
Bbs9	-0.478107	0.0327831	0.0599713
Bbx	-0.0192206	0.50578	0.596668
Bcan	0.00917071	0.958856	0.97042
Bcap29	0.726584	0.040083	0.0718087
Bcap31	0.20737	3.88961e-11	4.81344e-10
Bcar1	0.293624	3.29088e-05	0.000144903
Bcar3	-0.0180356	0.936885	0.955647
Bcas2	-0.263474	5.09467e-09	4.58161e-08
Bcas3	0.576685	1.94016e-23	7.84317e-22
Bcat1	-0.00522032	0.982758	0.987255
Bcat2	0.293624	0.334343	0.426691
Bccip	-0.200981	0.0632723	0.105903
Bcdin3d	-0.443341	0.451612	0.545102
Bche	-0.0283037	0.949831	0.963833
Bckdha	-0.271973	0.0409323	0.0731348
Bckdhb	-0.0807715	0.451161	0.545102
Bckdk	-0.0606543	0.0632131	0.105819
Bcl10	-0.00660902	0.890031	0.917111
Bcl2	0.35636	0.0122258	0.025831
Bcl2l1	-0.0820051	0.491907	0.58347
Bcl2l11	2.72658	0.000335942	0.00114199
Bcl2l13	-0.143781	0.51325	0.604264
Bcl6	-0.159246	0.131515	0.196862
Bcl6b	0.620789	0.0969166	0.1531
Bcl7a	-0.188268	0.0474713	0.0833677
Bcl7b	-0.226654	0.000147275	0.000553216
Bcl7c	0.0673963	0.446465	0.540426
Bcl9	0.0891687	0.0216768	0.0422521
Bcl9l	0.153405	8.29253e-05	0.000330094
Bclaf1	-0.0287109	0.0573926	0.0969795
Bclaf3	-0.595344	0.204033	0.285167
Bco1	-0.052882	0.73698	0.799258
Bcor	0.0381051	0.154894	0.227451
Bcorl1	-0.299977	0.000487737	0.00158967
Bcr	0.0799424	0.0268077	0.0509278
Bcs1l	0.0891535	0.314542	0.405651
Bdh1	0.134832	0.388774	0.483556
Bdkrb2	-2.76527	0.0133423	0.0278115
Bdnf	0.394907	0.0749387	0.123131
Bdp1	-0.117571	0.00117598	0.00343857
Becn1	-0.114693	2.72133e-06	1.53063e-05
Begain	0.0972269	0.673415	0.745989
Bend3	0.0612788	0.560616	0.646229
Bend4	-0.0579293	0.245651	0.331792
Bend5	-0.140627	0.100531	0.158038
Bend6	-2.44334	0.0321735	0.0590002
Bend7	-0.254896	0.0908266	0.145757
Bet1	-0.331231	0.0198938	0.0391603
Bex1	-0.521344	0.120248	0.182333
Bex2	0.284579	0.212734	0.294928
Bex3	0.115861	1.06343e-05	5.35246e-05
Bex4	2.08022	0.000167145	0.000618908
Bfar	-0.00405653	0.958677	0.97042
Bhlha15	0.141621	0.761013	0.818267
Bhlhb9	0.0269784	0.84346	0.885209
Bhlhe40	0.441362	2.16456e-10	2.4073e-09
Bhlhe41	1.37609	9.12901e-07	5.64589e-06
Bicd1	-0.144651	0.00454732	0.0108828
Bicd2	0.0410779	0.44609	0.540178
Bicdl1	0.0230916	0.497149	0.587863
Bicra	-0.249331	0.00372247	0.00921321
Bicral	0.386733	2.64962e-07	1.80333e-06
Bid	-3.25069	0.00287571	0.0073107
Bin1	-0.0277618	0.453082	0.546411
Bin3	0.126024	0.452149	0.545596
Birc2	0.602255	4.21786e-07	2.78147e-06
Birc5	-0.343806	0.364455	0.45882
Birc6	-0.0803894	3.58109e-12	5.03344e-11
Bivm	0.141621	0.0985432	0.15538
Blcap	0.05571	0.491473	0.58347
Blm	0.0149821	0.649154	0.724862
Blmh	0.0827272	0.0993019	0.156402
Bloc1s1	0.141621	0.879127	0.908743
Bloc1s2	-0.055071	0.635501	0.711926
Bloc1s4	0.726584	0.0937029	0.148743
Bloc1s5	0.257098	0.5749	0.657742
Bloc1s6	-3.5308	3.65741e-06	2.02142e-05
Blvrb	-0.231837	0.468061	0.56121
Blzf1	0.166712	0.215688	0.298703
Bmerb1	-0.145956	0.333112	0.425547
Bmf	-0.443341	0.538818	0.625578
Bmi1	-0.0104344	0.667584	0.741087
Bmp1	0.0950139	0.0521551	0.0900533
Bmp2k	0.00917065	0.932862	0.952535
Bmp7	-0.142401	0.00171683	0.00475781
Bmp8a	-1.2507	0.0504619	0.0878565
Bmper	3.36401	0.00144358	0.00407596
Bmpr1a	-0.138487	7.20982e-05	0.000292295
Bmpr2	-0.182538	7.0308e-17	1.61316e-15
Bms1	0.17575	4.82341e-08	3.73609e-07
Bmt2	-0.156924	0.0686311	0.113677
Bnc2	0.640022	7.54621e-20	2.3044e-18
Bnip1	0.84354	8.4653e-07	5.26868e-06
Bnip2	0.467391	1.64971e-07	1.16458e-06
Bnip3	0.590606	8.21059e-36	6.97024e-34
Bnip3l	0.347475	1.04111e-13	1.74901e-12
Bnip3l-ps	0.726584	0.235923	0.321103
Boc	-0.542877	0.042847	0.0761924
Bod1	-0.113494	0.133268	0.199229
Bod1l	-0.430653	1.10096e-12	1.63781e-11
Bok	0.265757	0.0277677	0.052462
Bola2	0.0648145	0.000644928	0.00203029
Bola3	-0.513731	0.107007	0.166175
Bop1	-0.211912	5.02956e-12	6.93143e-11
Bora	-0.350232	0.000935924	0.00279964
Borcs5	-0.443341	0.218996	0.302133
Borcs6	-0.00133699	0.991829	0.993987
Borcs7	1.75829	0.000477583	0.00156943
Borcs8	0.17333	0.608682	0.687325
Bpgm	-0.0144981	0.956225	0.969395
Bpnt1	-0.243572	0.0130982	0.0274465
Bpnt2	0.0613463	0.237082	0.322509
Bptf	-0.0386698	0.143154	0.211918
Braf	-0.0658638	0.0103368	0.0223934
Brap	-0.34843	0.000104058	0.000405594
Brat1	0.656194	0.159944	0.23357
Brca1	-0.057063	0.653046	0.728123
Brca2	1.37832	5.19038e-15	1.01684e-13
Brcc3	-0.226633	3.37398e-07	2.26009e-06
Brd1	-0.0263436	0.339786	0.43251
Brd2	0.0376515	0.197257	0.27676
Brd3	-0.149229	0.0303232	0.0565022
Brd4	0.0159981	0.523835	0.615021
Brd7	-0.29299	7.35845e-10	7.5263e-09
Brd8	0.164452	1.70484e-08	1.40787e-07
Brd8dc	2.36401	0.0301831	0.0563069
Brd9	-0.513731	0.0226423	0.044006
Brdt	6.24726	1.91641e-05	8.95543e-05
Brf1	-0.215072	0.359613	0.454026
Brf2	-0.465037	0.000201375	0.000729742
Bri3	0.141621	0.879127	0.908743
Bri3bp	0.115532	0.399281	0.494789
Brinp2	-0.0994857	0.029754	0.0557351
Brip1	-0.483605	0.000510495	0.00165201
Brix1	-0.32561	1.76062e-20	5.71932e-19
Brk1	-0.0535709	0.15454	0.22698
Brms1l	-0.680782	4.24134e-13	6.64073e-12
Brox	0.451358	3.04261e-07	2.04889e-06
Brpf1	0.00773373	0.837012	0.880192
Brpf3	0.238333	0.00374142	0.00924277
Brsk1	-0.231079	1.98472e-10	2.22282e-09
Brsk2	-0.0355116	0.429591	0.524338
Brwd1	0.444084	3.5812e-12	5.03344e-11
Brwd3	-0.167855	1.44156e-05	6.99574e-05
Bscl2	-0.233383	1.05162e-06	6.45674e-06
Bsdc1	0.161569	0.0130721	0.0274145
Bsg	0.0757684	0.36364	0.458112
Bsn	0.00868208	0.877479	0.908743
Bsx	1.14162	0.170502	0.246332
Btaf1	0.00744254	0.735019	0.79799
Btbd1	-0.202487	1.09166e-11	1.44666e-10
Btbd10	-0.0965663	0.000791565	0.00241837
Btbd19	0.971696	0.0466201	0.0819973
Btbd2	-0.140095	0.181988	0.258268
Btbd3	-0.241708	0.0101632	0.0220286
Btbd7	0.309304	1.60552e-11	2.08832e-10
Btbd8	-0.99793	1.97003e-05	9.17569e-05
Btbd9	0.0103765	0.958172	0.97042
Btf3	0.154249	4.49229e-42	4.80713e-40
Btf3-ps1	-0.299751	0.00524129	0.0123575
Btf3-ps4	0.672136	0.18189	0.258214
Btf3l4	0.106538	0.089842	0.144396
Btg1	0.694978	7.13165e-69	1.81629e-66
Btg2	-0.65907	0.00837079	0.0186081
Btg3	0.164128	0.0687307	0.113812
Btrc	0.0572474	0.448751	0.542678
Bub1	-0.141313	0.379157	0.472847
Bub1b	-0.483983	0.00470665	0.0112027
Bub3	0.0639612	0.00330654	0.00828359
Bud13	-0.281752	0.0197144	0.0388551
Bud23	0.0790795	0.658913	0.73309
Bud31	0.0114681	0.759835	0.817635
Bves	0.282036	0.00106203	0.00314216
Bysl	-0.194083	0.00275403	0.0070492
Bzw1	-0.167267	6.28837e-15	1.22067e-13
Bzw2	0.052169	0.0805502	0.131352
C030006K11Rik	0.334266	0.490846	0.583136
C130089K02Rik	-0.732848	0.109977	0.170413
C1d	0.779051	0.268439	0.356853
C1galt1	-1.04601	3.51754e-05	0.000153504
C1galt1c1	-0.167707	0.358369	0.45277
C1qbp	0.103836	0.0334825	0.0611279
C1ql1	0.878587	0.145458	0.214979
C1ql3	-0.121413	0.85918	0.896272
C1ql4	-1.0283	0.0135456	0.028157
C1qtnf12	-0.489145	0.0570835	0.0965348
C1qtnf4	1.87858	0.0927524	0.147599
C1qtnf6	0.129844	0.528526	0.617522
C2cd2	0.461501	0.0122793	0.0259312
C2cd2l	0.131226	0.0111914	0.0239757
C2cd3	0.0373239	0.491462	0.58347
C2cd5	-0.0534267	0.171495	0.246727
C330018D20Rik	-5.20795	0.000577663	0.0018367
C4a	0.943682	0.00455686	0.0108954
C4b	4.5843	0.00226606	0.00594968
C530043K16Rik	4.32127	0.00429159	0.0103385
C730034F03Rik	1.55666	0.172306	0.246727
C77080	-0.928768	0.11998	0.182078
C87436	-0.58394	2.99601e-06	1.6733e-05
C9orf72	0.545905	5.56757e-10	5.78755e-09
Caap1	-0.357441	0.00132779	0.0037987
Cab39	-0.0601857	0.199637	0.279771
Cab39l	0.0474056	0.702052	0.769546
Cabin1	0.28409	7.3275e-23	2.86222e-21
Cables1	-0.103367	0.365125	0.459528
Cables2	-0.00983137	0.942645	0.959157
Cabp1	0.104497	0.100483	0.158008
Cabyr	4.32127	0.00429159	0.0103385
Cacfd1	0.141621	0.733818	0.796967
Cacna1a	0.219189	0.0260746	0.0497279
Cacna1b	0.164617	5.81028e-06	3.08412e-05
Cacna1c	0.0367462	0.106794	0.165863
Cacna1g	0.324485	0.124612	0.187899
Cacna1h	0.470095	6.82972e-20	2.09565e-18
Cacna1i	0.166795	1.13561e-05	5.64656e-05
Cacna2d1	0.0594864	0.213297	0.295617
Cacna2d2	-0.0807715	0.542862	0.629123
Cacnb1	0.100364	0.128726	0.193071
Cacnb3	0.14419	6.78994e-07	4.30165e-06
Cacnb4	-1.18031	0.00606809	0.0140009
Cacng2	-0.536955	8.34226e-13	1.25716e-11
Cacng3	-0.21386	0.000908626	0.00272695
Cacng4	0.606411	1.73609e-10	1.96336e-09
Cacng5	0.556659	0.372889	0.4669
Cacng7	0.0729711	0.133927	0.200121
Cacng8	0.27229	0.0280258	0.0528477
Cactin	0.0102677	0.785591	0.838886
Cacul1	-0.363646	1.02907e-15	2.18403e-14
Cacybp	-0.0315245	0.216407	0.299178
Cad	0.0631849	0.00182824	0.00502391
Cadm1	0.0485992	0.0158458	0.0321922
Cadm2	-1.2507	0.00567067	0.0132691
Cadm4	-0.00724243	0.95317	0.966683
Cadps	0.29697	1.50787e-09	1.47023e-08
Calcoco1	-0.266753	0.00831085	0.0184889
Cald1	-0.0217013	0.866542	0.902342
Calhm2	-0.717516	0.000644188	0.00202886
Calm1	-0.00718926	0.795296	0.84634
Calm2	-0.148369	1.86614e-13	3.04217e-12
Calm3	0.0560758	0.0108749	0.0233801
Calr	0.0290214	0.190437	0.268404
Calu	-0.0635717	0.000531605	0.00170946
Camk1	0.501866	4.10113e-07	2.7059e-06
Camk1d	0.581605	6.4536e-14	1.10309e-12
Camk2a	0.364503	4.95376e-09	4.46119e-08
Camk2b	-0.293316	0.00202946	0.00551263
Camk2d	0.00912538	0.736251	0.798996
Camk2g	0.426058	2.55187e-25	1.17737e-23
Camk2n1	-0.243572	8.74752e-05	0.000346688
Camk2n2	0.92677	2.83469e-29	1.71076e-27
Camk4	0.0583183	0.533939	0.622864
Camkk1	0.440334	3.44052e-05	0.000150814
Camkk2	-0.218686	0.00932181	0.0204591
Camkmt	0.0383908	0.570006	0.653915
Camkv	0.167483	4.1334e-05	0.000177401
Caml	-0.977678	7.20379e-05	0.000292143
Camsap1	-0.002769	0.940441	0.958119
Camsap2	-0.269223	1.62454e-10	1.85367e-09
Camsap3	0.5359	0.0113598	0.0242386
Camta1	0.209758	4.69916e-05	0.000198471
Camta2	-0.0844869	0.0680402	0.112801
Cand1	-0.191677	4.66537e-17	1.0961e-15
Cand2	-0.0548119	0.337101	0.429651
Cant1	0.261652	0.0844852	0.136937
Canx	-0.0659177	6.94168e-10	7.13441e-09
Cap1	-0.0852191	0.0160119	0.0324944
Capg	-1.0283	0.269501	0.357073
Capn1	0.166325	0.0127852	0.0268747
Capn10	-1.30248	1.7922e-11	2.3146e-10
Capn15	-0.550755	2.22244e-08	1.80143e-07
Capn2	0.167926	8.57819e-05	0.000340401
Capn5	0.0360263	0.450513	0.544498
Capn7	-0.0594492	0.284012	0.372462
Capns1	-0.0603977	0.222542	0.306263
Caprin1	-0.113741	7.52456e-13	1.13798e-11
Caprin2	0.634661	2.60842e-09	2.44772e-08
Capza1	-0.0116254	0.734032	0.797131
Capza1-ps1	-0.407	6.28611e-19	1.77096e-17
Capza2	-0.0958847	0.000524968	0.00169424
Capzb	-0.00334842	0.882226	0.911133
Car11	-0.453537	0.000184386	0.000672957
Car12	0.331316	0.000228623	0.00081389
Car5b	4.99934	0.000774288	0.002377
Car7	-2.12141	4.93187e-05	0.000207886
Car8	0.525498	5.81584e-06	3.08579e-05
Card10	0.0272883	0.864565	0.900783
Card14	-0.718976	0.0230037	0.0446334
Card19	0.535563	5.12382e-14	8.88919e-13
Card6	3.55665	0.000718674	0.00223974
Card9	-2.76527	0.0133423	0.0278115
Carf	-0.114719	0.582183	0.663201
Carhsp1	0.17333	0.0649102	0.108345
Carm1	-0.172371	2.9437e-05	0.000131159
Carmil2	0.252878	0.0831768	0.135013
Carmil3	0.332146	2.01422e-27	1.06871e-25
Carnmt1	-0.081336	0.313627	0.404673
Carns1	1.55666	0.172306	0.246727
Cars	0.174864	0.00142235	0.00402941
Cars2	0.779051	0.268439	0.356853
Cartpt	0.132891	0.0341059	0.0621384
Casc3	-0.0661362	0.315087	0.406229
Casd1	-0.410986	2.81284e-10	3.07457e-09
Cask	-0.242974	4.29055e-17	1.01177e-15
Caskin1	0.205628	0.0406003	0.0726436
Caskin2	0.645663	0.000108257	0.000420033
Casp2	-0.179942	0.000824584	0.00250603
Casp3	0.0420857	0.943831	0.959157
Casp6	-1.12141	0.0538235	0.0922212
Casp7	-0.443341	0.491991	0.58347
Casp8	1.94898	0.000461771	0.00152971
Casp8ap2	-0.181534	0.0658276	0.109675
Casp9	-0.443341	0.416194	0.511223
Casq1	0.556659	0.528639	0.617522
Casr	1.14162	0.0525854	0.0906488
Cast	-0.286616	0.111119	0.17197
Castor2	-0.0741078	0.354681	0.449227
Casz1	0.147853	0.00909038	0.020013
Cat	0.262088	0.0330835	0.0604651
Catsper2	0.7035	0.0322238	0.0590499
Catsperg1	1.08022	0.00988661	0.0215354
Cav3	-1.16581	5.5128e-05	0.000230239
Cavin1	0.985771	1.85015e-24	7.98638e-23
Cavin2	0.246569	7.25601e-08	5.41924e-07
Cavin4	0.102093	0.639117	0.715266
Cbarp	0.836766	7.6799e-06	3.98679e-05
Cbfa2t2	0.303131	0.000253275	0.000894897
Cbfa2t2-ps1	-1.0283	0.269501	0.357073
Cbfa2t3	0.237836	0.163489	0.238255
Cbfb	-0.00496522	0.897771	0.923293
Cbl	0.10948	0.000147615	0.000554317
Cblb	0.160078	0.0628742	0.105306
Cbll1	-0.252552	1.00704e-12	1.50619e-11
Cbr1	-0.3602	0.00594291	0.0138189
Cbr3	0.458478	0.0253535	0.048498
Cbr4	0.7035	0.0322238	0.0590499
Cbs	-0.732848	0.00563447	0.0131916
Cbwd1	0.017388	0.712337	0.77795
Cbx1	0.172191	1.79124e-06	1.0467e-05
Cbx2	0.366033	7.33858e-09	6.44479e-08
Cbx3	0.394907	0.011786	0.0250264
Cbx4	-0.187143	2.96926e-05	0.000132159
Cbx5	-0.138258	8.19304e-07	5.12176e-06
Cbx6	-0.0829393	0.600024	0.679536
Cbx7	0.20265	0.005223	0.0123349
Cbx8	-0.243572	0.0130982	0.0274465
Cby1	-0.412315	0.0058523	0.0136539
Cc2d1a	-0.622312	4.72724e-06	2.56265e-05
Cc2d1b	-0.129925	0.117925	0.180357
Cc2d2a	0.271389	0.0062526	0.0143564
Ccar1	0.0662541	0.000419222	0.00140262
Ccar2	-0.0684721	0.0354533	0.0643916
Ccdc102a	0.0160903	0.961712	0.972146
Ccdc107	-0.700499	0.00117753	0.00344217
Ccdc112	0.836766	0.000259255	0.00091349
Ccdc113	-0.143781	0.705829	0.772433
Ccdc115	-2.44334	0.00244881	0.00635613
Ccdc117	0.141621	0.20005	0.280308
Ccdc12	-0.28159	0.123404	0.186409
Ccdc120	-0.135219	0.651428	0.726573
Ccdc124	0.0563736	0.350159	0.444294
Ccdc125	-3.0283	0.000101614	0.000397161
Ccdc127	0.644122	0.140838	0.208951
Ccdc130	-0.521344	0.00712067	0.0160767
Ccdc134	1.11125	0.000167564	0.000619738
Ccdc136	0.396481	8.95437e-08	6.56826e-07
Ccdc137	0.495258	0.172787	0.247304
Ccdc149	0.726584	0.235923	0.321103
Ccdc15	1.9717	1.39596e-05	6.79523e-05
Ccdc157	0.205751	0.295825	0.385571
Ccdc159	4.5843	0.00226606	0.00594968
Ccdc167	1.55666	0.00227432	0.00596645
Ccdc171	-0.665734	0.00871891	0.0192955
Ccdc174	-0.260034	0.0206632	0.0405931
Ccdc18	1.02133	1.79641e-05	8.45676e-05
Ccdc181	-0.902773	0.0568437	0.0962051
Ccdc184	-0.821853	0.0554512	0.0945015
Ccdc186	0.415983	1.77284e-08	1.46213e-07
Ccdc189	-0.121413	0.85918	0.896272
Ccdc191	0.293624	0.237058	0.322509
Ccdc25	-0.0671931	0.308634	0.39908
Ccdc28a	0.284286	0.0338361	0.0616761
Ccdc28b	0.93517	0.0815059	0.132665
Ccdc32	0.0927114	0.658355	0.732695
Ccdc34	-0.273417	0.0390353	0.0700895
Ccdc38	-0.383635	0.0235923	0.0455602
Ccdc40	0.0420857	0.943831	0.959157
Ccdc42	4.5843	0.00226606	0.00594968
Ccdc43	0.187425	0.0745941	0.122632
Ccdc47	-0.0427519	0.111553	0.17256
Ccdc50	0.185821	0.218939	0.302133
Ccdc51	4.14162	6.95437e-05	0.000283292
Ccdc57	0.556659	0.238486	0.323899
Ccdc58	0.0949455	0.0559875	0.0951983
Ccdc59	0.39316	0.248276	0.334742
Ccdc6	-0.188054	1.19005e-06	7.2231e-06
Ccdc61	-0.385043	0.00793102	0.0176902
Ccdc66	-0.358453	0.14758	0.217787
Ccdc71	0.141621	0.420989	0.515766
Ccdc71l	0.208735	0.54951	0.635555
Ccdc77	-0.656586	5.35436e-07	3.46103e-06
Ccdc8	1.23473	2.3041e-06	1.3163e-05
Ccdc82	1.06567	0.00119509	0.00348803
Ccdc84	-0.0399857	0.869193	0.904273
Ccdc85b	-0.341462	0.123068	0.185923
Ccdc85c	0.313507	0.000137479	0.000520809
Ccdc86	0.248536	0.167369	0.243102
Ccdc88a	0.157926	3.19505e-11	4.0124e-10
Ccdc88b	-0.580845	0.192531	0.270755
Ccdc88c	-0.236891	0.386136	0.480416
Ccdc9	0.166283	0.0536469	0.091993
Ccdc90b	0.425414	0.000324703	0.00110555
Ccdc91	-1.0283	0.0558055	0.0949817
Ccdc92	-0.327864	0.164361	0.239334
Ccdc93	0.134832	0.222909	0.306735
Ccdc97	-0.325505	0.00627126	0.0143915
Ccdc9b	2.01609	0.0101426	0.0219914
Cchcr1	-0.229217	0.244293	0.330236
Ccin	0.0591591	0.877761	0.908743
Ccm2	0.209685	0.00107618	0.00317961
Ccm2l	0.556659	0.528639	0.617522
Ccn1	-0.400273	0.108347	0.168132
Ccna2	-0.19581	2.23689e-07	1.54137e-06
Ccnb1	-0.316316	7.06657e-06	3.70007e-05
Ccnb2	-0.390874	0.00449581	0.0107754
Ccnc	-0.192363	0.000189711	0.000690419
Ccnd1	-0.0956416	0.000750651	0.00233141
Ccnd3	-0.39619	1.56142e-06	9.25227e-06
Ccnd3-ps	0.556659	0.275124	0.362036
Ccndbp1	0.0190017	0.892999	0.919499
Ccne1	-0.0283036	0.959028	0.97042
Ccne2	-0.320659	0.00317589	0.00798929
Ccnf	-0.100535	0.172327	0.24673
Ccng1	0.300094	0.0281049	0.0529812
Ccng2	1.23473	0.0181585	0.0360845
Ccnh	0.023648	0.791114	0.843016
Ccni	-0.159248	4.10785e-12	5.72939e-11
Ccnj	0.259941	0.0765142	0.125429
Ccnjl	-0.110215	0.156866	0.230078
Ccnk	-0.294891	4.03816e-14	7.09269e-13
Ccnl1	0.155894	2.14001e-09	2.04126e-08
Ccnl2	0.57772	1.94129e-22	7.44591e-21
Ccnq	0.490425	0.000582026	0.00184872
Ccnt1	0.187232	0.00199133	0.00541715
Ccnt2	0.337345	1.44816e-17	3.58075e-16
Ccny	0.0277647	0.474991	0.567991
Ccnyl1	-0.265519	4.34435e-06	2.3692e-05
Ccp110	-0.125817	0.00117874	0.00344427
Ccr10	1.87858	0.0927524	0.147599
Ccs	3.14162	0.0030885	0.007791
Ccsap	-0.443341	0.538818	0.625578
Ccser1	2.36401	0.000173669	0.000638792
Ccser2	0.181698	0.0983069	0.155047
Cct2	-0.187445	3.04381e-65	7.04726e-63
Cct3	0.0275537	0.0644641	0.107661
Cct4	0.0190632	0.227999	0.312455
Cct5	-0.00374556	0.875007	0.908622
Cct6a	-0.141524	5.94723e-05	0.000245963
Cct7	0.0680481	7.12371e-05	0.000289434
Cct8	-0.040878	0.0685226	0.113512
Ccz1	-0.302693	2.82344e-22	1.07005e-20
Cd109	1.36401	0.018354	0.036394
Cd151	0.0138654	0.87381	0.908335
Cd164	0.00461056	0.961764	0.972146
Cd1d1	-0.0283037	0.949831	0.963833
Cd248	-0.499925	0.0802027	0.130819
Cd24a	-0.369341	0.0502961	0.0876876
Cd276	-0.0820511	0.242208	0.327731
Cd2ap	-0.011935	0.890535	0.917482
Cd2bp2	0.0207665	0.603962	0.683206
Cd320	1.36401	0.0953873	0.150815
Cd46	0.364014	0.569153	0.653407
Cd47	0.276973	0.0179975	0.0360234
Cd63	0.0138139	0.786432	0.839656
Cd63-ps	-1.76527	0.0386168	0.0694066
Cd74	-1.00894	0.000133372	0.000508642
Cd81	-0.260244	1.81492e-10	2.04343e-09
Cd82	-0.525803	0.127504	0.191534
Cd9	0.388279	8.70309e-48	1.23139e-45
Cd99l2	1.36401	0.0953873	0.150815
Cda	2.01609	0.0101426	0.0219914
Cdadc1	0.440465	0.00143842	0.00406951
Cdan1	0.438374	1.47934e-10	1.70479e-09
Cdc123	-0.104253	0.408751	0.504022
Cdc14a	-0.198455	0.04276	0.0760483
Cdc14b	-1.1314	0.00021895	0.000783177
Cdc16	-0.319538	3.81468e-21	1.32e-19
Cdc20	-0.139725	0.0632141	0.105819
Cdc23	-0.221312	8.08691e-08	5.96978e-07
Cdc25a	0.119253	0.103669	0.16166
Cdc25b	-0.250696	0.0756266	0.124198
Cdc25c	-0.180307	0.770372	0.825473
Cdc26	-0.121413	0.85918	0.896272
Cdc27	-0.204217	1.2099e-13	2.02189e-12
Cdc34	-0.0412834	0.0571982	0.0967023
Cdc37	-0.000601161	0.990325	0.992912
Cdc37l1	0.214739	0.000584345	0.0018547
Cdc40	0.00191652	0.939842	0.957665
Cdc42	-0.108467	3.48412e-15	6.89997e-14
Cdc42bpa	-0.102257	2.36061e-13	3.80989e-12
Cdc42bpb	-0.445705	2.28766e-14	4.10875e-13
Cdc42bpg	-0.123207	0.253492	0.340611
Cdc42ep1	-0.00405651	0.967986	0.976748
Cdc42ep4	-1.5308	0.000465378	0.00153832
Cdc42se1	-0.352347	1.16958e-06	7.11241e-06
Cdc42se2	-0.0775171	0.205972	0.287309
Cdc45	0.137744	0.00918891	0.0201988
Cdc5l	0.00933509	0.824876	0.870976
Cdc6	-0.229217	0.244293	0.330236
Cdc7	0.272865	0.00444068	0.0106613
Cdc73	-0.181939	2.35333e-13	3.80295e-12
Cdca2	-0.668048	5.75934e-06	3.06219e-05
Cdca3	0.188927	0.51846	0.609441
Cdca7	-0.714643	0.00527408	0.0124279
Cdca8	-0.502235	0.0148362	0.0304535
Cdcp2	1.23473	0.0181585	0.0360845
Cdh10	-1.44334	0.102317	0.159865
Cdh18	-1.61327	0.000197888	0.000717921
Cdh2	0.541228	3.38538e-11	4.23888e-10
Cdh22	0.248079	9.67547e-09	8.29122e-08
Cdh23	-1.44334	0.0454036	0.0801122
Cdh24	0.865148	1.42039e-18	3.8981e-17
Cdh5	-1.76527	0.0386168	0.0694066
Cdh6	0.0991857	0.179133	0.255269
Cdhr3	-6.20795	2.67706e-05	0.000120458
Cdhr5	5.45877	0.00021511	0.000772045
Cdin1	-0.0160999	0.8638	0.900176
Cdip1	0.203643	0.0765289	0.125437
Cdipt	0.12851	0.0330307	0.0603896
Cdk1	0.106856	0.123445	0.186426
Cdk10	0.450668	9.53822e-05	0.000375339
Cdk11b	-0.0653058	0.00328331	0.00822864
Cdk12	-0.247199	1.27066e-13	2.11511e-12
Cdk13	-0.0994358	0.0288382	0.0541951
Cdk14	0.0126843	0.803277	0.852837
Cdk16	0.142305	7.0394e-07	4.45083e-06
Cdk17	-0.0308826	0.507337	0.598354
Cdk18	0.262546	7.59155e-06	3.94897e-05
Cdk19	0.168818	2.23442e-05	0.000102571
Cdk2	-0.384677	1.26017e-45	1.57323e-43
Cdk20	4.32127	0.00429159	0.0103385
Cdk2ap1	-0.00103115	0.985989	0.989719
Cdk2ap2	-0.4716	2.43821e-12	3.46134e-11
Cdk4	0.00702048	0.642576	0.718336
Cdk5	0.190611	3.72687e-05	0.000161696
Cdk5r1	-0.431218	4.00504e-06	2.19828e-05
Cdk5r2	-0.10086	6.09878e-05	0.000251764
Cdk5rap1	0.384478	0.0566012	0.0960244
Cdk5rap2	0.501443	2.25861e-10	2.50315e-09
Cdk5rap3	0.407254	1.16659e-12	1.72536e-11
Cdk6	0.541862	0.00244026	0.00634947
Cdk7	0.247708	0.0139548	0.0288388
Cdk8	0.0567185	0.0480663	0.0842615
Cdk9	-0.719283	9.14289e-14	1.54501e-12
Cdkal1	0.479491	0.00841767	0.0186874
Cdkl1	-2.0283	0.0148871	0.0304535
Cdkl2	0.404655	0.0442761	0.0784817
Cdkl3	1.15756	7.05321e-08	5.28638e-07
Cdkl5	-0.186413	0.00225987	0.00594968
Cdkn1a	0.556659	0.440296	0.534331
Cdkn1b	0.0792648	0.146949	0.217006
Cdkn2a	0.0188389	0.866508	0.902342
Cdkn2aip	0.16238	0.30437	0.394087
Cdkn2aipnl	-0.243043	0.0385871	0.0694066
Cdkn2b	0.556659	0.528639	0.617522
Cdkn2c	0.191141	0.134309	0.200574
Cdkn2d	0.819693	0.131162	0.196358
Cdkn3	-0.443342	0.00355334	0.00883754
Cdon	-0.0776921	0.409848	0.504886
Cdr2	0.0591589	0.758376	0.81707
Cdr2l	0.0587849	0.34721	0.440902
Cds2	-0.00542823	0.84603	0.887133
Cdsn	0.044945	0.775151	0.829825
Cdt1	-0.503462	0.0156389	0.0318125
Cdv3	-0.0474129	0.295147	0.384885
Cdv3-ps	0.141621	0.829715	0.8742
Cdyl	-0.768124	1.46367e-15	3.03556e-14
Cebpa	-1.33643	2.28602e-08	1.84826e-07
Cebpb	-0.119673	0.0511983	0.0890289
Cebpd	-1.14378	0.0125917	0.0265292
Cebpg	-0.858379	0.000494233	0.00160837
Cebpz	-0.315791	0.0146881	0.030226
Cecr2	-0.598372	5.0966e-11	6.18724e-10
Cela1	0.455213	0.00119539	0.0034881
Celf1	-0.299235	3.35339e-66	8.057e-64
Celf3	-0.0889938	2.73439e-08	2.18305e-07
Celf4	0.0242891	0.42364	0.518415
Celf5	-0.290095	0.0262565	0.0500426
Celf6	0.519937	7.86801e-16	1.68389e-14
Celsr1	-0.443341	0.0415096	0.0740521
Celsr2	0.0227435	0.680015	0.751677
Celsr3	0.421147	1.25316e-35	1.04985e-33
Cemip2	-0.126271	0.00444876	0.0106767
Cend1	-0.805911	0.0266275	0.0506006
Cenpa	1.87859	0.00359504	0.00892557
Cenpb	0.278891	3.02312e-05	0.000134462
Cenpc1	2.14162	0.0519418	0.0897825
Cenpe	0.215042	0.0335918	0.0613098
Cenpf	-0.33198	0.00283771	0.0072401
Cenph	-2.76527	0.0133423	0.0278115
Cenpi	-0.289536	0.0654441	0.109093
Cenpj	0.0396	0.787154	0.840273
Cenpk	0.315651	0.376428	0.47036
Cenpl	-0.300384	0.139463	0.207368
Cenpm	-0.102305	0.516185	0.607215
Cenpn	-0.821853	0.0554512	0.0945015
Cenpo	-0.121413	0.758616	0.81707
Cenpp	0.119595	0.548165	0.634172
Cenpq	-0.775917	0.00317146	0.00797972
Cenpt	2.55666	0.0181346	0.0360845
Cenpu	-0.443341	0.451612	0.545102
Cenpv	-0.647758	5.28643e-24	2.2217e-22
Cep104	0.453348	7.02889e-05	0.000285961
Cep112	0.758293	0.0497177	0.0868338
Cep120	0.240051	0.00849051	0.0188425
Cep126	-0.613266	0.216022	0.298743
Cep128	0.586406	0.0210449	0.041197
Cep131	0.300319	0.126643	0.190498
Cep135	-0.0523897	0.634553	0.71164
Cep152	-1.2507	0.0504619	0.0878565
Cep162	-0.351549	0.00376581	0.00929587
Cep164	0.390649	0.141584	0.209937
Cep170	-0.0949256	5.62181e-05	0.000234101
Cep170b	-0.256256	0.00312314	0.00786902
Cep192	-0.10454	0.655216	0.730222
Cep20	0.111626	0.44747	0.541386
Cep250	-0.0696631	0.582215	0.663201
Cep290	0.141621	0.149102	0.219804
Cep295	0.448802	0.000116914	0.000449921
Cep350	0.0348741	0.503138	0.593952
Cep41	-0.76527	7.00249e-11	8.4043e-10
Cep43	0.290432	0.00247157	0.00640737
Cep44	-0.443341	0.451612	0.545102
Cep55	-0.613266	0.0321251	0.0590002
Cep57	-0.659659	3.23521e-08	2.55407e-07
Cep57l1	-0.250696	0.28835	0.377529
Cep63	1.05065	7.21757e-12	9.7775e-11
Cep68	0.0751256	0.551579	0.637311
Cep70	1.14162	0.0525854	0.0906488
Cep72	-1.0283	0.269501	0.357073
Cep76	0.210624	0.00263547	0.00678667
Cep78	0.23738	0.00910442	0.0200338
Cep83	0.118455	0.0330863	0.0604651
Cep85	-0.164673	0.0151512	0.030919
Cep85l	0.0644531	0.438596	0.533641
Cep95	-0.0283036	0.959028	0.97042
Cep97	-0.135219	0.651428	0.726573
Cept1	0.221141	3.2126e-05	0.000141701
Cercam	4.41463	2.09273e-05	9.65185e-05
Cerk	-0.793284	3.2243e-05	0.000142119
Cers1	-2.44334	0.0321735	0.0590002
Cers2	0.12207	0.00101962	0.00303007
Cers4	-0.706375	0.252826	0.339917
Cers5	-0.706375	0.252826	0.339917
Cers6	-0.450573	1.02782e-05	5.19374e-05
Cert1	0.270707	3.27731e-08	2.5857e-07
Cetn2	0.683292	6.9803e-09	6.15136e-08
Cetn3	0.0660233	0.601268	0.680747
Cfap126	-2.44334	0.0321735	0.0590002
Cfap20	-0.190068	1.9923e-05	9.25572e-05
Cfap20dc	0.836767	0.0677794	0.112456
Cfap298	0.463549	0.000182371	0.000666756
Cfap300	-0.443341	0.451612	0.545102
Cfap36	0.197116	0.0199846	0.0393086
Cfap410	0.431128	0.405008	0.500278
Cfap45	0.0188779	0.846851	0.887775
Cfap46	0.701048	0.0129346	0.0271618
Cfap54	-5.47099	0.000269024	0.000938047
Cfap61	4.32127	0.00429159	0.0103385
Cfap65	-1.44334	0.102317	0.159865
Cfap69	1.02614	0.00187936	0.0051433
Cfap74	0.779051	0.268439	0.356853
Cfap91	0.878586	0.3033	0.392782
Cfap97	-0.2522	0.0480092	0.0841963
Cfap99	1.87858	0.0927524	0.147599
Cfdp1	-0.212408	6.08298e-10	6.30274e-09
Cfl1	-0.0863026	1.13846e-07	8.23698e-07
Cfl2	-0.188988	4.56591e-13	7.10785e-12
Cflar	-2.18031	0.00116736	0.00341807
Cfp	1.07123	0.0167959	0.0338898
Cftr	0.195777	0.242131	0.327662
Cggbp1	-0.154734	0.0185794	0.0367718
Cgn	0.603964	0.00776692	0.0173546
Cgref1	2.36401	0.0301831	0.0563069
Cgrrf1	-1.71082	2.39435e-13	3.85457e-12
Chac1	-0.11136	0.32982	0.422487
Chac2	-1.85838	2.72455e-14	4.85916e-13
Chaf1a	0.143166	0.0551777	0.0941488
Chaf1b	0.020059	0.833164	0.876964
Champ1	-1.00894	3.67334e-11	4.568e-10
Chchd10	-0.776765	5.81522e-05	0.000241051
Chchd2	-0.831158	2.22439e-10	2.47134e-09
Chchd3	0.00501598	0.918579	0.941423
Chchd4	1.87858	0.0927524	0.147599
Chchd5	-1.44334	0.0208641	0.040868
Chchd6	0.166712	0.579794	0.661806
Chchd7	0.613992	0.00262262	0.00675904
Chd1	-0.0929925	0.0208822	0.0408972
Chd1l	0.0271091	0.853616	0.893788
Chd2	0.122413	0.000350693	0.00118927
Chd3	-0.239382	1.38948e-16	3.14274e-15
Chd4	0.057854	6.85531e-06	3.59389e-05
Chd5	0.395409	7.36942e-12	9.9726e-11
Chd6	0.0155172	0.726149	0.79039
Chd7	0.0481156	0.0151732	0.030959
Chd8	0.0312564	0.120645	0.182826
Chd9	-0.093076	0.00136426	0.00388647
Chek1	-0.0397088	0.566396	0.651593
Chek2	-0.718976	0.0230037	0.0446334
Cherp	-0.155233	0.00198864	0.00541098
Chfr	0.0351213	0.667758	0.741216
Chga	0.245111	2.22409e-09	2.1104e-08
Chgb	0.0287269	0.789279	0.841889
Chic2	0.0206863	0.572098	0.655665
Chid1	-0.226918	0.0319658	0.0590002
Chka	0.232846	0.000459617	0.00152614
Chm	0.227895	0.0069112	0.0157268
Chml	1.14162	0.170502	0.246332
Chmp1a	0.219623	0.0986583	0.155465
Chmp1b	-0.175214	0.0137037	0.0284485
Chmp2a	-0.0355564	0.486842	0.579388
Chmp2b	0.0420854	0.842045	0.884192
Chmp3	0.301904	0.00575622	0.0134495
Chmp4b	-0.0926066	0.138143	0.205745
Chmp5	0.540539	0.00377009	0.00930214
Chmp6	-0.354532	0.0476693	0.0836347
Chmp7	0.0332569	0.470294	0.563168
Chn1	-0.118007	0.0760261	0.124789
Chn2	-0.225307	0.00021847	0.000782338
Chordc1	0.0150972	0.732034	0.79564
Chp1	0.275145	3.5799e-09	3.29144e-08
Chpf	-0.00456943	0.944352	0.959574
Chpf2	0.462932	1.49192e-24	6.5062e-23
Chpt1	0.130318	0.0875734	0.141285
Chrd	-0.613266	0.0133478	0.0278185
Chrm2	1.87858	0.0927524	0.147599
Chrm4	0.00524848	0.942548	0.959157
Chrna3	-0.0644379	0.110077	0.170546
Chrna4	4.32127	0.00429159	0.0103385
Chrna7	0.0072435	0.907771	0.932148
Chrnb1	-1.44334	0.00465925	0.0111003
Chrnb2	-0.0728322	0.002132	0.0057531
Chrnb4	-0.327864	0.0231614	0.0449051
Chst11	-0.0641792	0.216715	0.299474
Chst12	-0.381057	0.00185005	0.00508055
Chst14	2.4742	4.04954e-22	1.51667e-20
Chst15	0.251804	0.373817	0.467786
Chst2	1.36401	0.018354	0.036394
Chst3	-0.0954182	0.539082	0.625768
Chst5	0.997231	0.0270405	0.0513012
Chst8	-0.916094	1.64915e-06	9.71995e-06
Chsy1	0.0954384	2.15778e-05	9.9303e-05
Chtf18	-0.443341	0.218996	0.302133
Chtf8	1.14162	1.16829e-11	1.54006e-10
Chtop	0.00587586	0.798918	0.849484
Chuk	-0.181467	4.35756e-18	1.13707e-16
Churc1	0.789319	0.0037538	0.00926914
Ciao1	-0.206508	0.0021194	0.00573003
Ciao2a	0.0850827	0.186396	0.26373
Ciao2b	-0.135913	0.210099	0.292011
Ciao3	0.30082	0.140003	0.207984
Ciapin1	-0.0430006	0.6357	0.712025
Ciart	0.846165	2.75848e-05	0.000123772
Cib1	0.210884	0.206766	0.288259
Cib2	0.615552	0.0151049	0.0308395
Cibar1	-0.162441	0.0844916	0.136937
Cic	0.391494	5.05287e-36	4.37709e-34
Cilk1	0.556659	0.238486	0.323899
Cinp	3.41464	4.68424e-06	2.54042e-05
Cip2a	-0.0718455	0.212748	0.294928
Cipc	-0.273416	0.581238	0.662622
Cir1	0.465511	0.000263321	0.000926535
Cirbp	0.350208	0.289699	0.378984
Cisd1	-0.858379	0.0563667	0.0956648
Cisd3	0.606584	3.88442e-05	0.000167675
Cit	0.19268	3.38892e-09	3.13168e-08
Cited2	-0.217595	1.89904e-17	4.65941e-16
Ciz1	-0.263604	0.000145233	0.000546189
Ckap2	-0.116841	0.337592	0.43019
Ckap2l	-0.748196	0.001477	0.00415282
Ckap4	0.168463	0.00805147	0.0179463
Ckap5	-0.106445	1.15025e-09	1.14343e-08
Ckb	-0.128246	0.135757	0.202498
Ckmt1	-0.152016	0.000174322	0.000640812
Cks1b	-0.193193	4.12424e-13	6.47572e-12
Cks2	0.279531	6.08765e-16	1.30946e-14
Clasp1	-0.236209	1.33794e-17	3.32112e-16
Clasp2	0.136953	2.34395e-06	1.33488e-05
Clasrp	0.169277	0.00539842	0.0126927
Clca2	4.99934	0.000774288	0.002377
Clca3a2	1.55666	0.172306	0.246727
Clcc1	-0.587731	0.000273489	0.000952573
Clcf1	-6.20795	2.67706e-05	0.000120458
Clcn1	-0.504742	0.0899565	0.144562
Clcn2	0.0245023	0.735073	0.79799
Clcn3	0.0655524	0.0468664	0.0823963
Clcn4	-0.0445447	0.509122	0.600237
Clcn5	-0.0232685	0.7208	0.785307
Clcn6	0.13684	0.00319989	0.00804172
Clcn7	0.311855	0.00144128	0.00407579
Cldn12	-0.812575	4.65077e-09	4.20319e-08
Cldn14	-3.55882	1.05712e-08	9.00423e-08
Cldn15	-0.0954179	0.816425	0.8637
Cldn3	-0.587731	0.0688201	0.113931
Cldn9	-1.44334	0.000259074	0.000913141
Cldnd1	0.188927	0.113722	0.175031
Clec10a	-1.0283	0.269501	0.357073
Clec16a	0.222621	1.16428e-05	5.76885e-05
Clec18a	-0.119213	0.15844	0.232225
Clec2l	-0.443341	0.491991	0.58347
Clgn	0.210663	0.0596889	0.1005
Clic1	-0.0725216	0.0786752	0.128455
Clic4	-0.0771627	0.209886	0.291747
Clint1	-0.157907	1.9354e-21	6.73371e-20
Clip1	-0.299552	5.29307e-06	2.84037e-05
Clip2	0.0016907	0.989048	0.992008
Clip3	0.111285	0.0161705	0.0327786
Clip4	0.0232263	0.897667	0.92326
Clk1	0.0580115	0.194557	0.273272
Clk2	0.307953	3.08724e-29	1.84568e-27
Clk3	0.142568	2.38796e-05	0.000109147
Clk4	0.199724	4.22969e-07	2.78783e-06
Cln3	1.67214	0.0104948	0.0226818
Cln5	-0.858378	0.119226	0.181345
Cln6	0.144823	0.0567161	0.0961319
Cln8	0.93517	0.0815059	0.132665
Clns1a	0.0369179	0.402439	0.498072
Clock	-0.101483	0.00746366	0.0167505
Clp1	-0.205842	0.0407705	0.0728969
Clpb	-0.341766	3.63273e-11	4.52192e-10
Clpp	-0.147886	0.0116141	0.0247273
Clptm1	-0.403733	2.30262e-35	1.89172e-33
Clptm1l	0.126642	0.0706031	0.116594
Clpx	-0.0752296	0.153756	0.225907
Clspn	-0.324827	8.6519e-05	0.000343112
Clstn1	0.118616	0.0292068	0.0548068
Clstn3	0.264702	0.0193352	0.038161
Clta	-0.102695	0.000904653	0.00271695
Cltb	-0.321292	1.69946e-16	3.82349e-15
Cltc	-0.209078	9.63812e-80	3.0683e-77
Clu	1.87858	0.0927524	0.147599
Cluap1	-1.44334	6.28646e-05	0.000258816
Cluh	0.188719	0.000182925	0.000668573
Clvs1	0.294011	4.99337e-10	5.21621e-09
Clybl	0.200515	0.385263	0.479386
Cmas	-0.0981386	0.124792	0.188149
Cmbl	-5.88602	7.55565e-05	0.000303897
Cmc1	0.556659	0.528639	0.617522
Cmc2	-0.421646	0.0171598	0.0345804
Cmip	0.0668156	0.0128877	0.0270722
Cmpk1	-0.423976	7.26823e-13	1.10183e-11
Cmss1	-0.0957877	0.240554	0.326138
Cmtm3	0.122256	0.512703	0.603899
Cmtm4	-0.365805	0.00103664	0.00307778
Cmtm7	3.01609	0.00464487	0.0110805
Cmtm8	5.90623	5.6414e-05	0.00023461
Cmtr1	1.36401	0.0953873	0.150815
Cmtr2	5.99934	4.22262e-05	0.000180258
Cnbp	-0.00710554	0.641191	0.717102
Cndp2	0.0160901	0.91889	0.941666
Cnep1r1	-0.201514	7.57589e-06	3.94243e-05
Cnga3	0.412345	4.28143e-13	6.68953e-12
Cngb1	-0.443341	0.538818	0.625578
Cnih1	0.0165925	0.841519	0.883713
Cnih2	-0.938549	5.57659e-13	8.56602e-12
Cnih4	-0.240093	1.50152e-21	5.29648e-20
Cnn2	-0.143781	0.232617	0.317888
Cnn3	0.0169252	0.698388	0.766529
Cnnm1	-0.385239	0.021204	0.0414701
Cnnm2	-0.275425	3.43303e-06	1.90676e-05
Cnnm3	0.00997692	0.890324	0.917338
Cnnm4	-0.079228	0.184414	0.261274
Cnot1	-0.0427751	3.64251e-06	2.01406e-05
Cnot10	-0.0526573	0.402847	0.498528
Cnot11	0.0445303	0.358511	0.45289
Cnot2	-0.0622606	2.42937e-05	0.00011096
Cnot3	0.0547187	0.0573882	0.0969795
Cnot4	-0.0576879	0.0874975	0.14118
Cnot6	0.0890724	6.56343e-07	4.16851e-06
Cnot6l	-0.093307	2.13869e-05	9.84956e-05
Cnot7	-0.00473562	0.89994	0.925225
Cnot8	-0.0267368	0.763769	0.820469
Cnot9	0.0475759	0.152493	0.224206
Cnp	-0.443341	0.308107	0.39844
Cnppd1	0.00786957	0.947117	0.961965
Cnpy2	0.0470461	0.322442	0.414536
Cnpy3	-0.778566	2.21616e-32	1.59439e-30
Cnpy4	0.441181	0.209174	0.290916
Cnr1	0.167721	5.98766e-05	0.000247474
Cnrip1	0.34425	0.0138531	0.0287119
Cnst	-0.233888	0.179233	0.255365
Cntd1	-4.5308	1.58716e-05	7.57815e-05
Cntfr	-0.0975866	0.0136034	0.0282725
Cntln	0.452635	0.000124302	0.000476047
Cntn1	0.910296	0.0013293	0.00379977
Cntn2	0.293624	0.430551	0.525157
Cntn3	-0.21967	0.0449262	0.0794679
Cntn6	5.16926	0.000487543	0.00158945
Cntnap1	0.326782	2.60571e-12	3.695e-11
Cntnap2	0.293624	0.57727	0.659397
Cntrl	0.748085	1.00831e-13	1.6984e-12
Cntrob	0.620512	1.79036e-26	9.06408e-25
Coa3	0.0330967	0.905528	0.930144
Coa4	-0.603806	0.0762428	0.125048
Coa5	-0.558819	8.06754e-07	5.04826e-06
[truncated: 10,735 more rows]

## Sheet: CTRL vs CBN 20µm
	log2FoldChange	pvalue	padj
0610009B22Rik	-0.12963	0.210272	0.289004
0610012G03Rik	-4.47708	0.00308772	0.00799552
0610030E20Rik	-0.127509	0.870004	0.901681
1110004F10Rik	0.169735	1.58918e-05	8.04867e-05
1110038F14Rik	0.639	0.0115492	0.0251231
1110051M20Rik	-0.0603958	0.697451	0.76508
1110059E24Rik	0.118651	0.295287	0.386456
1110059G10Rik	0.531085	0.000349905	0.00122902
1190007I07Rik	-0.268866	0.235756	0.319318
1500002C15Rik	0.287528	0.328885	0.421501
1500009L16Rik	-0.12751	0.816972	0.861604
1600012H06Rik	-4.47708	0.00308772	0.00799552
1600014C10Rik	0.0948825	0.719279	0.783435
1600029O15Rik	0.287528	0.30952	0.401834
1700008J07Rik	-1.71247	0.133241	0.198746
1700013F07Rik	-0.655889	0.0600711	0.102753
1700017B05Rik	0.457453	0.0237905	0.0468982
1700025G04Rik	0.0578579	0.531065	0.616492
1700029I15Rik	-2.07002	1.52144e-07	1.16134e-06
1700037C18Rik	3.28752	0.00237896	0.00642382
1700037H04Rik	-0.533502	7.35266e-05	0.000308797
1700048O20Rik	-4.96251	0.000890159	0.0027216
1700066M21Rik	0.387063	0.00219094	0.00596723
1700084C06Rik	-5.15516	0.000527085	0.00173676
1700086O06Rik	0.550562	0.372782	0.463732
1700102P08Rik	-1.8824	0.0182536	0.0373237
1700123O20Rik	-0.382625	1.14332e-06	7.36863e-06
1810013L24Rik	-0.0455343	0.058342	0.100523
1810014B01Rik	-0.10479	0.756905	0.812257
1810030O07Rik	1.32817	2.64406e-10	3.24846e-09
1810058I24Rik	-0.206012	0.0569366	0.0983217
2010204K13Rik	1.403	0.00532688	0.0128516
2010315B03Rik	0.785027	0.0152023	0.0319398
2210016F16Rik	-0.197899	0.740414	0.799936
2300009A05Rik	-0.0344006	0.856174	0.893415
2310009B15Rik	-5.32508	0.000327362	0.00115578
2310022A10Rik	-0.310374	0.150979	0.22064
2310022B05Rik	0.477005	0.00997247	0.0221069
2310033P09Rik	-0.167038	0.517685	0.604212
2310057M21Rik	0.0760235	0.81192	0.858398
2310061I04Rik	-0.370856	0.000247712	0.000904965
2410004B18Rik	-1.82795	0.00514927	0.0124794
2510039O18Rik	0.194418	0.0472437	0.0834827
2610002M06Rik	-0.0344005	0.910503	0.933582
2610005L07Rik	0.208815	5.94814e-05	0.000258187
2610008E11Rik	1.18061	0.0135637	0.0288418
2610020C07Rik	0.226127	0.447464	0.536773
2610021A01Rik	-0.932739	4.97791e-14	9.87313e-13
2610044O15Rik8	3.60945	0.000742064	0.0023561
2610203C22Rik	4.09488	0.000105344	0.000426544
2610301B20Rik	1.28753	0.00111903	0.0033416
2610318N02Rik	-1.1719	0.0491264	0.0863134
2610507B11Rik	-0.0893457	1.24848e-05	6.4888e-05
2700049A03Rik	1.09488	1.27742e-06	8.14906e-06
2700062C07Rik	-2.51982	0.0208577	0.0417323
2700099C18Rik	0.134053	0.345185	0.438506
2810004N23Rik	1.28753	0.0742787	0.121852
2810021J22Rik	-0.0344002	0.959908	0.971282
2810039B14Rik	1.28753	0.145017	0.213209
2810402E24Rik	-4.74012	0.0015956	0.00450853
2810403D21Rik	5.31517	0.000400623	0.00136998
2810457G06Rik	0.87249	0.18518	0.260724
2900009J06Rik	-5.15516	0.000527085	0.00173676
3000002C10Rik	0.175053	0.451867	0.541263
3110009E18Rik	0.387063	0.307246	0.39943
3110053B16Rik	-1.0344	0.0153559	0.0322149
3110067C02Rik	0.609456	0.207857	0.286517
3110082I17Rik	3.87249	0.000265191	0.000961962
3300002I08Rik	-0.529608	0.0574112	0.0990579
4632427E13Rik	-0.297434	0.74943	0.805824
4833420G17Rik	0.529285	3.38445e-06	1.99514e-05
4833439L19Rik	-0.0218006	0.760392	0.815573
4921524J17Rik	0.123703	0.267892	0.355698
4930430F08Rik	-1.08687	2.91406e-11	4.06283e-10
4930453N24Rik	0.211292	0.0919403	0.146716
4930503L19Rik	-0.358835	0.187596	0.263672
4930522L14Rik	-2.0344	0.0100371	0.0222188
4930550C14Rik	2.87249	0.00913629	0.0205166
4930577N17Rik	0.0948827	0.857379	0.893415
4930579G24Rik	-0.163852	0.392843	0.484666
4931406C07Rik	-0.779587	0.00396075	0.00995816
4931414P19Rik	-0.148572	0.51961	0.606286
4931428F04Rik	0.683456	0.0277175	0.0533984
4932438A13Rik	-0.0842341	1.93603e-05	9.58041e-05
4933421A08Rik	1.70256	0.0136934	0.0290423
4933431E20Rik	-0.0344002	0.959908	0.971282
5031425E22Rik	-0.934864	0.184177	0.260206
5031434C07Rik	6.05213	4.24112e-05	0.000191317
5031439G07Rik	0.238451	0.00460296	0.0112957
5330406M23Rik	-1.0344	0.225536	0.307032
5430403G16Rik	2.09488	9.15934e-06	4.87586e-05
5730455P16Rik	0.306387	0.0632476	0.107173
5730480H06Rik	-0.519827	0.250254	0.336288
5830417I10Rik	0.879247	1.79479e-08	1.63003e-07
5S_rRNA	-1.71247	0.133241	0.198746
5_8S_rRNA	-0.574969	0.133235	0.198746
6030458C11Rik	1.16554	2.23473e-08	2.00003e-07
6330403K07Rik	0.150024	0.373194	0.46374
6330418K02Rik	-4.74012	0.0015956	0.00450853
6330549D23Rik	-1.39054	0.00780285	0.0179349
6430511E19Rik	-2.29743	0.0370674	0.0682055
6430548M08Rik	0.555008	3.09187e-07	2.21437e-06
6430571L13Rik	-2.29743	0.0370674	0.0682055
6530402F18Rik	2.28752	0.044895	0.0800454
6720489N17Rik	0.650098	0.206039	0.284746
6820431F20Rik	0.39771	1.78794e-12	2.88534e-11
7SK	0.034862	0.686828	0.756871
8030462N17Rik	0.195785	0.000780477	0.0024666
9130213A22Rik	-3.29743	0.00189937	0.00526403
9330151L19Rik	0.0297298	0.884033	0.911593
9330159F19Rik	1.27331	3.70091e-13	6.63413e-12
9330162G02Rik	2.60945	0.0195396	0.0395
9430015G10Rik	2.87249	0.00913629	0.0205166
9430091E24Rik	-1.29743	0.119315	0.182899
9530059O14Rik	0.939604	0.0567803	0.0980931
9530068E07Rik	0.720487	0.0166682	0.0346113
9530077C05Rik	-1.71247	0.133241	0.198746
9930021J03Rik	0.174465	0.000184679	0.000704842
9930104L06Rik	-1.71247	0.133241	0.198746
A030001D20Rik	2.28752	0.044895	0.0800454
A130010J15Rik	-0.186404	0.554448	0.638215
A230006K03Rik	5.53756	0.000208731	0.00078279
A230056P14Rik	-7.44055	2.98069e-07	2.13848e-06
A230072E10Rik	1.66604	1.13897e-05	5.97011e-05
A430033K04Rik	-0.712472	0.419983	0.509624
A430105J06Rik	-0.712472	0.419983	0.509624
A4galt	2.60945	0.0195396	0.0395
A630052C17Rik	0.702565	0.367209	0.459693
A630072M18Rik	5.53756	0.000208731	0.00078279
A630089N07Rik	1.22613	0.000737684	0.00234825
A730011C13Rik	-0.0603957	0.799105	0.847851
A730017L22Rik	0.515797	0.0280176	0.0538974
A730018C14Rik	-2.29743	0.0370674	0.0682055
A730098A19Rik	-2.29743	0.0370674	0.0682055
A830082K12Rik	-0.712472	0.419983	0.509624
A930004J17Rik	-2.71247	0.0121809	0.0262144
A930037H05Rik	-2.0344	0.0686856	0.114495
AI506816	-0.297435	0.580125	0.662685
AI597479	0.0424151	0.873584	0.904248
AI661453	-0.63001	0.134102	0.199756
AI837181	-0.807109	5.2947e-07	3.62119e-06
AK157302	-4.47708	0.00308772	0.00799552
AU022252	0.209525	0.53234	0.617565
AU040320	0.074393	0.189491	0.266061
AU041133	-1.01913	0.000238102	0.000873489
AV320801	0.287528	0.729947	0.791688
AW046200	0.87249	0.18518	0.260724
AW146154	0.0948827	0.857379	0.893415
AW209491	0.646609	0.0012708	0.00374748
AW549877	0.422879	0.0191621	0.0389868
Aaas	-0.0607432	0.183724	0.260043
Aacs	-0.242987	0.0993766	0.157175
Aagab	-0.449438	0.0564296	0.0976794
Aak1	-0.138636	0.000181	0.00069166
Aamdc	0.849406	0.00321827	0.00828277
Aamp	0.34425	9.99784e-12	1.47946e-10
Aar2	-0.609162	9.21274e-08	7.39002e-07
Aars	0.0577978	6.27694e-05	0.000270739
Aars2	0.140686	0.45442	0.544056
Aasdh	0.723627	0.0265716	0.0514974
Aasdhppt	-0.17642	0.315966	0.408477
Aatf	-0.00492342	0.961896	0.972653
Aatk	0.433378	0.0347922	0.0648026
Abat	-0.129112	0.0129103	0.0275909
Abca1	0.364309	6.41975e-06	3.54166e-05
Abca2	0.0279959	0.430887	0.5208
Abca3	-0.268373	0.000143358	0.000557695
Abca5	0.535455	0.0286939	0.0549951
Abca7	0.201897	0.017899	0.0368376
Abcb10	0.0244931	0.895375	0.921452
Abcb1a	-0.409249	2.07993e-05	0.000102063
Abcb1b	0.553339	1.35409e-07	1.04725e-06
Abcb4	0.0168799	0.922636	0.943035
Abcb7	0.350986	1.0671e-07	8.44952e-07
Abcb8	0.445069	0.00123471	0.00365334
Abcb9	0.0760234	0.680237	0.750954
Abcc1	-0.0647071	0.368815	0.460786
Abcc10	-0.0671374	0.700205	0.767349
Abcc3	2.60945	0.0195396	0.0395
Abcc5	0.179733	5.22562e-06	2.94633e-05
Abcc8	-0.682099	0.00769661	0.0177338
Abcd1	-0.197899	0.148704	0.217847
Abcd3	0.461838	1.63854e-15	3.76618e-14
Abcd4	0.211976	0.15118	0.22087
Abce1	-0.072201	5.20388e-05	0.000229527
Abcf1	-0.258913	1.12023e-10	1.45005e-09
Abcf2	0.0666212	0.00569827	0.0136247
Abcf3	-0.197276	0.000146501	0.000568483
Abcg1	-0.40435	0.261372	0.348345
Abcg2	2.21353	1.58168e-05	8.01725e-05
Abcg4	-0.168418	0.181992	0.258007
Abhd1	-2.51982	0.0208577	0.0417323
Abhd10	-0.267061	0.25335	0.339854
Abhd11	1.28753	0.0212066	0.0422996
Abhd12	-0.250687	0.0425668	0.0769092
Abhd13	-0.753114	0.000340069	0.00119823
Abhd14a	0.723627	0.0265716	0.0514974
Abhd15	1.70256	0.0136934	0.0290423
Abhd16a	0.239962	0.000101906	0.00041481
Abhd17a	-0.0241588	0.755957	0.811666
Abhd17b	0.613469	1.93066e-17	5.4328e-16
Abhd17c	-0.041992	0.530492	0.616002
Abhd18	-0.297435	0.134113	0.199756
Abhd2	0.0494636	0.263919	0.351121
Abhd3	-4.74012	0.0015956	0.00450853
Abhd4	0.838543	6.13578e-13	1.06872e-11
Abhd5	-0.323325	5.23467e-19	1.74446e-17
Abhd6	-0.269954	0.137133	0.203835
Abhd8	0.761459	0.000638132	0.00205853
Abi1	0.068329	0.0774381	0.126344
Abi2	-0.283701	2.2098e-09	2.38577e-08
Abitram	-0.197899	0.639402	0.715508
Abl1	-0.192979	4.61548e-06	2.63581e-05
Abl2	-0.0853302	0.00820778	0.0187233
Ablim1	-0.0541934	0.305384	0.397472
Ablim2	0.407035	1.95065e-05	9.63342e-05
Ablim3	-0.212901	0.306384	0.398529
Abr	0.157955	2.26714e-07	1.6714e-06
Abracl	0.581259	4.54776e-05	0.000203211
Abraxas1	0.802101	0.110603	0.171424
Abraxas2	-0.212182	1.12683e-05	5.91591e-05
Abtb1	0.211579	0.366139	0.459664
Abtb2	-0.712472	0.106766	0.16657
Acaa1a	0.217893	0.0392108	0.0717629
Acaa1b	1.95049	4.44798e-05	0.000199115
Acaa2	2.09488	0.000292244	0.00105049
Acaca	0.0957912	0.000301015	0.00107886
Acacb	-1.05034	1.70179e-07	1.29019e-06
Acad10	0.0810768	0.833873	0.875225
Acad11	0.609456	0.0184594	0.0376819
Acad8	0.0400899	0.718507	0.782733
Acad9	-1.10479	0.0091444	0.0205198
Acadl	-0.619363	0.000243391	0.000890504
Acadm	-0.934864	0.184177	0.260206
Acads	-0.508114	0.00387273	0.0097568
Acadsb	1.0674	1.09321e-17	3.2084e-16
Acadvl	0.763966	2.08551e-06	1.28356e-05
Acap2	0.191312	0.000214369	0.000797607
Acap3	-0.144295	0.100347	0.158081
Acat1	0.119234	0.00349461	0.00891931
Acat2	-0.122348	0.448487	0.537843
Acbd3	-0.0261579	0.485706	0.573418
Acbd4	-0.3322	7.03142e-05	0.000297541
Acbd5	0.458227	2.56609e-06	1.55445e-05
Acbd6	-0.245905	0.0477886	0.0843122
Accs	0.643671	0.0180882	0.0371071
Acd	5.53756	0.000208731	0.00078279
Ace	0.100891	0.153644	0.223885
Acer2	6.18964	2.71621e-05	0.000129112
Acer3	0.389407	0.0128842	0.0275494
Ache	0.17205	0.399456	0.490965
Acin1	0.161997	9.32227e-08	7.46328e-07
Acly	-0.0571244	3.45923e-05	0.000160219
Aco1	-0.378735	0.00528615	0.0127684
Aco2	-0.141813	1.28766e-24	6.51618e-23
Acot11	1.87249	0.00590002	0.0140334
Acot13	-0.219432	0.472557	0.560802
Acot2	-0.332624	0.0621867	0.105754
Acot7	0.0334745	0.122074	0.186432
Acot8	0.772954	0.00965292	0.0214884
Acot9	-0.145432	0.628937	0.706241
Acox1	0.394443	0.00790751	0.0181078
Acp1	-0.443286	1.42505e-07	1.09524e-06
Acp2	-0.273588	0.0222007	0.0440539
Acp6	1.34198	9.74704e-05	0.000398784
Acsf3	-0.10479	0.756905	0.812257
Acsl1	0.360459	0.00328787	0.00843718
Acsl3	0.316479	8.135e-08	6.61177e-07
Acsl4	0.0679914	0.00107099	0.0032224
Acsl5	-0.0712133	0.240584	0.32507
Acsl6	0.10919	0.0626198	0.106403
Acss2	0.134177	0.0483246	0.0851358
Acta1	3.87249	2.49858e-07	1.82344e-06
Actb	-0.210648	0	0
Actb-ps1	-2.0344	0.0686856	0.114495
Actg1	-0.279177	2.09282e-235	2.57354e-232
Actg2	-0.364549	0.295907	0.387013
Actl6a	-0.157387	0.0125626	0.0269743
Actl6b	-0.269106	0.0016158	0.00455305
Actn1	-0.0220229	0.255653	0.341863
Actn2	-0.628534	9.20855e-08	7.39002e-07
Actn4	-0.186992	3.48613e-14	7.06243e-13
Actr10	0.0880321	0.0462528	0.081979
Actr1a	-0.0277777	0.182523	0.25867
Actr1b	0.0903902	0.00136516	0.00396707
Actr2	0.0686902	0.00152446	0.00438407
Actr3	0.00313604	0.897706	0.92331
Actr3-ps	-1.37544	4.66658e-05	0.000207841
Actr3b	-0.0455166	0.654021	0.727762
Actr5	-0.0909841	0.671511	0.742854
Actr6	-0.351591	0.00297133	0.00780071
Actr8	-0.25996	0.0251671	0.0491083
Acvr1	0.885173	1.26539e-31	1.0039e-29
Acvr1b	-0.0950885	0.415229	0.507159
Acvr2a	0.360007	1.54437e-13	2.86874e-12
Acvr2b	0.0252065	0.314877	0.407369
Acy1	0.101661	0.515548	0.602408
Ada	-0.0750423	0.883947	0.911593
Adam10	-0.0107464	0.620898	0.699513
Adam11	1.35792	0.000531188	0.00174559
Adam12	0.0042207	0.974823	0.980885
Adam15	-0.28953	0.000603004	0.00195393
Adam17	-0.170987	0.0310458	0.0588153
Adam19	1.00213	1.32628e-06	8.4242e-06
Adam22	-0.0814725	0.0907279	0.14495
Adam23	0.545325	3.58669e-06	2.10427e-05
Adam8	1.28753	0.145017	0.213209
Adam9	-0.310515	6.21902e-06	3.44949e-05
Adamts1	-0.612937	0.0604102	0.103133
Adamts10	0.73183	2.1021e-05	0.000103068
Adamts17	-1.29743	3.64697e-08	3.13176e-07
Adamts3	0.210906	0.272002	0.360432
Adamts4	0.346421	0.017474	0.0360352
Adamts5	0.87249	0.104642	0.163526
Adamts6	-0.635068	3.74192e-05	0.000171888
Adamts9	0.413976	0.00079252	0.00249568
Adamtsl2	1.28753	0.0212066	0.0422996
Adap1	-0.188911	0.240669	0.325114
Adar	-0.283496	0.00194499	0.00537112
Adarb1	-1.04239	2.24053e-13	4.11835e-12
Adat1	-0.16619	0.234854	0.318237
Adat2	0.0465196	0.91137	0.934004
Adck1	0.89521	0.0017797	0.00496934
Adck2	-0.586941	0.256937	0.343206
Adck5	-0.297435	0.163864	0.236256
Adcy10	-2.51982	0.0208577	0.0417323
Adcy3	0.287528	0.655853	0.728679
Adcy4	-0.89081	0.00152511	0.00438491
Adcy5	2.60945	0.0195396	0.0395
Adcy6	0.0212655	0.515073	0.602364
Adcy7	0.0244934	0.968371	0.976551
Adcy9	0.4681	0.0669744	0.112665
Add1	0.250501	2.05066e-20	7.37339e-19
Add3	-0.187153	0.00605025	0.0143574
Adgra1	0.480173	0.115201	0.177633
Adgra2	0.0118932	0.970002	0.977474
Adgra3	0.00705536	0.911961	0.934454
Adgrb1	0.200544	0.0605151	0.103297
Adgrb2	-0.0266742	0.535953	0.620936
Adgrd1	1.28753	0.145017	0.213209
Adgrf3	-4.74012	0.0015956	0.00450853
Adgrg1	0.601636	0.00757072	0.0174929
Adgrg3	0.87249	0.348812	0.441199
Adgrl1	0.0345536	0.0565666	0.0978891
Adgrl2	0.0641201	0.254959	0.340971
Adgrl3	-1.51983	1.22042e-10	1.57147e-09
Adh5	0.421309	2.6698e-06	1.61329e-05
Adhfe1	3.28752	0.00237896	0.00642382
Adipor1	0.218722	4.34994e-07	3.01189e-06
Adipor2	0.228193	0.00969806	0.021572
Adk	-0.112704	0.0147095	0.0309889
Adm2	-0.297435	0.434012	0.523753
Adnp	-3.1719	2.55378e-05	0.000122863
Adnp2	-0.62501	0.0412109	0.074789
Ado	-0.5229	2.18912e-06	1.34196e-05
Adora2a	-0.784622	9.43364e-19	3.07707e-17
Adpgk	0.0403761	0.445387	0.534699
Adprh	-0.359591	0.0449913	0.0801126
Adprm	1.74696	0.00335762	0.00860539
Adprs	-0.356329	0.00202975	0.00558012
Adra2a	-0.409403	0.00209659	0.00573183
Adra2b	-0.309117	0.132239	0.198746
Adrm1	0.0274283	0.48637	0.574037
Adsl	0.104663	0.114958	0.177504
Adss	0.0353783	0.278553	0.367843
Adssl1	-0.790475	0.00676724	0.0158765
Aebp1	0.0849715	0.31498	0.407459
Aebp2	-0.17036	2.8015e-06	1.68956e-05
Aen	0.00532566	0.960743	0.971806
Afap1	0.244883	0.0872851	0.140014
Afap1l1	-0.535014	1.32398e-05	6.8379e-05
Afap1l2	-2.29743	0.0370674	0.0682055
Afdn	0.0683642	0.0343699	0.0641248
Aff1	0.317901	0.128866	0.195084
Aff4	-0.160536	1.55062e-12	2.52557e-11
Afg1l	-0.0750426	0.628299	0.705782
Afg3l1	0.772954	0.195662	0.273291
Afg3l2	0.408991	0.000430549	0.00145853
Aftph	-0.186554	0.000113732	0.000457646
Aga	0.209525	0.53234	0.617565
Agap1	-0.162761	5.86304e-07	3.98331e-06
Agap2	-0.765584	9.66039e-05	0.000396244
Agap3	-0.0837284	0.00257375	0.00687583
Agbl4	-0.449437	0.54633	0.63076
Agbl5	0.0530622	0.51562	0.602408
Ager	1.09488	0.0868334	0.139526
Agfg1	-0.443073	3.08608e-75	1.02566e-72
Agfg2	-0.526917	4.20699e-09	4.31471e-08
Aggf1	0.772954	0.00380981	0.00961404
Agk	-0.406287	2.2476e-08	2.00863e-07
Agl	0.644789	1.8855e-07	1.41378e-06
2001-08-01	0.0804168	0.0487966	0.0858811
2002-08-01	0.0719998	0.00347949	0.00888255
2003-08-01	0.383367	1.86163e-09	2.0367e-08
2004-08-01	0.11065	0.51163	0.59902
Agpat1	-0.229073	1.09905e-12	1.83604e-11
Agpat2	-0.245905	0.253156	0.339668
Agpat3	-0.0165445	0.800597	0.849128
Agpat4	-0.853335	1.47106e-05	7.51856e-05
Agpat5	-0.712472	0.0713445	0.118206
Agps	-0.100494	0.0136862	0.0290423
Agrn	-0.04206	0.480418	0.568158
Agtpbp1	-0.325863	0.00403457	0.0101251
Agtr1a	-0.864475	0.0347547	0.0647544
Ahctf1	-0.057349	0.262194	0.349131
Ahcy	-0.0456303	0.304076	0.395853
Ahcyl1	0.0543512	0.00723871	0.0168556
Ahcyl2	0.249187	6.6964e-13	1.15654e-11
Ahdc1	0.0469479	0.585714	0.667952
Ahi1	-0.252689	1.57034e-05	7.96636e-05
Ahnak	0.369539	2.56673e-166	1.97269e-163
Ahnak2	-1.66	0.000124773	0.000493037
Ahsa1	-0.096646	1.24969e-05	6.49235e-05
Ahsa2	0.233589	0.0940264	0.149695
Aida	-0.00827092	0.794551	0.844331
Aif1l	0.287528	0.245194	0.330464
Aifm1	0.0882186	0.107537	0.16756
Aifm2	1.50992	0.031962	0.0602539
Aig1	-0.542547	0.071057	0.117952
Aimp1	0.589183	3.12726e-10	3.78131e-09
Aimp2	-0.147688	0.355021	0.448224
Aip	-0.239591	0.00631938	0.0149269
Ajm1	0.965599	1.11883e-05	5.87959e-05
Ak1	-0.000453256	0.997562	0.997887
Ak2	0.267225	1.56242e-23	7.25022e-22
Ak3	-0.712472	2.04507e-07	1.51861e-06
Ak4	-0.0450477	0.863984	0.898926
Ak6	0.00105652	0.991943	0.994328
Akap1	0.263074	0.00060191	0.00195141
Akap10	-0.0951613	0.13615	0.20252
Akap11	-0.050831	0.427584	0.51752
Akap12	-0.0302128	0.854604	0.892413
Akap13	0.168586	0.0564163	0.0976794
Akap3	-4.47708	0.00308772	0.00799552
Akap6	0.205065	0.00243976	0.0065678
Akap7	-0.253041	0.526542	0.612572
Akap8	-0.281315	0.00424473	0.0106092
Akap8l	0.19829	6.54928e-10	7.64103e-09
Akap9	0.21036	0.00162414	0.0045734
Akip1	-0.0734702	0.585484	0.667751
Akirin1	-0.524269	7.95813e-12	1.19052e-10
Akirin2	0.0882186	0.163393	0.235744
Akna	0.702565	0.367209	0.459693
Akr1a1	0.118346	0.00239738	0.00646788
Akr1b10	0.287528	0.440184	0.529539
Akr1b3	0.0553219	0.326126	0.418531
Akr1b8	0.843921	0.00849957	0.0193226
Akr1e1	0.924958	0.033822	0.0631889
Akr7a5	-0.199611	8.68591e-07	5.71486e-06
Akt1	-0.0504118	0.0370321	0.0682055
Akt1s1	0.287528	0.26715	0.354806
Akt2	0.146588	0.00205919	0.005639
Akt2-ps	-1.06611	0.00786096	0.0180213
Akt3	0.12246	3.75629e-09	3.88487e-08
Aktip	0.120585	0.158563	0.229799
Alad	-0.256275	4.96791e-06	2.81782e-05
Alas1	0.261841	0.018481	0.0377197
Alcam	-0.393194	0.000419812	0.0014255
Aldh16a1	-1.29743	0.006977	0.0163204
Aldh18a1	0.221964	2.97986e-08	2.60251e-07
Aldh1a3	-0.666669	0.033757	0.0631441
Aldh1b1	0.0636315	0.592053	0.67332
Aldh1l2	0.624996	4.57359e-27	2.66547e-25
Aldh2	0.157892	0.0870226	0.139768
Aldh3a2	0.140186	0.336716	0.429611
Aldh3b1	0.0760235	0.736486	0.797443
Aldh4a1	0.87249	0.348812	0.441199
Aldh6a1	0.140686	0.23689	0.320571
Aldh7a1	1.28753	9.60136e-09	9.13839e-08
Aldh8a1	-1.71247	0.133241	0.198746
Aldh9a1	0.2289	0.0182333	0.0373237
Aldoa	0.124578	4.83569e-15	1.05809e-13
Aldoc	-0.183778	0.0416855	0.07555
Alg1	-0.121414	0.067082	0.112831
Alg10b	-0.666179	2.67242e-13	4.86856e-12
Alg11	0.59565	0.0465779	0.0824127
Alg12	-0.49008	0.0239031	0.0470977
Alg13	0.26988	0.000717829	0.00229336
Alg14	-0.48299	0.121148	0.185202
Alg2	0.265832	0.132952	0.198746
Alg3	0.0151085	0.841797	0.882037
Alg5	0.168139	0.0575433	0.099244
Alg6	-0.12751	0.587283	0.669182
Alg8	-0.39876	1.10661e-09	1.26e-08
Alg9	0.13808	0.0707277	0.117478
Alk	2.13552	4.73521e-09	4.79645e-08
Alkbh1	0.403005	0.323725	0.416189
Alkbh3	-0.436838	0.00028963	0.00104231
Alkbh5	-0.0291991	0.400424	0.491959
Alkbh6	0.583921	0.00133509	0.0038969
Alkbh7	5.7302	0.000116536	0.00046452
Alkbh8	-0.390544	0.0999864	0.157829
Alms1	0.1932	0.241735	0.326298
Alpl	-0.105545	0.292962	0.383821
Als2	-0.159556	0.0573449	0.0989713
Als2cl	1.11065	0.00170319	0.00477086
Alyref	0.126064	0.433761	0.523698
Alyref2	-0.227045	0.523022	0.609095
Ambra1	0.144457	8.96993e-05	0.000370269
Amd-ps1	5.31517	0.000400623	0.00136998
Amd-ps3	1.93138	3.14873e-06	1.87325e-05
Amd-ps4	1.87249	0.00590002	0.0140334
Amd1	-0.192051	1.24884e-20	4.57054e-19
Amd2	-0.106751	0.640833	0.7168
Amdhd1	-1.12751	0.0209551	0.0418795
Amdhd2	0.639	0.000354571	0.00124469
Amer1	0.147803	0.420393	0.510071
Amfr	0.160758	0.000200138	0.000759362
Amhr2	1.43192	3.83729e-07	2.68567e-06
Amigo1	-0.162785	0.223	0.30449
Ammecr1	0.259591	0.000624016	0.00201511
Ammecr1l	-0.186701	0.00010128	0.000412534
Amn1	0.364489	0.00198043	0.00545793
Amotl1	0.0666513	0.429233	0.519311
Amotl2	-0.838003	0.0240658	0.047365
Ampd1	-0.25996	0.478958	0.566758
Ampd2	-0.153612	7.29215e-05	0.000306569
Ampd3	0.110131	0.0462942	0.0820406
Amt	0.443647	0.0617913	0.105198
Amy1	-2.20433	1.78576e-08	1.62543e-07
Amz1	-3.0344	0.0045672	0.0112258
Amz2	0.135525	0.772477	0.825152
Anapc1	-0.0122332	0.550205	0.633865
Anapc10	0.196882	0.0176752	0.0364073
Anapc11	-0.771366	1.66109e-05	8.38586e-05
Anapc13	0.466498	0.0152725	0.0320817
Anapc15	0.119753	0.0196979	0.0397939
Anapc16	-0.371259	2.85757e-11	3.99767e-10
Anapc2	-0.0173271	0.825191	0.868782
Anapc4	0.0174897	0.638943	0.715508
Anapc5	-0.20217	4.95333e-20	1.74531e-18
Anapc7	0.0226998	0.849082	0.887401
Angel1	-0.000274798	0.998602	0.998845
Angel2	0.427252	5.47898e-05	0.000240282
Angpt1	-3.29743	0.00189937	0.00526403
Angptl2	-0.213211	0.0130078	0.0277751
Ank	0.413307	1.26126e-10	1.61223e-09
Ank2	-0.237044	6.42279e-26	3.54175e-24
Ank3	0.278725	3.19137e-08	2.77344e-07
Ankfy1	-0.219008	0.00903246	0.0204067
Ankhd1	0.251714	4.64603e-09	4.71e-08
Ankib1	0.10092	0.00807456	0.0184568
Ankle2	0.628565	0.074438	0.122081
Ankmy2	0.466851	0.0059593	0.0141607
Ankra2	-0.0861832	0.27084	0.359163
Ankrd11	0.330107	6.13662e-32	4.96461e-30
Ankrd12	0.0503717	0.481868	0.569619
Ankrd13a	0.150893	0.188412	0.264699
Ankrd13b	0.121518	0.0794582	0.129365
Ankrd13c	0.0500872	0.131506	0.19842
Ankrd13d	0.802101	0.110603	0.171424
Ankrd16	-0.874744	0.00108762	0.00325889
Ankrd17	-0.0614085	6.05014e-14	1.18745e-12
Ankrd23	0.150024	0.736433	0.797443
Ankrd24	-0.297435	0.522965	0.609095
Ankrd26	0.287528	0.690189	0.757892
Ankrd27	-0.182551	0.113086	0.174811
Ankrd28	-0.0228484	0.394766	0.486417
Ankrd34a	6.31517	1.79546e-05	8.93156e-05
Ankrd39	-0.442865	0.0229293	0.0453972
Ankrd40	0.313759	0.00125696	0.0037129
Ankrd42	-0.712472	0.254081	0.340021
Ankrd44	0.165426	0.0282937	0.0543042
Ankrd45	-0.905117	0.0502418	0.0880843
Ankrd46	0.58366	0.000159862	0.000616247
Ankrd49	-0.0750425	0.720682	0.784546
Ankrd50	-0.0244164	0.923583	0.943611
Ankrd52	-0.00125796	0.947051	0.962231
Ankrd54	-0.283469	0.00472017	0.0115487
Ankrd6	-0.867751	0.000918134	0.00279733
Ankrd61	6.31517	1.79546e-05	8.93156e-05
Anks1	0.048388	0.476586	0.564657
Anks1b	-0.171904	0.468265	0.556953
Anks3	-0.0120327	0.956366	0.969613
Anks6	0.790028	0.0399763	0.0728388
Ankzf1	0.486073	0.00652184	0.0153563
Anln	-0.0199011	0.795229	0.844832
Ano10	-0.225784	3.86383e-13	6.89601e-12
Ano4	-4.96251	0.000890159	0.0027216
Ano6	0.303052	8.4399e-08	6.82854e-07
Ano8	0.34922	0.000446155	0.00150435
Anp32-ps	-0.418741	0.158885	0.230212
Anp32a	-0.0324628	0.232727	0.315842
Anp32b	-0.0259756	0.286663	0.377071
Anp32b-ps1	2.22613	1.9334e-06	1.19412e-05
Anp32e	-0.0559439	0.0737685	0.121388
Antxr1	-0.923976	0.000968937	0.00293401
Antxr2	0.0651351	0.745481	0.803786
Anxa11	0.0616461	0.629838	0.707059
Anxa2	0.39481	6.11168e-16	1.47653e-14
Anxa4	-0.17642	0.315966	0.408477
Anxa5	0.051161	0.265875	0.353456
Anxa6	-0.0601726	0.033967	0.0634405
Anxa7	1.33815	5.56225e-05	0.000243673
Aoc2	-0.211574	0.169284	0.242508
Aoc3	0.802101	0.110603	0.171424
Aopep	-0.150594	0.532999	0.618138
Aox1	-0.154991	0.471433	0.560063
Ap1ar	-0.214973	0.333016	0.425686
Ap1b1	0.000503544	0.985447	0.988905
Ap1g1	0.125019	5.92419e-09	5.90833e-08
Ap1g2	0.403005	0.0273405	0.0527963
Ap1m1	-0.125448	0.0821164	0.133182
Ap1s1	-0.100161	0.0272692	0.0526873
Ap1s2	0.182658	0.000394359	0.00136719
Ap1s3	-1.58694	0.0169251	0.0350562
Ap2a1	-0.156497	8.8425e-09	8.44881e-08
Ap2a2	-0.144978	2.07183e-08	1.86237e-07
Ap2b1	-0.105185	5.96278e-08	4.94099e-07
Ap2m1	-0.197014	2.94753e-28	1.85876e-26
Ap2m1-ps	-1.12751	1.4742e-18	4.68429e-17
Ap2s1	-0.19214	0.00128025	0.00377174
Ap3b1	-0.26116	4.28808e-09	4.37961e-08
Ap3b2	0.16576	1.88808e-09	2.06379e-08
Ap3d1	-0.0455713	0.179319	0.254835
Ap3m1	-0.218048	8.16353e-05	0.00033903
Ap3m1-ps	-5.32508	0.000327362	0.00115578
Ap3m2	0.135524	0.360544	0.454031
Ap3s1	0.155513	0.00166134	0.0046696
Ap3s1-ps1	5.05213	0.000841054	0.00260253
Ap3s1-ps2	1.87249	0.00147671	0.00426371
Ap3s2	0.381634	2.35436e-17	6.56499e-16
Ap4b1	0.609456	0.373151	0.463732
Ap4e1	-0.03382	0.581752	0.66405
Ap4m1	0.55883	0.0291436	0.0556567
Ap4s1	-0.284379	0.189834	0.266483
Ap5b1	-0.0344002	0.959908	0.971282
Ap5m1	0.314495	0.110847	0.171782
Apaf1	0.0154479	0.855333	0.892872
Apba1	-0.233305	0.0259064	0.050391
Apba3	-5.15516	0.000527085	0.00173676
Apbb1	-0.0898724	0.0132861	0.0283202
Apbb2	0.221244	2.99049e-13	5.42389e-12
Apbb3	1.1765	1.37257e-06	8.70472e-06
Apc	-0.180448	2.07209e-16	5.2429e-15
Apc2	-0.263287	0.00266204	0.00710088
Apcdd1	0.206608	0.295065	0.386207
Apeh	-0.0817064	0.133082	0.198746
Apex1	-0.352409	1.01305e-10	1.31547e-09
Apex2	-0.108014	0.329976	0.42263
Aph1a	-0.0883559	0.00909562	0.0205166
Aph1b	-0.493832	0.0294589	0.0561724
Api5	0.00913066	0.851884	0.890027
Apip	0.409518	0.0910742	0.145428
Aplp1	-0.0438182	0.366296	0.459693
Aplp2	-0.121433	2.27476e-08	2.03143e-07
Apmap	0.0244931	0.88206	0.91118
Apoe	2.28752	0.044895	0.0800454
Apol9a	-4.47708	0.00308772	0.00799552
Apold1	0.87249	0.348812	0.441199
Apon	0.702565	0.367209	0.459693
Apoo	-0.363577	0.00120906	0.00358347
Apoo-ps	0.772954	0.195662	0.273291
App	0.0760683	0.000304887	0.00109052
Appbp2	-0.154096	0.00585117	0.013955
Appl1	-0.0619416	0.10586	0.165261
Appl2	-0.16619	0.400905	0.492304
Aprt	-0.214973	0.333016	0.425686
Aptx	-0.0825226	0.427043	0.516966
Aqp3	-0.0344002	0.959908	0.971282
Aqp5	-1.71247	0.133241	0.198746
Aqr	-0.350575	3.16254e-11	4.38936e-10
Araf	-0.0724687	0.207155	0.286158
Arap1	0.0971734	0.064083	0.108424
Arap3	0.121449	0.0636447	0.107772
Arc	0.93703	2.95781e-07	2.12528e-06
Arcn1	0.0201055	0.228353	0.310385
Arel1	0.246389	2.19226e-09	2.371e-08
Arf1	-0.0819301	3.0459e-05	0.00014285
Arf3	0.116703	0.0129564	0.0276798
Arf4	0.231681	2.36851e-16	5.95615e-15
Arf5	-0.018786	0.715989	0.781235
Arf6	0.119997	0.000602124	0.00195159
Arfgap1	0.274646	5.59363e-05	0.000244699
Arfgap2	-0.306295	2.76673e-07	2.001e-06
Arfgap3	0.473083	0.0157	0.0328562
Arfgef1	-0.0464809	0.0140668	0.029742
Arfgef2	-0.324716	8.81784e-14	1.69162e-12
Arfgef3	-0.1397	2.956e-08	2.58718e-07
Arfip2	-0.00435058	0.910191	0.933496
Arfrp1	0.231831	3.73049e-06	2.18135e-05
Arglu1	0.258636	7.72062e-13	1.32229e-11
Arhgap1	-0.352476	2.94598e-05	0.000138693
Arhgap10	-0.258718	5.29609e-05	0.000233009
Arhgap11a	-0.194417	0.0251112	0.0490119
Arhgap12	-0.0425368	0.539385	0.624383
Arhgap15	-6.15515	2.65391e-05	0.00012691
Arhgap17	0.312383	4.4723e-08	3.77201e-07
Arhgap19	0.229313	0.00028834	0.00103828
Arhgap21	-0.107633	0.038685	0.0708428
Arhgap22	-0.882397	0.000422178	0.00143214
Arhgap23	-0.0583073	0.395437	0.486853
Arhgap24	0.180612	0.645756	0.72111
Arhgap26	-0.0380002	0.147244	0.215915
Arhgap27	-0.0750423	0.883947	0.911593
Arhgap28	1.87249	0.00590002	0.0140334
Arhgap31	0.00445533	0.969135	0.977161
Arhgap32	0.214771	0.104495	0.163483
Arhgap33	0.0736298	0.433796	0.523698
Arhgap35	0.0220163	0.619463	0.698152
Arhgap39	-0.0483398	0.719433	0.783463
Arhgap4	0.336437	0.0732951	0.120835
Arhgap5	-0.00328805	0.916935	0.938769
Arhgdia	-0.109754	5.49165e-05	0.000240752
Arhgef1	-0.108279	0.0821824	0.133254
Arhgef10	1.87249	4.98761e-07	3.42258e-06
Arhgef10l	0.199417	0.00131793	0.00385477
Arhgef11	0.123965	0.0120504	0.0260795
Arhgef12	-0.29918	4.59478e-14	9.15753e-13
Arhgef17	-0.150527	0.0112462	0.024542
Arhgef18	-0.395615	0.0103138	0.0227617
Arhgef19	0.650098	0.206039	0.284746
Arhgef2	0.29167	3.26343e-17	8.95769e-16
Arhgef25	0.0448848	0.480229	0.567988
Arhgef28	0.08648	0.521352	0.608145
Arhgef3	-0.327555	0.00169362	0.00474838
Arhgef33	-4.47708	0.00308772	0.00799552
Arhgef39	-0.297435	0.117655	0.181168
Arhgef4	-0.010153	0.959164	0.971282
Arhgef40	0.148292	0.112841	0.17452
Arhgef7	-0.703539	4.13506e-07	2.8777e-06
Arhgef9	0.478826	7.27468e-05	0.000306359
Arid1a	-0.205097	4.2608e-108	2.18313e-105
Arid1b	-0.235069	2.784e-12	4.36669e-11
Arid2	-0.101987	2.7431e-07	1.98657e-06
Arid3a	-0.882397	0.0126623	0.0271317
Arid3b	-0.919797	2.32719e-08	2.07523e-07
Arid4a	-0.0687918	0.25199	0.338421
Arid4b	0.658116	2.11883e-33	1.87448e-31
Arid5a	-1.71247	0.00930672	0.0208157
Arid5b	0.786834	9.94417e-12	1.4733e-10
Arih1	-0.135361	1.11734e-15	2.61215e-14
Arih2	-0.129469	0.00142982	0.00414193
Arl1	0.0432828	0.225197	0.307032
Arl10	-0.398364	0.141386	0.209245
Arl13b	-4.90703e-05	0.999765	0.999847
Arl14ep	-0.238391	3.46428e-05	0.000160392
Arl15	-0.11301	0.554612	0.638344
Arl16	-0.148572	0.51961	0.606286
Arl2	0.287527	2.16621e-06	1.3299e-05
Arl2bp	-0.350371	5.80305e-12	8.79903e-11
Arl3	0.203696	0.121325	0.185425
Arl4a	0.476189	7.10009e-05	0.000300137
Arl4d	1.60945	0.0593365	0.101667
Arl5a	0.118928	0.350889	0.443507
Arl5b	-0.370191	0.00223093	0.00606806
Arl6	-0.00792833	0.969474	0.977423
Arl6ip1	0.234932	9.49296e-21	3.52673e-19
Arl6ip4	0.395904	0.000902911	0.00275785
Arl6ip5	0.0604586	0.68308	0.753348
Arl6ip6	0.12883	0.0301201	0.0573353
Arl8a	0.0804088	0.0125478	0.0269473
Arl8b	0.044576	0.346609	0.440224
Arl9	-3.1719	0.00291163	0.00765869
Armc1	-0.0872525	0.136787	0.20337
Armc10	0.609456	0.207857	0.286517
Armc5	0.239029	0.070743	0.117478
Armc7	-2.1719	0.0056121	0.0134448
Armc8	-0.0700065	0.0233229	0.0460725
Armc9	-0.136612	0.202605	0.281074
Armcx5	1.60945	0.0593365	0.101667
Armh1	5.05213	0.000841054	0.00260253
Armh3	0.0543773	0.411679	0.503322
Armh4	1.56764	1.30401e-06	8.30417e-06
Armt1	-0.407618	0.041751	0.0756464
Arnt	0.174271	0.00255835	0.00685255
Arnt2	0.249392	0.0655504	0.110557
Arntl	-0.256793	1.34551e-05	6.93742e-05
Arntl2	0.702565	0.202233	0.28064
Arpc1a	0.129627	0.00785203	0.0180213
Arpc1b	-0.106973	0.0600993	0.102787
Arpc2	-0.270424	4.47669e-75	1.44868e-72
Arpc3	0.643671	1.32748e-12	2.18821e-11
Arpc4	0.202923	1.18495e-06	7.61699e-06
Arpc5	0.244459	0.0163039	0.0339389
Arpc5l	0.156121	0.0292909	0.0558694
Arpin	0.228634	0.432889	0.522757
Arpp19	-0.261051	0.000234204	0.000862537
Arrb1	0.431741	1.39832e-09	1.56604e-08
Arrb2	0.0199674	0.629219	0.706492
Arrdc1	-0.11301	0.676091	0.746913
Arrdc3	0.361969	1.79429e-08	1.63003e-07
Arsa	-0.311934	0.172773	0.246816
Arsb	0.135525	0.772477	0.825152
Arsg	-0.106751	0.640833	0.7168
Arvcf	-0.0610827	0.341801	0.434972
Arxes1	-1.29743	0.00356706	0.0090591
Arxes2	0.518853	0.0730618	0.120531
As3mt	-0.12751	0.229129	0.311303
Asah1	-0.123105	0.409086	0.5007
Asah2	-1.06611	0.00786096	0.0180213
Asap1	-0.112062	2.13734e-07	1.58235e-06
Asap2	-0.442865	5.38459e-06	3.02902e-05
Asap3	1.16888	5.79712e-05	0.000252255
Asb1	1.37499	0.00166832	0.00468219
Asb11	-2.51982	0.0208577	0.0417323
Asb13	0.635451	0.122102	0.18645
Asb16	-0.712472	0.323301	0.416166
Asb3	0.213527	0.25778	0.34422
Asb6	0.177345	0.320155	0.413154
Asb7	0.498095	0.00277197	0.00735741
Asb8	0.143138	0.375456	0.466044
Ascc1	0.986147	2.8698e-09	3.03699e-08
Ascc2	0.0811454	0.0294963	0.0562351
Ascc3	0.109875	1.05754e-06	6.85532e-06
Asf1a	0.272368	9.83487e-13	1.65444e-11
Asf1b	0.188343	0.00188273	0.00522852
Ash1l	0.00257098	0.923319	0.943576
Ash2l	-0.23315	3.18954e-07	2.27373e-06
Asic1	-0.0810356	0.266655	0.354224
Asic4	0.482923	7.53768e-05	0.000315327
Asl	0.182954	3.96804e-06	2.30382e-05
Asns	-0.0393395	0.0170242	0.0352494
Asnsd1	-1.10479	0.0091444	0.0205198
Aspg	-2.1719	0.0056121	0.0134448
Asph	-0.149425	0.0568202	0.0981484
Asphd1	1.23094	0.000417428	0.00141995
Asphd2	-0.164098	0.0105094	0.0231353
Aspm	-0.070818	0.396099	0.487473
Aspscr1	-0.017086	0.833522	0.875225
Asrgl1	-0.631854	0.000679845	0.00218134
Ass1	-0.265813	0.00162331	0.00457211
Aste1	-0.949512	0.00352076	0.00897134
Astn1	-0.0187805	0.477484	0.565558
Astn2	0.128598	0.0031655	0.00816919
Asxl1	-0.0167296	0.770053	0.823528
Asxl2	0.0722842	0.211808	0.290887
Asz1	0.19638	0.348412	0.441199
Atad1	-0.039245	0.259205	0.34601
Atad2	0.028026	0.443019	0.532428
Atad2b	0.0262365	0.617918	0.69673
Atad3a	0.189428	0.00383496	0.00966958
Atad5	0.0278837	0.865005	0.899626
Atat1	0.399036	0.00285293	0.00754463
Atcay	0.0651351	0.716666	0.781479
Ate1	0.532243	5.34466e-20	1.87781e-18
Atf1	0.336437	0.205362	0.284336
Atf2	-0.0888023	0.00280144	0.00742443
Atf3	0.346906	0.00805101	0.0184089
Atf4	0.13521	6.39585e-10	7.48333e-09
Atf5	0.00512775	0.959607	0.971282
Atf6	-0.345319	3.78989e-10	4.54675e-09
Atf6b	0.0890559	0.287338	0.377816
Atf7	0.268248	0.00533845	0.0128745
Atf7ip	-0.234652	0.000167865	0.000644066
Atg101	0.0732256	0.377884	0.468574
Atg12	-0.712472	0.000369178	0.00128971
Atg13	-0.0951923	0.162969	0.235187
Atg14	-0.763098	0.0215318	0.042851
Atg16l1	-0.066975	0.16502	0.237618
Atg16l2	0.147223	0.0320256	0.0603397
Atg2a	0.0387837	0.702408	0.769557
Atg2b	-0.220686	0.00220557	0.00600174
Atg3	-0.0614051	0.0885654	0.141901
Atg4a	0.643008	3.10879e-18	9.58115e-17
Atg4a-ps	1.28753	0.0742787	0.121852
Atg4b	0.528536	5.80702e-10	6.82034e-09
Atg4c	-0.297435	0.187878	0.264008
Atg4d	-0.25996	0.316714	0.409185
Atg5	0.123232	0.0062394	0.0147522
Atg7	0.158245	0.36976	0.461473
Atg9a	0.253059	2.17779e-05	0.000106355
Atg9b	0.336855	0.0115628	0.0251438
Atic	-0.14762	0.00485613	0.0118185
Atl1	-0.202611	0.0823211	0.133461
Atl2	-0.104381	0.00157109	0.00450342
Atl3	-0.0929298	0.24747	0.333021
Atm	0.0406127	0.570086	0.65389
Atmin	-0.0844413	0.4419	0.531239
Atn1	2.60945	0.0195396	0.0395
Atoh8	-0.687381	0.00313581	0.00810447
Atox1	-0.0808599	0.377491	0.468133
Atp10d	-0.335288	3.82541e-06	2.22943e-05
Atp11b	-0.296571	5.68802e-14	1.12092e-12
Atp11c	-0.19944	0.00278295	0.00738018
Atp13a1	-0.0721222	0.0955615	0.151962
Atp13a2	0.227821	0.0198914	0.0401451
Atp13a3	0.0793813	0.00241905	0.00651634
Atp1a1	-0.103663	4.00318e-21	1.52406e-19
Atp1a3	-0.241515	1.59898e-12	2.60087e-11
Atp1b2	-0.596995	0.000144752	0.000562585
Atp1b3	0.457453	0.0237905	0.0468982
Atp23	-0.790475	0.0555045	0.0963255
Atp2a1	3.74696	6.58385e-07	4.43625e-06
Atp2a2	-0.192885	2.41257e-48	3.95565e-46
Atp2a3	-0.446298	0.000912969	0.00278718
Atp2b1	-0.00787594	0.628581	0.705969
Atp2b3	0.26563	7.11287e-08	5.81563e-07
Atp2b4	-0.658025	0.000120243	0.000477131
Atp2c1	0.293117	1.24724e-36	1.26755e-34
Atp2c2	-0.333961	0.358151	0.451278
Atp4a	-1.63847	6.21072e-06	3.44644e-05
Atp5a1	0.0717988	0.0596223	0.102114
Atp5b	0.058651	3.5622e-13	6.40414e-12
Atp5c1	-0.156894	0.00161804	0.00455831
Atp5d	0.287528	0.201908	0.28064
Atp5e	0.521993	0.0282638	0.0542723
Atp5g1	-0.214564	3.03634e-25	1.59563e-23
Atp5g2	0.351658	5.9597e-21	2.25497e-19
Atp5g3	0.201146	2.99111e-21	1.14943e-19
Atp5h	0.41406	0.00131756	0.00385477
Atp5j	0.287527	0.00245302	0.00659629
Atp5j2	1.09488	0.00301833	0.00790385
Atp5k	-1.71247	0.133241	0.198746
Atp5l	0.258944	1.68008e-15	3.85447e-14
Atp5md	0.233216	0.0012535	0.00370624
Atp5o	-0.242987	0.437265	0.52711
Atp5pb	-0.23094	0.0181337	0.0371837
Atp6ap1	-0.294967	9.8008e-06	5.19261e-05
Atp6ap2	0.141434	0.00854116	0.019407
Atp6v0a1	0.0168981	0.692567	0.760402
Atp6v0a2	-0.68379	7.89122e-10	9.12014e-09
Atp6v0b	0.360514	1.40888e-14	2.94644e-13
Atp6v0c	0.547763	0.000236962	0.000870607
Atp6v0c-ps2	-0.026133	0.749656	0.805885
Atp6v0d1	-0.0780131	0.162323	0.234593
Atp6v0e	0.465865	0.0402586	0.0732879
Atp6v0e2	-0.697776	1.17965e-11	1.71874e-10
Atp6v1a	-0.359496	1.25356e-10	1.6074e-09
Atp6v1b2	0.0333353	0.222346	0.303732
Atp6v1c1	0.192126	1.58059e-06	9.90145e-06
Atp6v1d	-0.0592478	0.357168	0.450518
Atp6v1e1	-0.0459672	0.226528	0.308178
Atp6v1f	-0.274498	0.000216359	0.000804527
Atp6v1g1	0.16051	4.35802e-05	0.000196015
Atp6v1g2	-1.71247	0.000786991	0.00248063
Atp6v1h	0.160477	4.3389e-07	3.00594e-06
Atp7a	0.287527	0.0122401	0.0263279
Atp7b	2.13552	3.45835e-05	0.000160219
Atp8a1	0.186703	3.67121e-07	2.58118e-06
Atp8a2	-1.0344	0.225536	0.307032
Atp8b2	-0.0411681	0.102842	0.161334
Atp9b	0.206796	0.00299999	0.00786753
Atpaf1	-0.297435	0.0460868	0.0817791
Atpaf2	0.0594529	0.564703	0.648326
Atpif1	-2.51983	3.81711e-06	2.22565e-05
Atr	0.160615	0.000237502	0.00087233
Atraid	0.131816	0.121871	0.186164
Atrip	1.28753	0.0393014	0.0718113
Atrn	0.0573419	0.230227	0.312656
Atrnl1	0.0421292	0.126506	0.191818
Atrx	0.164236	6.74203e-07	4.53786e-06
Atxn10	0.0465194	0.570324	0.65404
Atxn1l	-0.0709265	0.223345	0.304926
Atxn2	0.187518	1.62373e-08	1.48897e-07
Atxn2l	-0.0928834	2.94468e-12	4.59526e-11
Atxn3	-0.926068	1.96994e-07	1.47081e-06
Atxn7	0.153226	0.0883602	0.141627
Atxn7l1	-0.299802	0.00117679	0.00349372
Atxn7l2	0.533839	1.25576e-07	9.76113e-07
Atxn7l3	0.255725	3.77035e-06	2.20047e-05
Atxn7l3b	0.1646	0.0174992	0.0360811
Auh	-0.190775	0.0857727	0.138473
Aunip	1.87249	2.6026e-05	0.00012487
Aup1	-0.0424591	0.185022	0.260724
Aurka	-1.71247	0.000786991	0.00248063
Aurkb	0.056202	0.783639	0.834611
Auts2	0.0391507	0.462197	0.551435
Avl9	-0.498804	4.66932e-12	7.17733e-11
Axin1	-0.658025	1.19829e-09	1.35187e-08
Axin2	-0.0603958	0.718903	0.783094
Azi2	-0.182456	0.0144552	0.0304951
Azin1	0.250342	5.14742e-29	3.4215e-27
Azin2	0.550562	4.42051e-05	0.000198266
B130055M24Rik	0.406172	0.0892297	0.142816
B230209E15Rik	-0.884995	9.18332e-23	3.94974e-21
B230219D22Rik	-0.00227386	0.972181	0.979269
B230307C23Rik	0.0948827	0.857379	0.893415
B230369F24Rik	-2.29743	0.0370674	0.0682055
B230398E01Rik	5.7302	0.000116536	0.00046452
B2m	-1.29743	0.0564259	0.0976794
B3galnt1	-0.284138	0.0245565	0.048117
B3galnt2	1.42503	2.23906e-10	2.78682e-09
B3galt1	-0.0454558	0.734405	0.796102
B3galt4	-2.0344	0.0100371	0.0222188
B3galt6	0.287528	0.549909	0.633642
B3gat3	0.0900312	0.238472	0.3225
B3gnt8	-0.344741	0.0956495	0.152043
B430319H21Rik	-4.74012	0.0015956	0.00450853
B4galnt4	0.142848	0.118282	0.182027
B4galt1	0.189124	0.0332767	0.0624642
B4galt2	-0.227046	0.153245	0.223382
B4galt3	-0.0632876	0.535481	0.620448
B4galt4	-1.99258	2.52612e-06	1.53099e-05
B4galt5	-0.534934	4.40997e-05	0.000197918
B4galt6	-0.0925654	0.130544	0.197236
B4galt7	-0.199698	0.0236298	0.0466114
B630019K06Rik	-1.61936	0.00478932	0.0116784
B930036N10Rik	-2.51982	0.0208577	0.0417323
B930095G15Rik	0.287528	0.729947	0.791688
B9d1	-0.619363	0.00554414	0.0133261
B9d2	-0.390544	0.50188	0.589401
BC002059	0.439531	0.0607317	0.103595
BC004004	-0.0190254	0.815535	0.861049
BC005537	-0.120252	3.17406e-06	1.8874e-05
BC005624	0.39578	0.000525054	0.00173676
BC022960	5.05213	0.000841054	0.00260253
BC024063	-0.525387	0.0123917	0.0266307
BC024978	5.31517	0.000400623	0.00136998
BC031181	-1.29743	0.119315	0.182899
BC048403	0.586782	2.17076e-13	4.00208e-12
BC049715	-2.71247	0.0121809	0.0262144
BC055324	-0.214973	0.0253761	0.0494924
BC065397	-4.74012	0.0015956	0.00450853
BC085271	-0.773014	0.000228141	0.000842395
Baalc	-0.297435	0.651494	0.725329
Babam1	-0.156079	0.411495	0.503198
Babam2	-0.356963	1.71693e-19	5.88108e-18
Bace1	0.162877	0.0195528	0.0395203
Bace2	0.18698	0.000674138	0.00216559
Bach2	-0.163852	0.226891	0.308637
Bad	0.549195	1.3376e-07	1.03658e-06
Bag1	0.115962	0.156738	0.227476
Bag2	0.550562	0.0290237	0.0555233
Bag3	-0.0578265	0.000856657	0.00264216
Bag4	0.230944	0.418975	0.509624
Bag5	0.0562021	0.846053	0.885138
Bag6	-0.0512183	0.0152931	0.032114
Bahcc1	-0.580278	1.64183e-11	2.3531e-10
Bahd1	-0.45235	1.50703e-09	1.6771e-08
Baiap2	0.0536394	0.665619	0.737663
Baiap2l1	-0.00898165	0.901981	0.92672
Baiap2l2	-2.29743	0.0370674	0.0682055
Bak1	3.02449	1.67982e-06	1.04591e-05
Bambi	-0.0512744	0.704435	0.771022
Banf1	0.201147	3.02889e-12	4.72069e-11
Banp	0.269825	0.0169506	0.0351031
Bap1	0.193541	1.6956e-06	1.05467e-05
Bard1	-0.10479	0.756905	0.812257
Barhl1	0.772954	0.195662	0.273291
Basp1	0.321276	0.00359271	0.00910919
Batf3	-0.934864	0.184177	0.260206
Bax	-0.392139	0.00134518	0.00392262
Baz1a	-0.0931585	0.120914	0.18489
Baz1b	0.302556	3.13843e-31	2.41208e-29
Baz2a	0.103177	4.32366e-06	2.49031e-05
Baz2b	0.120837	0.0286921	0.0549951
Bbc3	-0.19052	0.450867	0.540381
Bbip1	0.0295463	0.798267	0.847287
Bbln	-0.197899	0.50758	0.5953
Bbof1	0.650098	0.206039	0.284746
Bbs1	-0.586941	0.256937	0.343206
Bbs2	0.142654	0.227245	0.30905
Bbs4	0.0580456	0.551468	0.635201
Bbs5	0.563859	0.000104124	0.000422718
Bbs7	0.25778	0.213392	0.292702
Bbs9	-0.10479	0.661555	0.73402
Bbx	-0.0992918	0.00279379	0.00740575
Bcan	0.408834	0.0289643	0.0554444
Bcap29	0.702565	0.0713211	0.118206
Bcap31	0.306581	7.45522e-19	2.45125e-17
Bcar1	-0.108857	0.200731	0.279419
Bcar3	-0.841755	0.00625261	0.0147777
Bcas2	-0.137522	0.0062451	0.0147628
Bcas3	-0.0460824	0.517027	0.603615
Bcat1	-0.207237	0.466171	0.555163
Bcat2	-0.297435	0.434012	0.523753
Bccip	-0.328558	0.00955096	0.0213038
Bcdin3d	-4.74012	0.0015956	0.00450853
Bche	0.439531	0.348387	0.441199
Bckdha	-0.357141	0.0212367	0.0423434
Bckdhb	0.166064	0.152864	0.222986
Bckdk	-0.0281417	0.444427	0.533808
Bcl10	0.452587	1.11341e-19	3.84594e-18
Bcl2	-0.00792836	0.962618	0.973303
Bcl2l1	0.0595755	0.651348	0.725329
Bcl2l11	1.60945	0.0593365	0.101667
Bcl2l13	0.616835	0.00483653	0.0117795
Bcl6	-1.05577	7.25074e-13	1.24703e-11
Bcl6b	0.287528	0.508612	0.596225
Bcl7a	-0.497878	1.66326e-05	8.38586e-05
Bcl7b	-0.153425	0.0224604	0.0445118
Bcl7c	0.0447773	0.655177	0.728679
Bcl9	-0.15791	0.000579842	0.00188683
Bcl9l	0.0836098	0.0594579	0.101846
Bclaf1	0.0114172	0.501359	0.589239
Bclaf3	0.87249	0.0361742	0.0671143
Bco1	-0.307216	0.102027	0.160459
Bcor	0.133526	7.03467e-06	3.8481e-05
Bcorl1	-0.756194	4.05107e-12	6.25829e-11
Bcr	-0.0669977	0.109389	0.170079
Bcs1l	0.0875029	0.381148	0.472287
Bdh1	0.307705	0.0713184	0.118206
Bdkrb2	-4.47708	0.00308772	0.00799552
Bdnf	0.565062	0.0185036	0.0377595
Bdp1	0.0810766	0.0409293	0.0743548
Becn1	0.0773097	0.00390793	0.00983943
Begain	-0.434938	0.132444	0.198746
Bend3	-0.164036	0.186208	0.262051
Bend4	-0.0183624	0.74367	0.802185
Bend5	-0.148241	0.128814	0.195053
Bend6	0.609456	0.373151	0.463732
Bend7	-0.584148	0.00159555	0.00450853
Bet1	0.302027	0.0367776	0.0681619
Bex1	-0.790475	0.0555045	0.0963255
Bex2	-0.0686162	0.801053	0.849185
Bex3	0.130689	9.6131e-06	5.10333e-05
Bex4	0.287528	0.690189	0.757892
Bfar	0.0544999	0.533851	0.61885
Bhlha15	-5.15516	0.000527085	0.00173676
Bhlhb9	0.302478	0.0394396	0.072053
Bhlhe40	-0.0651442	0.440648	0.529993
Bhlhe41	0.521993	0.120874	0.184852
Bicd1	-0.309408	2.52718e-07	1.84322e-06
Bicd2	0.170091	0.00421836	0.0105519
Bicdl1	0.127336	0.000729515	0.00232586
Bicra	-0.49008	2.15998e-06	1.32674e-05
Bicral	0.134411	0.123901	0.18838
Bid	-2.51982	0.0208577	0.0417323
Bin1	0.052424	0.204021	0.282718
Bin3	-0.381267	0.0674483	0.113268
Birc2	0.885665	2.00989e-12	3.21817e-11
Birc5	1.12403	0.000964084	0.0029222
Birc6	-0.132383	1.79008e-23	8.24442e-22
Bivm	-0.0952697	0.344559	0.437846
Blcap	-0.67568	2.17209e-10	2.70894e-09
Blm	0.114881	0.00166666	0.00468219
Blmh	0.110112	0.0504245	0.0883669
Bloc1s2	-0.324202	0.0197571	0.0398873
Bloc1s4	-0.712472	0.254081	0.340021
Bloc1s5	-1.12751	0.102561	0.160969
Bloc1s6	-1.47801	0.00440175	0.0109284
Blvrb	-0.790475	0.0555045	0.0963255
Blzf1	0.272261	0.0665783	0.112076
Bmerb1	-0.254622	0.146797	0.215337
Bmi1	-0.0199011	0.469997	0.558681
Bmp1	0.289492	5.38196e-08	4.49911e-07
Bmp2k	0.127063	0.291313	0.382272
Bmp7	-0.184388	0.000404844	0.00138288
Bmp8a	-0.197899	0.740414	0.799936
Bmper	2.28752	0.044895	0.0800454
Bmpr1a	0.00628667	0.870635	0.901871
Bmpr2	-0.194074	8.1833e-15	1.74402e-13
Bms1	0.0789989	0.0317884	0.0600188
Bmt2	-0.144584	0.139778	0.20714
Bnc2	0.774941	1.38748e-24	6.93569e-23
Bnip1	1.08661	1.9483e-09	2.12396e-08
Bnip2	0.767793	4.53625e-16	1.1046e-14
Bnip3	0.430132	8.97977e-16	2.12354e-14
Bnip3l	0.140206	0.00942735	0.0210587
Bnip3l-ps	-1.71247	0.133241	0.198746
Boc	0.0810767	0.766762	0.821259
Bod1	0.247264	0.00208698	0.00570936
Bod1l	-0.257218	0.000130496	0.000512522
Bok	0.0858936	0.538035	0.622996
Bola2	0.0384062	0.0744935	0.12214
Bola3	0.354642	0.254492	0.340457
Bop1	-0.201288	8.55688e-09	8.2078e-08
Bora	-0.778061	5.94381e-09	5.9231e-08
Borcs5	0.194418	0.59592	0.676767
Borcs6	-0.796537	5.33518e-06	3.0026e-05
Borcs7	0.550562	0.372782	0.463732
Borcs8	-1.29743	0.013783	0.0292071
Bpgm	-1.60556	0.000218928	0.000812848
Bphl	0.287528	0.690189	0.757892
Bpnt1	0.199172	0.0533761	0.0930751
Bpnt2	-0.14587	0.0166528	0.034597
Bptf	-0.205411	3.10692e-11	4.31704e-10
Braf	-0.126133	1.88495e-05	9.36535e-05
Brap	0.160947	0.0845607	0.136677
Brat1	-0.934864	0.184177	0.260206
Brca1	-0.278576	0.0641336	0.108495
Brca2	1.25358	5.62541e-11	7.56018e-10
Brcc3	-0.326401	2.97974e-10	3.61716e-09
Brd1	-0.0710813	0.0241438	0.0474978
Brd2	0.0548839	0.0949737	0.151086
Brd3	0.258233	0.000381254	0.00132587
Brd4	-0.0472213	0.100072	0.157829
Brd7	-0.119827	0.022799	0.0451537
Brd8	0.253682	3.54617e-15	7.89987e-14
Brd9	0.217138	0.335327	0.428062
Brdt	5.7302	0.000116536	0.00046452
Brf1	-0.197899	0.458802	0.548502
Brf2	-0.670037	9.30613e-06	4.94544e-05
Bri3bp	0.737053	1.19771e-07	9.35373e-07
Brinp2	-0.49846	1.12773e-18	3.63981e-17
Brip1	-0.251838	0.0998677	0.157749
Brix1	-0.285484	8.80275e-13	1.48896e-11
Brk1	-0.139433	0.00131085	0.00383791
Brms1l	-0.729412	4.33992e-11	5.91663e-10
Brox	0.699059	1.07852e-13	2.03415e-12
Brpf1	-0.140011	0.0013729	0.00398548
Brpf3	-0.063547	0.513803	0.601164
Brsk1	-0.322681	2.35152e-14	4.82749e-13
Brsk2	-0.231847	1.19734e-05	6.24945e-05
Brwd1	0.312998	1.56119e-05	7.93302e-05
Brwd3	0.0839596	0.0456326	0.0811488
Bscl2	-0.397699	2.00807e-12	3.21817e-11
Bsdc1	0.240694	0.000842715	0.00260701
Bsg	-0.415755	6.16261e-05	0.000266461
Bsn	0.100676	0.107736	0.167827
Bsx	1.28753	0.145017	0.213209
Btaf1	0.0292079	0.23821	0.322252
Btbd1	-0.184885	4.89477e-08	4.103e-07
Btbd10	0.0872425	0.00570715	0.0136432
Btbd19	1.02449	0.0518043	0.0905268
Btbd2	-0.500968	0.000100858	0.000411085
Btbd3	-0.0262267	0.799019	0.847851
Btbd7	0.0314423	0.559414	0.643509
Btbd8	-0.623205	0.0135916	0.0288862
Btbd9	-0.428679	0.079579	0.12952
Btf3	0.172453	6.12344e-42	8.01064e-40
Btf3-ps1	-0.424492	0.000779662	0.00246524
Btf3-ps4	0.0244934	0.968371	0.976551
Btf3l4	-0.162592	0.0290149	0.0555233
Btg1	0.661196	1.23039e-51	2.36407e-49
Btg2	0.205065	0.400588	0.492062
Btg3	-0.0566887	0.591209	0.672783
Btrc	-0.469681	7.41067e-07	4.94189e-06
Bub1	-0.044316	0.804933	0.85271
Bub1b	-0.358836	0.0623856	0.106063
Bub3	0.101699	3.04582e-05	0.00014285
Bud13	-0.204326	0.133553	0.199188
Bud23	0.436905	0.0212637	0.042386
Bud31	0.000149903	0.997186	0.997673
Bves	0.337932	0.000393952	0.00136617
Bysl	-0.157345	0.0320784	0.0604178
Bzw1	-0.135684	2.31617e-08	2.06691e-07
Bzw2	0.00499097	0.883274	0.911593
C030006K11Rik	1.06514	0.0281369	0.0540625
C030017G13Rik	-0.297434	0.74943	0.805824
C130089K02Rik	-0.849976	0.122398	0.18674
C1d	0.287528	0.729947	0.791688
C1galt1	0.177903	0.438664	0.528175
C1galt1c1	-0.4579	0.0383202	0.0702374
C1qbp	-0.0124859	0.824201	0.867888
C1ql1	2.45745	1.31296e-05	6.79156e-05
C1ql3	1.09488	0.0868334	0.139526
C1ql4	-1.29743	0.013783	0.0292071
C1qtnf12	-0.464545	0.115882	0.178548
C1qtnf6	-0.748096	0.00717341	0.0167289
C1s1	5.05213	0.000841054	0.00260253
C230062I16Rik	2.87249	0.00913629	0.0205166
C2cd2	0.224792	0.290726	0.381665
C2cd2l	0.0647651	0.271533	0.359966
C2cd3	0.110753	0.0668648	0.112496
C2cd5	-0.0625798	0.158494	0.229727
C330018D20Rik	-4.47708	0.00308772	0.00799552
C4a	0.587088	0.123253	0.187557
C77080	0.939604	0.0567803	0.0980931
C87436	-0.349902	0.011127	0.0243166
C9orf72	0.423732	1.93992e-05	9.59194e-05
Caap1	-0.118686	0.330007	0.42263
Cab39	0.0165233	0.752706	0.808669
Cab39l	0.34841	0.00858081	0.0194755
Cabin1	0.0501797	0.135759	0.201988
Cables1	-0.214132	0.106324	0.165925
Cables2	0.0451667	0.767889	0.822036
Cabp1	-0.0277523	0.705525	0.771803
Cacfd1	1.13552	0.00476892	0.0116425
Cacna1a	-0.293319	0.0160538	0.033511
Cacna1b	0.206947	3.17181e-07	2.26546e-06
Cacna1c	0.0492602	0.0549985	0.095579
Cacna1g	0.122468	0.616099	0.695125
Cacna1h	0.308972	1.36628e-07	1.05535e-06
Cacna1i	-0.104714	0.0197284	0.0398424
Cacna2d1	0.171586	0.00116221	0.00345377
Cacna2d2	0.287528	0.0411312	0.0746555
Cacna2d3	5.31517	0.000400623	0.00136998
Cacnb1	-0.00158045	0.983374	0.987712
Cacnb3	0.00059019	0.98595	0.989329
Cacnb4	-1.29743	0.013783	0.0292071
Cacng2	-0.814168	1.43934e-18	4.5973e-17
Cacng3	-0.390544	3.1498e-07	2.25323e-06
Cacng4	-0.164541	0.17049	0.243979
Cacng5	-1.71247	0.133241	0.198746
Cacng7	-0.0533805	0.342463	0.435408
Cacng8	0.364833	0.0074662	0.0173038
Cactin	0.026774	0.529112	0.614864
Cacul1	-0.259173	3.66663e-07	2.57943e-06
Cacybp	0.117281	2.97844e-05	0.000139953
Cad	-0.0402636	0.0842673	0.136275
Cadm1	0.225727	1.15276e-24	5.85766e-23
Cadm2	1.12403	0.000964084	0.0029222
Cadm4	-0.0527014	0.708123	0.774312
Cadps	0.196789	0.000425568	0.00144285
Calcoco1	-0.209972	0.0662874	0.111663
Cald1	0.352233	0.00995434	0.0220755
Calhm2	-1.16498	2.04424e-05	0.000100432
Calm1	0.0897141	0.00357024	0.00906155
Calm2	-0.104305	4.57737e-06	2.61804e-05
Calm3	0.139673	1.13671e-08	1.06703e-07
Calr	0.0942603	0.000138775	0.000542579
Calu	-0.107068	3.39232e-07	2.40573e-06
Camk1	0.366002	0.00110446	0.00330291
Camk1d	0.566319	4.06086e-11	5.56704e-10
Camk2a	0.0415263	0.572128	0.65562
Camk2b	-0.297435	0.00635501	0.0150053
Camk2d	0.150729	4.38468e-07	3.03253e-06
Camk2g	0.376494	2.30441e-16	5.80682e-15
Camk2n1	-0.030834	0.650456	0.725329
Camk2n2	1.12185	1.32912e-37	1.4337e-35
Camk4	0.0805271	0.444644	0.533912
Camkk1	0.580724	4.81169e-07	3.30925e-06
Camkk2	-0.566825	4.28513e-08	3.61911e-07
Camkmt	-0.0427266	0.581472	0.663791
Camkv	0.315219	1.75596e-12	2.84119e-11
Caml	-1.40435	1.44169e-05	7.37459e-05
Camsap1	0.0432268	0.298332	0.389612
Camsap2	-0.388201	3.96743e-15	8.75898e-14
Camsap3	0.0651352	0.797471	0.846836
Camta1	0.143256	0.0142697	0.03014
Camta2	-0.175038	0.00107329	0.00322775
Cand1	-0.135782	1.34849e-07	1.04357e-06
Cand2	-0.268263	7.18234e-05	0.000302989
Cant1	0.0518993	0.768321	0.822336
Canx	-0.068323	1.77671e-08	1.61838e-07
Cap1	0.0982207	0.0113454	0.0247279
Capg	1.28753	0.0742787	0.121852
Capn1	-0.0617556	0.430277	0.520199
Capn10	-1.41291	2.96607e-09	3.12275e-08
Capn15	-0.655391	1.9993e-08	1.80113e-07
Capn2	0.215299	6.10869e-06	3.39595e-05
Capn5	0.142459	0.00704903	0.0164669
Capn7	0.0346071	0.575548	0.65868
Capns1	-0.0610955	0.276686	0.365576
Caprin1	-0.094096	1.62532e-07	1.23526e-06
Caprin2	0.628564	8.71176e-08	7.02482e-07
Capza1	0.113402	0.00271762	0.00722408
Capza1-ps1	-0.379984	4.2355e-13	7.5484e-12
Capza2	0.173978	5.62162e-09	5.63399e-08
Capzb	0.164181	3.50292e-11	4.83451e-10
Car11	-1.1343	4.92616e-12	7.56267e-11
Car12	0.681191	6.64482e-13	1.14925e-11
Car7	-1.39054	0.00780285	0.0179349
Car8	0.702565	1.78965e-08	1.62776e-07
Card10	-0.382324	0.0514119	0.0899434
Card14	-1.23603	0.00315843	0.00815266
Card19	0.626113	6.74236e-16	1.60369e-14
Card6	3.87249	0.000265191	0.000961962
Card9	-4.47708	0.00308772	0.00799552
Carf	-0.184541	0.442623	0.532004
Carhsp1	-0.149878	0.181178	0.25709
Carm1	-0.436165	1.64124e-18	5.18827e-17
Carmil2	-0.183363	0.30101	0.392567
Carmil3	0.158039	7.11881e-06	3.88376e-05
Carnmt1	-0.154861	0.0957788	0.152228
Cars	0.0672353	0.284037	0.373953
Cars2	2.403	0.000235414	0.000865438
Cartpt	0.00741954	0.918156	0.939706
Casc3	-0.258916	0.000850933	0.00262649
Casd1	-0.0455988	0.512571	0.600008
Cask	0.00063391	0.983942	0.98804
Caskin1	0.162772	0.151376	0.221077
Caskin2	0.772954	1.77274e-05	8.86217e-05
Casp2	-0.259624	3.12166e-05	0.000145899
Casp3	-2.0344	0.0686856	0.114495
Casp6	-0.12751	0.816972	0.861604
Casp7	-4.47708	0.00308772	0.00799552
Casp8	1.28753	0.0393014	0.0718113
Casp8ap2	-0.137358	0.218082	0.298537
Casp9	-0.197899	0.740414	0.799936
Casq1	0.87249	0.348812	0.441199
Cast	-0.513927	0.0175122	0.0361017
Castor2	-0.382552	7.70238e-05	0.000321399
Casz1	0.221815	0.000417703	0.0014201
Cat	0.400002	0.00290629	0.00765869
Catsper2	-0.519827	0.250254	0.336288
Catsperg1	-1.12751	0.102561	0.160969
Cav3	-1.43494	9.75142e-05	0.000398784
Cavin1	1.02449	9.1862e-23	3.94974e-21
Cavin2	0.232666	5.92242e-06	3.30136e-05
Cavin4	-0.834463	0.00524245	0.0126678
Cbarp	0.650098	0.00195191	0.00538537
Cbfa2t2	0.195213	0.0383578	0.070296
Cbfa2t3	-1.04689	3.11844e-05	0.000145808
Cbfb	-0.127907	0.00428797	0.0107086
Cbl	0.115028	0.000391923	0.00136106
Cblb	0.116828	0.230522	0.313022
Cbll1	-0.513583	3.92288e-33	3.3734e-31
Cbr1	-0.185725	0.200647	0.279333
Cbr3	0.397152	0.0838288	0.135655
Cbr4	0.480173	0.198381	0.276554
Cbs	-0.0564268	0.83294	0.874918
Cbwd1	0.358937	8.12437e-13	1.38373e-11
Cbx1	0.209101	1.99641e-07	1.48697e-06
Cbx2	0.373325	1.13296e-07	8.91933e-07
Cbx3	0.750928	5.2929e-06	2.98153e-05
Cbx4	0.065135	0.180776	0.256669
Cbx5	-0.114915	0.000296977	0.00106595
Cbx6	-0.462494	0.017243	0.0356365
Cbx7	-0.0865382	0.313595	0.405967
Cbx8	-0.0669033	0.536902	0.621859
Cby1	-0.535595	0.00247687	0.00665749
Cc2d1a	-0.553274	0.00037624	0.00131103
Cc2d1b	-0.185226	0.052636	0.0918497
Cc2d2a	0.312765	0.00452617	0.0112101
Ccar1	0.108888	2.20661e-07	1.62971e-06
Ccar2	0.0302887	0.403345	0.494657
Ccdc102a	-2.12751	0.000917122	0.00279709
Ccdc107	0.287528	0.162988	0.235187
Ccdc112	-0.612937	0.0604102	0.103133
Ccdc113	0.0465196	0.91137	0.934004
Ccdc115	-1.12751	0.102561	0.160969
Ccdc117	0.256721	0.0349345	0.06504
Ccdc12	-0.894676	0.000194765	0.000739889
Ccdc120	-1.29743	0.00356706	0.0090591
Ccdc124	-0.24233	0.000788494	0.00248427
Ccdc125	-5.74012	9.68433e-05	0.000396544
Ccdc127	0.0948827	0.857379	0.893415
Ccdc13	5.7302	0.000116536	0.00046452
Ccdc130	0.209525	0.27945	0.368633
Ccdc134	1.28753	3.75545e-05	0.000172381
Ccdc136	0.207078	0.01507	0.0317103
Ccdc137	0.0244933	0.955282	0.968722
Ccdc14	0.702565	0.367209	0.459693
Ccdc149	0.287528	0.690189	0.757892
Ccdc15	2.162	4.19372e-06	2.42e-05
Ccdc157	-1.00198	0.000447308	0.00150741
Ccdc159	5.7302	0.000116536	0.00046452
Ccdc167	1.55056	0.00429703	0.010716
Ccdc171	-2.51983	2.38459e-07	1.74752e-06
Ccdc174	-0.0228126	0.85243	0.89037
Ccdc18	1.03599	5.81372e-05	0.000252798
Ccdc181	-1.58694	0.0169251	0.0350562
Ccdc184	-1.09098	0.0421274	0.0761936
Ccdc186	0.358845	1.47829e-05	7.54924e-05
Ccdc191	-0.145432	0.628937	0.706241
Ccdc25	-0.237314	0.00218612	0.00595541
Ccdc28a	-0.320894	0.0562383	0.0974718
Ccdc28b	0.772954	0.195662	0.273291
Ccdc32	-0.574969	0.033721	0.06312
Ccdc33	2.60945	0.0195396	0.0395
Ccdc34	0.4914	0.00019173	0.000729487
Ccdc38	-0.16178	0.384931	0.476255
Ccdc40	-2.0344	0.0686856	0.114495
Ccdc43	0.420794	0.000203896	0.000772429
Ccdc47	0.0591446	0.047649	0.0841022
Ccdc50	0.51814	0.00122944	0.00363862
Ccdc51	3.60945	0.000742064	0.0023561
Ccdc57	-0.519827	0.416227	0.507521
Ccdc58	0.167145	0.00247583	0.00665616
Ccdc59	-0.934864	0.0603704	0.103133
Ccdc6	-0.35746	5.39813e-15	1.17488e-13
Ccdc61	0.226773	0.125588	0.190685
Ccdc66	-0.508939	0.0832094	0.134759
Ccdc71	0.124029	0.532057	0.617469
Ccdc71l	-1.93486	0.0028712	0.00758038
Ccdc77	-0.406045	0.0048633	0.0118283
Ccdc8	0.87249	0.00304927	0.00797807
Ccdc82	1.90902	4.58519e-09	4.65215e-08
Ccdc84	0.033771	0.900932	0.926085
Ccdc85b	0.139429	0.546674	0.631038
Ccdc85c	0.239633	0.00993109	0.0220319
Ccdc86	0.0789409	0.703893	0.770566
Ccdc88a	0.00237649	0.931168	0.949546
Ccdc88b	0.413059	0.332043	0.424662
Ccdc88c	0.587088	0.0292818	0.0558607
Ccdc9	0.116047	0.234728	0.318171
Ccdc90b	0.169958	0.215963	0.295965
Ccdc91	-0.560469	0.324626	0.416868
Ccdc92	0.161997	0.50995	0.597508
Ccdc93	-0.262307	0.0509377	0.0891976
Ccdc97	-0.328462	0.0162866	0.0339163
Ccdc9b	2.28753	0.00456256	0.0112258
Cchcr1	0.550562	0.00482556	0.0117575
Ccin	0.403005	0.323725	0.416189
Ccm2	0.163896	0.0237304	0.0468025
Ccm2l	1.28753	0.145017	0.213209
Ccn1	-0.586941	0.0495816	0.0870509
Ccna2	0.0341432	0.407772	0.49939
Ccnb1	-0.168767	0.0312647	0.0591571
Ccnb1-ps	2.28752	0.044895	0.0800454
Ccnb2	-0.317613	0.041574	0.0753701
Ccnc	0.179534	0.00104403	0.00314745
Ccnd1	-0.129178	6.85776e-05	0.000291894
Ccnd3	-0.259592	0.004891	0.0118886
Ccnd3-ps	0.702565	0.202233	0.28064
Ccndbp1	0.334833	0.0264351	0.0512975
Ccne1	-4.74012	0.0015956	0.00450853
Ccne2	-0.242987	0.0476463	0.0841022
Ccnf	-0.157257	0.0631727	0.10709
Ccng1	-0.143812	0.385486	0.476702
Ccng2	1.13552	0.0459746	0.0816035
Ccnh	0.0436019	0.664434	0.736682
Ccni	-0.0753295	0.00341736	0.00873665
Ccnj	-0.164985	0.353348	0.446248
Ccnjl	-0.108894	0.218354	0.298809
Ccnk	-0.435826	2.95813e-21	1.14032e-19
Ccnl1	0.152909	1.75309e-07	1.32569e-06
Ccnl2	0.721212	1.91837e-29	1.31789e-27
Ccnq	-0.325449	0.076464	0.124921
Ccnt1	-0.0522743	0.461918	0.551155
Ccnt2	0.0416536	0.370153	0.46178
Ccny	-0.0295431	0.505728	0.593467
Ccnyl1	-0.158145	0.0145304	0.0306485
Ccp110	-0.0439771	0.311066	0.403457
Ccs	3.60945	0.000742064	0.0023561
Ccsap	-1.71247	0.133241	0.198746
Ccser1	2.70256	2.54511e-05	0.000122686
Ccser2	-0.107332	0.409909	0.501657
Cct2	-0.128391	3.5109e-25	1.83717e-23
Cct3	0.133496	6.14102e-16	1.48042e-14
Cct4	0.152673	2.01104e-18	6.32474e-17
Cct5	0.141494	6.79398e-08	5.57342e-07
Cct6a	-0.206675	3.68735e-07	2.59105e-06
Cct6b	2.28752	0.044895	0.0800454
Cct7	0.102037	1.06915e-07	8.45484e-07
Cct8	0.0681788	0.00619884	0.0146717
Ccz1	-0.285468	1.0978e-15	2.57628e-14
Cd109	0.87249	0.18518	0.260724
Cd151	-0.0637341	0.524628	0.610807
Cd164	0.203759	0.051967	0.0907725
Cd1d1	-0.882397	0.150035	0.219405
Cd200	-0.712472	0.419983	0.509624
Cd248	-1.60556	0.000218928	0.000812848
Cd24a	0.287528	0.132408	0.198746
Cd276	-0.217213	0.00793823	0.0181747
Cd2ap	-0.025449	0.795922	0.845349
Cd2bp2	0.0756165	0.0913042	0.145757
Cd46	-1.71247	0.133241	0.198746
Cd47	0.299305	0.0216664	0.0430841
Cd63	-0.0281597	0.627907	0.70547
Cd63-ps	0.772954	0.195662	0.273291
Cd74	0.537506	0.0181691	0.0372437
Cd81	-0.296208	3.04573e-10	3.69363e-09
Cd82	-1.8824	0.000843362	0.00260836
Cd9	0.476361	2.17362e-59	5.34581e-57
Cd99l2	0.87249	0.348812	0.441199
Cda	1.87249	0.024573	0.048117
Cdadc1	0.524567	0.000527572	0.00173789
Cdan1	0.312546	5.58755e-05	0.00024452
Cdc123	-0.242987	0.0993766	0.157175
Cdc14a	-0.0895422	0.41294	0.504763
Cdc14b	-0.0468914	0.869239	0.901681
Cdc16	-0.130552	0.000476616	0.00159829
Cdc20	-0.227665	0.00897701	0.0202961
Cdc23	-0.0564758	0.215478	0.295366
Cdc25a	0.210018	0.0096289	0.0214466
Cdc25b	0.148551	0.319981	0.413012
Cdc25c	-0.449437	0.54633	0.63076
Cdc27	-0.0537371	0.0781514	0.12744
Cdc34	-0.029297	0.232582	0.31568
Cdc37	0.158244	0.00365666	0.00925798
Cdc37l1	-0.0670289	0.363408	0.456608
Cdc40	-0.0474744	0.101583	0.159801
Cdc42	-0.0207416	0.17788	0.2532
Cdc42bpa	-0.0430653	0.00601134	0.0142788
Cdc42bpb	-0.260142	5.88304e-05	0.000255624
Cdc42bpg	-0.0321621	0.789619	0.840106
Cdc42ep1	-0.0303309	0.791847	0.842112
Cdc42ep4	0.106955	0.767258	0.82146
Cdc42se1	-0.496535	7.41959e-09	7.25267e-08
Cdc42se2	-0.346648	2.38069e-06	1.45287e-05
Cdc45	0.186498	0.00155343	0.00446118
Cdc5l	0.137424	0.00317329	0.00818756
Cdc6	-0.0344005	0.873697	0.904289
Cdc7	-0.0205948	0.855542	0.893014
Cdc73	-0.273176	2.77442e-21	1.07625e-19
Cdca2	-0.631552	0.000204649	0.000774329
Cdca3	0.357917	0.261464	0.348345
Cdca7	-0.0868679	0.739553	0.799936
Cdca8	0.167233	0.422321	0.511704
Cdcp1	5.31517	0.000400623	0.00136998
Cdcp2	1.42503	0.00959984	0.0213857
Cdh10	1.28753	0.0393014	0.0718113
Cdh18	-2.8824	0.000150163	0.000581777
Cdh2	0.268992	0.00438518	0.0109093
Cdh22	0.225361	3.51708e-06	2.06738e-05
Cdh23	-2.29743	0.0370674	0.0682055
Cdh24	0.466975	4.14691e-05	0.00018838
Cdh5	-2.0344	0.0686856	0.114495
Cdh6	-0.255487	0.00414341	0.0103834
Cdhr3	-5.47708	0.000211441	0.000788385
Cdin1	0.0188795	0.858023	0.893934
Cdip1	0.331583	0.00853145	0.0193885
Cdipt	0.138533	0.0406925	0.0739902
Cdk1	0.434369	3.89743e-09	4.0207e-08
Cdk10	0.200816	0.133168	0.198746
Cdk11b	0.102593	2.63575e-05	0.000126313
Cdk12	-0.232588	9.65101e-10	1.10604e-08
Cdk13	-0.10469	0.0430279	0.0776168
Cdk14	0.199675	0.000330465	0.00116539
Cdk16	0.0611353	0.061844	0.105274
Cdk17	0.200816	7.09214e-05	0.000299904
Cdk18	0.0881092	0.193	0.270248
Cdk19	0.244378	3.02049e-08	2.63425e-07
Cdk2	-0.418193	2.20127e-40	2.73425e-38
Cdk2ap1	0.254104	6.11284e-05	0.000264495
Cdk2ap2	0.240118	0.000377138	0.00131304
Cdk4	0.147219	1.01365e-18	3.29758e-17
Cdk5	0.0597215	0.26081	0.347813
Cdk5r1	-0.567793	3.18269e-07	2.27148e-06
Cdk5r2	-0.329177	4.07611e-28	2.53151e-26
Cdk5rap1	0.0530623	0.823545	0.867421
Cdk5rap2	0.566629	6.0926e-11	8.12589e-10
Cdk5rap3	0.458428	3.84099e-13	6.87521e-12
Cdk6	0.505708	0.0109398	0.0239626
Cdk7	0.355432	0.00132121	0.00386188
Cdk8	0.0354155	0.27592	0.36472
Cdk9	-0.357059	0.000590778	0.00192038
Cdkal1	0.37499	0.067567	0.113429
Cdkl1	-1.29743	0.119315	0.182899
Cdkl2	-0.0802042	0.742486	0.801372
Cdkl3	1.64742	6.217e-14	1.21736e-12
Cdkl5	-0.028787	0.669705	0.74139
Cdkn1a	-0.297434	0.74943	0.805824
Cdkn1b	0.170626	0.00485732	0.0118185
Cdkn2a	0.297581	0.0134776	0.0286837
Cdkn2aip	-0.177141	0.349807	0.442367
Cdkn2aipnl	0.224792	0.0672554	0.113045
Cdkn2c	0.504019	0.000206038	0.000779104
Cdkn2d	-4.47708	0.00308772	0.00799552
Cdkn3	-1.07504	1.2223e-07	9.52511e-07
Cdo1	2.74696	0.000460153	0.00154604
Cdon	-0.283629	0.0109812	0.0240319
Cdr2	0.403005	0.0484202	0.0852675
Cdr2l	-0.0272684	0.703785	0.770516
Cds2	-0.249024	6.24491e-14	1.22089e-12
Cdsn	0.492642	0.00271269	0.00721252
Cdt1	-0.867751	0.000918134	0.00279733
Cdv3	-0.245862	4.14976e-06	2.39801e-05
Cdv3-ps	-0.712472	0.419983	0.509624
Cdyl	-0.788575	3.08128e-12	4.79626e-11
Cebpa	-1.09098	4.81315e-05	0.00021375
Cebpb	-0.088374	0.202631	0.281078
Cebpd	-0.605557	0.205443	0.284336
Cebpg	-1.44944	1.58328e-05	8.02209e-05
Cebpz	-0.562896	0.00032409	0.00115062
Cecr2	-0.223162	0.0222002	0.0440539
Cela1	0.53264	0.000538747	0.0017676
Celf1	-0.203292	2.72415e-25	1.44392e-23
Celf3	-0.11309	6.01647e-10	7.0596e-09
Celf4	0.0642698	0.0590569	0.101667
Celf5	-0.504364	0.00127299	0.00375306
Celf6	0.321475	1.31437e-05	6.79156e-05
Celsr1	-0.313923	0.19825	0.27653
Celsr2	-0.129141	0.0441842	0.0795509
Celsr3	0.205486	1.33777e-07	1.03658e-06
Cemip	-1.71247	0.133241	0.198746
Cemip2	-0.123475	0.0144143	0.0304192
Cend1	0.117603	0.737235	0.798114
Cenpa	2.50992	0.000110076	0.000443658
Cenpb	-0.114709	0.153524	0.223737
Cenpc1	3.09488	0.00454185	0.0112173
Cenpe	0.11216	0.331659	0.424392
Cenpf	-0.0636378	0.598652	0.679054
Cenph	-1.0344	0.225536	0.307032
Cenpi	-0.510839	0.00680545	0.0159555
Cenpj	-0.306152	0.0843347	0.136348
Cenpk	-0.412912	0.367721	0.460053
Cenpl	0.50992	0.011047	0.0241588
Cenpm	-0.0344006	0.845635	0.885138
Cenpn	0.287528	0.472398	0.560776
Cenpo	-1.29743	0.0276047	0.0532395
Cenpp	-0.042621	0.85365	0.891493
Cenpq	-1.79993	7.11858e-06	3.88376e-05
Cenpt	3.45745	0.00130317	0.00382096
Cenpu	-0.712472	0.323301	0.416166
Cenpv	-0.583416	2.05474e-15	4.69649e-14
Cenpw	5.05213	0.000841054	0.00260253
Cep104	0.0454527	0.738025	0.798829
Cep112	0.425031	0.340306	0.433293
Cep120	0.294617	0.00357797	0.0090793
Cep126	-5.32508	0.000327362	0.00115578
Cep128	-0.49008	0.153143	0.223314
Cep131	-0.0943431	0.689445	0.757892
Cep135	-0.575838	3.61117e-05	0.000166504
Cep152	-2.51982	0.0208577	0.0417323
Cep162	-0.543718	0.000182505	0.000696978
Cep164	0.0118932	0.970002	0.977474
Cep170	-0.0134265	0.610342	0.689832
Cep170b	-0.157412	0.105411	0.164644
Cep192	-0.407618	0.149962	0.219405
Cep20	0.137502	0.403602	0.494825
Cep250	0.508127	8.91219e-05	0.000368009
Cep290	0.0717988	0.520679	0.607418
Cep295	0.822737	1.59551e-11	2.28938e-10
Cep350	-0.178762	0.0035578	0.00905453
Cep41	-0.449438	0.000435419	0.00147421
Cep43	0.402391	0.000130054	0.000511276
Cep44	1.95049	4.44798e-05	0.000199115
Cep55	-1.29743	0.000952179	0.00289324
Cep57	0.0498359	0.677425	0.748238
Cep57l1	-0.141316	0.592622	0.673768
Cep63	0.609456	0.000562194	0.00183425
Cep68	0.193551	0.164451	0.236964
Cep70	0.609456	0.373151	0.463732
Cep72	0.287528	0.729947	0.791688
Cep76	0.291679	0.000164012	0.000630268
Cep78	0.0908356	0.385318	0.476542
Cep83	0.238178	0.000100045	0.000408314
Cep85	0.163584	0.0241775	0.0475544
Cep85l	0.0154479	0.870463	0.901776
Cep89	5.90013	6.87423e-05	0.000291894
Cep95	-2.29743	0.0370674	0.0682055
Cep97	0.480173	0.115201	0.177633
Cept1	0.49542	3.07243e-18	9.49288e-17
Cercam	3.60945	0.000742064	0.0023561
Cerk	-0.211278	0.282418	0.372189
Cers1	-1.71247	0.133241	0.198746
Cers2	0.143498	0.000569852	0.00185628
Cers4	0.87249	0.104642	0.163526
Cers5	-0.712472	0.323301	0.416166
Cers6	-0.345101	0.00273813	0.0072723
Cert1	0.279236	3.28692e-07	2.33772e-06
Cetn2	0.648626	6.4407e-07	4.35411e-06
Cetn3	0.000906278	0.994988	0.996589
Cfap20	-0.285512	3.60003e-08	3.09794e-07
Cfap20dc	1.48017	0.00136558	0.00396707
Cfap298	-0.146126	0.340705	0.433725
Cfap300	-4.74012	0.0015956	0.00450853
Cfap36	0.0792102	0.414541	0.506469
Cfap410	-0.712472	0.323301	0.416166
Cfap45	0.0727886	0.505674	0.59346
Cfap46	0.683456	0.0277175	0.0533984
Cfap54	-2.29743	0.0370674	0.0682055
Cfap69	-0.0909839	0.832078	0.87446
Cfap74	1.87249	0.00590002	0.0140334
Cfap97	0.334833	0.0103725	0.0228831
Cfdp1	-0.0541563	0.153859	0.224118
Cfl1	-0.0198882	0.2756	0.364336
Cfl2	-0.104051	0.000380241	0.00132347
Cflar	-0.449438	0.393576	0.485145
Cfp	1.48017	0.00136558	0.00396707
Cftr	-0.119648	0.548096	0.632435
Cggbp1	-0.197241	0.00899313	0.0203288
Cgn	-0.619363	0.0498528	0.0874897
Cgrrf1	-1.64738	3.06658e-09	3.22306e-08
Chac1	-0.380491	0.00557104	0.0133752
Chac2	-0.905117	9.01051e-05	0.00037182
Chaf1a	-0.5503	1.21213e-08	1.13178e-07
Chaf1b	-0.364549	0.00171414	0.00480046
Champ1	-0.599998	0.000242046	0.000886374
Chat	-1.71247	0.133241	0.198746
Chchd10	-0.263488	0.191646	0.268688
Chchd2	-0.415491	0.0029513	0.00775307
Chchd3	0.109393	0.0444123	0.0799031
Chchd5	-1.71247	0.0337235	0.06312
Chchd6	-0.25996	0.478958	0.566758
Chchd7	0.7505	0.000657505	0.00211492
Chd1	0.0380255	0.39371	0.485262
Chd1l	0.19789	0.218662	0.299131
Chd2	0.18605	1.03595e-06	6.72247e-06
Chd3	-0.256326	1.1978e-14	2.52647e-13
Chd4	0.160347	2.07749e-29	1.41927e-27
Chd5	0.534675	1.58386e-17	4.57201e-16
Chd6	-0.0678606	0.18236	0.2585
Chd7	-0.0729994	0.00142783	0.00413713
Chd8	0.0849943	0.000160681	0.000618626
Chd9	-0.175108	1.80398e-07	1.35771e-06
Chek1	0.0802025	0.295805	0.387013
Chek2	0.0858938	0.783017	0.834282
Cherp	-0.416519	5.17487e-12	7.9247e-11
Chfr	-0.355316	0.000376432	0.00131133
Chga	0.363108	6.54839e-16	1.5636e-14
Chgb	0.0557972	0.644217	0.719587
Chic2	0.119756	0.00319915	0.00824046
Chid1	0.129024	0.252803	0.339232
Chka	0.173932	0.0207485	0.0416629
Chm	0.0147615	0.880585	0.910192
Chmp1a	-0.10761	0.496961	0.584573
Chmp1b	0.0419897	0.588785	0.670459
Chmp2a	0.0498976	0.38135	0.47249
Chmp2b	-1.0344	0.000608323	0.00197064
Chmp3	0.425974	0.000365846	0.00128025
Chmp4b	-0.223586	0.00213653	0.00583455
Chmp5	0.965599	6.32551e-07	4.28095e-06
Chmp6	-0.560469	0.00915919	0.0205493
Chmp7	-0.0182334	0.728562	0.791688
Chn1	0.0183408	0.803355	0.851186
Chn2	-0.0511116	0.447284	0.536715
Chordc1	0.131185	0.00715274	0.016687
Chp1	0.116665	0.0295129	0.056258
Chpf	0.245908	0.000508655	0.00169483
Chpf2	0.232795	8.16746e-06	4.40506e-05
Chpt1	0.330312	6.65655e-05	0.000284814
Chrd	0.543867	0.0182767	0.0373648
Chrm2	2.87249	0.00913629	0.0205166
Chrm4	-0.0450479	0.588015	0.669709
Chrna1	5.31517	0.000400623	0.00136998
Chrna3	-0.247952	1.74029e-07	1.31776e-06
Chrna7	0.0425309	0.544805	0.629767
Chrnb1	-0.297435	0.522965	0.609095
Chrnb2	-0.273891	1.437e-22	6.05166e-21
Chrnb4	-0.939883	7.87886e-07	5.22298e-06
Chst11	-0.134579	0.0243085	0.0477663
Chst12	-0.390544	0.00562611	0.0134731
Chst14	2.02449	1.53023e-13	2.84929e-12
Chst15	0.939604	0.000968388	0.00293307
Chst2	1.28753	0.0393014	0.0718113
Chst3	-0.891796	2.18102e-05	0.00010647
Chst5	0.287528	0.597988	0.678426
Chst8	-1.21497	5.2709e-07	3.60691e-06
Chsy1	0.351568	7.16662e-48	1.14452e-45
Chtf18	0.535455	0.121884	0.186164
Chtf8	1.06514	6.30708e-09	6.25469e-08
Chtop	-0.154871	8.70313e-09	8.32211e-08
Chuk	-0.0956284	4.58732e-05	0.000204682
Churc1	0.357917	0.261464	0.348345
Ciao1	0.0486729	0.5048	0.592547
Ciao2a	0.344111	6.8641e-07	4.60741e-06
Ciao2b	-0.115537	0.347179	0.440721
Ciao3	0.0099936	0.966772	0.976516
Ciapin1	-0.131849	0.207815	0.286517
Ciart	0.439531	0.0607317	0.103595
Cib1	-0.473285	0.0272818	0.0526994
Cib2	0.287528	0.328885	0.421501
Cibar1	0.00549211	0.957806	0.970833
Cic	0.258629	3.43992e-13	6.20244e-12
Cilk1	-2.51982	0.0208577	0.0417323
Cilp	1.02449	0.169085	0.242278
Cinp	2.60945	0.000958992	0.00291106
Cip2a	0.0568799	0.372928	0.463732
Cipc	-2.71247	0.0121809	0.0262144
Cir1	0.414285	0.00367874	0.00931195
Cirbp	0.840069	0.0139209	0.0294543
Cisd1	-1.71247	0.00930672	0.0208157
Cisd3	-0.402788	0.0396001	0.0722926
Cit	0.153336	3.12277e-05	0.000145899
Cited2	-0.179023	6.75497e-10	7.85864e-09
Ciz1	-0.0150353	0.842292	0.882329
Ckap2	0.0517146	0.699783	0.767091
Ckap2l	-1.1979	9.46729e-05	0.000389527
Ckap4	0.239318	0.000686145	0.00220014
Ckap5	0.0257228	0.184248	0.260275
Ckb	-0.249946	0.0126318	0.0270899
Ckmt1	-0.140498	0.00226096	0.00614432
Cks1b	-0.251147	3.16846e-16	7.88715e-15
Cks2	0.337193	1.17682e-18	3.77844e-17
Clasp1	-0.145233	2.87326e-06	1.73029e-05
Clasp2	0.101259	0.00204117	0.00560523
Clasrp	-0.0777044	0.277539	0.366624
Clcc1	-0.856862	1.73608e-05	8.69949e-05
Clcf1	-1.44944	0.0308979	0.0585711
Clcn1	0.609456	0.0291477	0.0556567
Clcn2	-0.1247	0.13868	0.205786
Clcn3	0.218599	1.52216e-09	1.6924e-08
Clcn4	0.283934	8.02922e-05	0.00033413
Clcn5	0.0662556	0.360673	0.454101
Clcn6	0.0122698	0.818339	0.862816
Clcn7	0.336715	0.00196245	0.00541204
Cldn12	-0.859314	1.67762e-07	1.27344e-06
Cldn14	-4.41291	2.18655e-05	0.000106572
Cldn15	0.915559	0.0203754	0.0409875
Cldn3	0.539066	0.0742312	0.121852
Cldn9	-2.0344	0.00027162	0.000983542
Cldnd1	-0.315582	0.0327479	0.061528
Clec16a	0.0341081	0.562402	0.64616
Clec18a	-0.328043	0.00107182	0.00322412
Clec2l	0.772954	0.195662	0.273291
Clec3b	-0.712472	0.419983	0.509624
Clgn	0.399737	0.000989704	0.00299468
Clic1	0.0194314	0.672586	0.743843
Clic4	-0.0358796	0.604582	0.684643
Clic5	6.31517	1.79546e-05	8.93156e-05
Clint1	-0.216286	1.29973e-29	9.02981e-28
Clip1	-0.347105	5.17135e-06	2.91707e-05
Clip2	-0.30351	0.0403584	0.0734478
Clip3	0.171756	0.000856222	0.00264149
Clip4	0.0607567	0.764312	0.818706
Clk1	0.239626	9.18807e-07	6.00349e-06
Clk2	0.234187	4.35782e-14	8.71351e-13
Clk3	0.0778669	0.0425099	0.0768176
Clk4	0.125977	0.00499227	0.0121171
Cln3	1.70256	0.0136934	0.0290423
Cln5	-5.15516	0.000527085	0.00173676
Cln6	-0.333961	0.000372468	0.00129973
Cln8	0.772954	0.195662	0.273291
Clns1a	0.156133	0.00134939	0.0039321
Clock	0.0173399	0.680579	0.751193
Clp1	0.00307409	0.977749	0.983267
Clpb	-0.133902	0.0184464	0.0376616
Clpp	-0.288283	2.67525e-05	0.000127711
Clptm1	-0.339693	3.77664e-20	1.35397e-18
Clptm1l	0.0637798	0.423667	0.513234
Clpx	0.238918	2.32413e-05	0.000112652
Clspn	-0.12751	0.162036	0.23428
Clstn1	0.121875	0.0463447	0.0821064
Clstn3	-0.160933	0.240313	0.324811
Clta	-0.238215	4.30279e-11	5.87252e-10
Cltb	-0.368319	3.49103e-16	8.62031e-15
Cltc	-0.24637	1.34274e-83	5.00354e-81
Clu	4.09488	0.000105344	0.000426544
Cluap1	-1.12751	0.00468862	0.0114761
Cluh	0.0351718	0.545688	0.630729
Clvs1	0.183142	0.000669738	0.00215258
Clybl	1.3099	2.74823e-09	2.92344e-08
Cmas	0.300155	8.68418e-06	4.64503e-05
Cmbl	-0.712472	0.254081	0.340021
Cmc2	-0.142157	0.459923	0.549148
Cmip	-0.0397014	0.199163	0.27752
Cmpk1	-0.296217	7.84352e-06	4.25085e-05
Cmss1	0.287527	0.000871764	0.00268002
Cmtm3	-0.449438	0.0564296	0.0976794
Cmtm4	-0.891276	6.6513e-10	7.7527e-09
Cmtr1	1.28753	0.145017	0.213209
Cmtr2	6.05213	4.24112e-05	0.000191317
Cnbp	0.0582628	0.000628138	0.00202682
Cndp2	0.625397	0.000101585	0.00041364
Cnep1r1	-0.379629	1.06081e-12	1.7748e-11
Cnga3	0.225498	0.000552709	0.0018081
Cngb1	1.09488	0.0868334	0.139526
Cnih1	0.047524	0.610318	0.689832
Cnih2	-0.636524	8.21804e-06	4.42845e-05
Cnih4	-0.269945	1.1505e-20	4.23584e-19
Cnn2	0.0595755	0.651348	0.725329
Cnn3	0.149411	0.00192462	0.00532084
Cnnm1	-0.814834	0.000119588	0.000474993
Cnnm2	-0.371571	8.21526e-08	6.66819e-07
Cnnm3	-0.249994	0.00369703	0.00934863
Cnnm4	-0.173643	0.0118919	0.0257591
Cnot1	-0.0173944	0.0949558	0.151077
Cnot10	-0.0127521	0.857103	0.893415
Cnot11	-0.359663	1.36604e-09	1.53268e-08
Cnot2	0.023401	0.155035	0.22551
Cnot3	0.046397	0.153963	0.224244
Cnot4	-0.042928	0.260805	0.347813
Cnot6	0.0988195	9.28976e-07	6.06671e-06
Cnot6l	-0.084111	0.000727142	0.0023201
Cnot7	0.124798	0.00269537	0.00716957
Cnot8	-0.291176	0.00611992	0.0145171
Cnot9	0.0505842	0.177527	0.252755
Cnp	0.528536	0.20599	0.284746
Cnppd1	0.182345	0.160417	0.232132
Cnpy2	0.163327	0.00187825	0.00521844
Cnpy3	-0.56418	1.26465e-14	2.65382e-13
Cnpy4	-0.605557	0.205443	0.284336
Cnr1	0.274298	2.57784e-09	2.7541e-08
Cnrip1	0.765575	1.54076e-07	1.17536e-06
Cnst	-0.320155	0.114019	0.176142
Cntd1	-0.63001	0.134102	0.199756
Cntfr	-0.0226185	0.609462	0.689155
Cntln	-0.580683	0.000281758	0.00101696
Cntn1	-0.181958	0.624101	0.702606
Cntn2	1.403	8.1208e-05	0.000337484
Cntn3	-0.833936	5.86363e-09	5.85744e-08
Cntnap1	0.111395	0.0395294	0.0721742
Cntnap2	1.02449	0.0518043	0.0905268
Cntrl	0.64793	6.90644e-09	6.79972e-08
Cntrob	0.429945	8.1721e-11	1.07364e-09
Coa3	-0.148571	0.648866	0.724254
Coa4	-0.25996	0.478958	0.566758
Coa5	-0.113352	0.342984	0.435935
Coa7	0.314	0.10812	0.168319
Coa8	-1.0344	0.225536	0.307032
Coasy	0.218486	0.121698	0.185973
Cobll1	0.287528	0.440184	0.529539
Cog1	0.149687	0.0362033	0.067148
Cog2	0.0244931	0.88632	0.913433
Cog3	-0.0898684	0.186481	0.262375
Cog4	0.135524	0.000278675	0.00100642
Cog5	0.199934	7.0603e-13	1.21597e-11
Cog6	0.223962	0.098238	0.155534
Cog7	0.345138	7.18682e-05	0.000303074
Cog8	-0.0104407	0.921063	0.941976
Coil	0.499032	0.118302	0.182027
Col11a2	0.277845	0.000885611	0.00271648
Col12a1	0.287528	0.690189	0.757892
Col15a1	0.287528	0.41123	0.502924
Col16a1	0.380637	0.0721462	0.119389
Col17a1	1.15002	2.16552e-05	0.000105882
Col18a1	0.806902	0.000884117	0.00271257
Col1a1	1.28753	0.00356011	0.00905453
Col20a1	0.828096	0.0382183	0.0700822
Col23a1	2.98797	0.000115171	0.000462829
Col24a1	0.464405	0.111758	0.172997
Col2a1	-0.0924062	0.394906	0.486491
Col4a2	-4.57045	1.05819e-05	5.57284e-05
Col5a3	-0.390544	0.50188	0.589401
Col6a1	1.13552	0.0459746	0.0816035
Col6a2	-4.41291	2.18655e-05	0.000106572
Col6a5	0.152387	0.00755548	0.0174708
Col7a1	0.339995	0.0805575	0.13093
Col9a2	-0.322526	0.284091	0.373953
Colec11	-2.29743	0.0370674	0.0682055
Colgalt1	-0.124575	0.0121892	0.026223
Colgalt2	0.287528	0.729947	0.791688
Commd1	-1.44366	5.53998e-10	6.53165e-09
Commd10	0.287528	0.549909	0.633642
Commd2	0.906437	2.28394e-07	1.68177e-06
Commd3	-0.401836	5.48095e-20	1.92021e-18
Commd4	0.652524	9.66741e-05	0.000396399
Commd7	0.390097	0.00732063	0.0170334
Commd8	5.31517	0.000400623	0.00136998
Commd9	-0.205285	0.0467811	0.0827247
Comt	0.161997	0.703629	0.770415
Comtd1	-0.364549	0.139352	0.206659
Cop1	-0.0532995	0.00740543	0.0171885
Copa	0.0860795	2.23078e-17	6.24873e-16
Copb1	0.0920381	3.65215e-07	2.57219e-06
Copb2	0.00944779	0.611627	0.691031
Cope	0.0295242	0.469094	0.557661
Copg1	-0.0543744	0.123742	0.188208
Copg2	0.422457	1.60012e-07	1.21762e-06
Coprs	2.60945	0.0195396	0.0395
Cops2	0.0103334	0.699363	0.76681
Cops3	0.0333761	0.093459	0.148907
Cops4	-0.0944753	0.0544851	0.0947536
Cops5	-0.0951794	0.00108866	0.00326122
Cops6	0.113764	1.53401e-05	7.80459e-05
Cops7a	-0.0431586	0.191908	0.268841
Cops7b	0.152359	0.000102207	0.000415691
Cops8	-0.466716	1.52897e-13	2.84929e-12
Cops9	0.679845	3.481e-12	5.39117e-11
Copz1	0.0135414	0.656114	0.728903
Copz2	0.704803	3.38028e-11	4.67573e-10
Coq10a	-0.250892	0.000521797	0.00173326
Coq10b	-0.771366	1.66109e-05	8.38586e-05
[truncated: 10,298 more rows]

## Sheet: CTRL vs CBN 50µm
	log2FoldChange	pvalue	padj
0610009B22Rik	0.0520304	0.560128	0.638139
0610012G03Rik	-5.14813	0.000668084	0.00188636
0610030E20Rik	1.07592	0.0708651	0.111708
1110004F10Rik	0.135882	0.000128587	0.000443721
1110038F14Rik	0.373213	0.118402	0.173482
1110051M20Rik	0.161646	0.22693	0.301058
1110059E24Rik	-0.102422	0.329447	0.410697
1110059G10Rik	0.173541	0.22084	0.294058
1190007I07Rik	0.0811524	0.668411	0.732086
1500002C15Rik	-0.881015	0.00644292	0.0137734
1500009L16Rik	-1.06159	0.0679429	0.10786
1600012H06Rik	-0.705443	0.30261	0.382023
1600014C10Rik	-0.339122	0.180279	0.246485
1600029O15Rik	0.774025	0.00130526	0.00343409
1700008J07Rik	-2.38351	0.0366362	0.0629279
1700013F07Rik	-0.383516	0.183794	0.250641
1700017B05Rik	0.423839	0.021663	0.040198
1700025G04Rik	-0.0496602	0.554025	0.63252
1700029I15Rik	-1.41914	3.38866e-07	1.90219e-06
1700034H15Rik	-1.38351	0.117347	0.172088
1700037H04Rik	-0.587874	7.30084e-07	3.89265e-06
1700048O20Rik	-3.19087	0.00343501	0.0079745
1700066M21Rik	-0.211049	0.0909549	0.137794
1700084C06Rik	-5.8262	8.93444e-05	0.000319012
1700086O06Rik	-1.70544	0.0457	0.0758927
1700102P08Rik	-0.55344	0.264214	0.342369
1700123O20Rik	-0.197504	0.00318688	0.00747763
1810013L24Rik	-0.0897567	3.14215e-05	0.000125756
1810014B01Rik	0.0821478	0.778684	0.828397
1810030O07Rik	0.464481	0.0307935	0.0543084
1810037I17Rik	4.64413	0.00198285	0.00489979
1810049J17Rik	4.38109	0.00378637	0.00858946
1810058I24Rik	0.0348884	0.70515	0.764446
2010016I18Rik	-2.38351	0.0366362	0.0629279
2010204K13Rik	1.20145	0.0124777	0.0246725
2010315B03Rik	-0.663624	0.0714703	0.112507
2210016F16Rik	0.71602	0.125183	0.1816
2210016L21Rik	1.61648	0.156399	0.217265
2300009A05Rik	0.427006	0.00707848	0.0149352
2310009B15Rik	-1.55344	0.0112754	0.0225204
2310022A10Rik	0.11291	0.526344	0.607748
2310022B05Rik	0.470095	0.0052481	0.0114675
2310033P09Rik	0.161918	0.457042	0.542946
2310039H08Rik	1.35345	0.0438576	0.073661
2310057M21Rik	0.884973	0.00062507	0.0017991
2310061I04Rik	0.0709011	0.392356	0.478074
2410002F23Rik	0.616484	0.392756	0.478074
2410004B18Rik	-0.177065	0.646918	0.712681
2510009E07Rik	-2.38351	0.0366362	0.0629279
2510039O18Rik	-0.0719298	0.43227	0.517995
2610001J05Rik	-0.383515	0.594958	0.668957
2610002M06Rik	0.855271	0.000442775	0.00132257
2610005L07Rik	0.411015	1.80183e-19	3.37097e-18
2610008E11Rik	1.33269	0.00247507	0.00599545
2610020C07Rik	0.675378	0.00767571	0.016064
2610021A01Rik	-0.538359	4.83166e-08	3.10814e-07
2610044O15Rik8	3.20144	0.00256866	0.0061892
2610203C22Rik	3.20144	0.00256866	0.0061892
2610301B20Rik	0.938412	0.0139519	0.0273057
2610318N02Rik	-2.84295	0.000288578	0.000912412
2610507B11Rik	-0.173354	4.8654e-21	1.00544e-19
2700049A03Rik	1.14005	5.17216e-08	3.31202e-07
2700062C07Rik	-0.19087	0.717714	0.775474
2700099C18Rik	-0.0327591	0.801817	0.84752
2810004N23Rik	0.616484	0.392756	0.478074
2810021J22Rik	-1.70544	0.0457	0.0758927
2810039B14Rik	1.78641	0.0250864	0.0455582
2810402E24Rik	-5.41116	0.000313848	0.000972374
2810457G06Rik	0.423839	0.507417	0.58988
2900009J06Rik	-3.38351	0.00176579	0.00447174
2900026A02Rik	0.938412	0.271561	0.349596
3000002C10Rik	-0.0330186	0.878203	0.906886
3110009E18Rik	0.0570569	0.873832	0.903922
3110053B16Rik	0.101911	0.732937	0.789683
3110067C02Rik	0.316924	0.489341	0.573239
3300002I08Rik	-0.235417	0.308816	0.388462
4632427E13Rik	0.838877	0.233399	0.308024
4732471J01Rik	0.35345	0.635195	0.703689
4833413G10Rik	4.64413	0.00198285	0.00489979
4833420G17Rik	0.265012	0.0135347	0.0265962
4833439L19Rik	-0.383516	1.37377e-08	9.46301e-08
4921524J17Rik	-0.143762	0.167712	0.231102
4930430F08Rik	-0.414767	0.000716446	0.00200729
4930453N24Rik	0.194357	0.085555	0.13052
4930503L19Rik	-0.465978	0.0561252	0.0909088
4930522L14Rik	-0.705444	0.144883	0.205511
4930577N17Rik	0.201447	0.66528	0.729035
4930579G24Rik	-0.164203	0.333883	0.415612
4930590J08Rik	0.201447	0.82874	0.868717
4930594M22Rik	4.38109	0.00378637	0.00858946
4931406C07Rik	-1.08806	1.28367e-05	5.56934e-05
4931414P19Rik	-0.263222	0.206603	0.277349
4931428F04Rik	0.45602	0.118609	0.173617
4931440P22Rik	5.7596	8.94202e-05	0.000319012
4932438A13Rik	-0.0214158	0.217314	0.289804
4933404O12Rik	1.61648	0.156399	0.217265
4933421A08Rik	-0.968477	0.298354	0.377895
4933431E20Rik	0.294556	0.612516	0.684449
5031425E22Rik	-2.19087	0.00739413	0.0155184
5031439G07Rik	0.278179	0.000223545	0.000729405
5330406M23Rik	-2.70544	0.0154793	0.0298198
5430403G16Rik	1.8895	3.63084e-05	0.000142297
5430416N02Rik	0.616484	0.392756	0.478074
5730455P16Rik	0.0124128	0.936271	0.952693
5730480H06Rik	0.0570569	0.873832	0.903922
5830417I10Rik	0.124948	0.429029	0.514696
5830462I19Rik	4.64413	0.00198285	0.00489979
5S_rRNA	-2.38351	0.0366362	0.0629279
5_8S_rRNA	-0.181882	0.559798	0.638046
6030458C11Rik	0.746881	0.000224496	0.000732131
6330403K07Rik	0.519623	0.000308643	0.000968109
6330418K02Rik	-5.41116	0.000313848	0.000972374
6330549D23Rik	-1.38352	0.00173611	0.0044196
6430511E19Rik	-1.96848	0.0181136	0.034222
6430548M08Rik	0.299002	0.00340922	0.00793109
6430571L13Rik	-5.41116	0.000313848	0.000972374
6720483E21Rik	1.61648	0.156399	0.217265
6720489N17Rik	0.268561	0.586102	0.661706
6820431F20Rik	0.383365	7.11021e-14	8.81596e-13
7SK	-0.364718	9.4507e-06	4.18938e-05
8030462N17Rik	0.124204	0.018922	0.0356429
9130023H24Rik	-0.968477	0.298354	0.377895
9130213A22Rik	-6.41116	1.33614e-05	5.76924e-05
9230112E08Rik	4.38109	0.00378637	0.00858946
9330151L19Rik	-0.331986	0.0851154	0.129897
9330159F19Rik	0.909843	7.97343e-08	4.96994e-07
9430015G10Rik	1.61648	0.156399	0.217265
9430091E24Rik	1.83888	6.15213e-05	0.000228505
9530052E02Rik	4.64413	0.00198285	0.00489979
9530059O14Rik	-0.868942	0.145751	0.206303
9530068E07Rik	-1.53552	0.000176825	0.000591615
9530077C05Rik	-0.798552	0.305406	0.384554
9630010A21Rik	-2.38351	0.0366362	0.0629279
9930021J03Rik	-0.151009	0.000599407	0.0017371
9930104L06Rik	-2.38351	0.0366362	0.0629279
A130010J15Rik	-0.635054	0.0354603	0.061611
A230056P14Rik	-2.08396	6.0842e-10	5.01283e-09
A230072E10Rik	1.10191	0.00336711	0.00785536
A3galt2	4.86652	0.00111866	0.00299358
A430033K04Rik	-0.0615873	0.92829	0.94701
A530083I20Rik	2.78641	0.00956312	0.019431
A630052C17Rik	0.616484	0.392756	0.478074
A630089N07Rik	1.45779	1.20317e-05	5.25611e-05
A730011C13Rik	0.290256	0.148269	0.209094
A730017L22Rik	0.753988	0.000288337	0.000912105
A730018C14Rik	-2.96847	0.00705953	0.0149052
A730098A19Rik	-1.96848	0.0181136	0.034222
A930001C03Rik	4.38109	0.00378637	0.00858946
A930004J17Rik	-5.8262	8.93444e-05	0.000319012
A930016O22Rik	4.38109	0.00378637	0.00858946
A930037H05Rik	-1.12048	0.132583	0.190695
AI506816	-2.55344	0.0013653	0.00357123
AI597479	-0.0981136	0.686783	0.748771
AI661453	-0.770539	0.0403568	0.068408
AI837181	0.0229085	0.849072	0.884969
AK157302	-2.70544	0.0154793	0.0298198
AU022252	0.57801	0.0446945	0.0748578
AU040320	0.184144	0.000226225	0.000737008
AU041133	-0.105215	0.600652	0.674161
AV320801	0.0315221	0.967728	0.975908
AW046200	0.423839	0.507417	0.58988
AW146154	0.423839	0.348537	0.430884
AW209491	0.662778	0.000298124	0.000938839
AW549877	0.845618	5.94613e-08	3.77514e-07
Aaas	-0.0436188	0.282065	0.361536
Aacs	-0.198598	0.124562	0.18099
Aagab	-0.120481	0.537385	0.617734
Aak1	-0.288583	9.95464e-18	1.67415e-16
Aamdc	-0.316402	0.309326	0.38891
Aamp	0.235982	3.66078e-07	2.04225e-06
Aar2	-0.660477	4.45572e-11	4.20533e-10
Aars	-0.0357923	0.00626416	0.0134253
Aars2	-0.0523099	0.76313	0.815489
Aasdh	-0.14905	0.657833	0.722252
Aasdhppt	0.152537	0.30354	0.382968
Aatf	-0.112781	0.227429	0.301625
Aatk	0.734321	4.44534e-05	0.000170934
Abat	-0.197491	2.24337e-05	9.2537e-05
Abca1	0.407176	2.10387e-08	1.42211e-07
Abca2	-0.0625447	0.0519122	0.0850542
Abca3	-0.146816	0.0161994	0.0309852
Abca5	0.660878	0.00263465	0.00633228
Abca7	0.692684	7.61789e-22	1.69321e-20
Abcb10	0.141946	0.385216	0.470707
Abcb1a	-0.157635	0.0513438	0.0842429
Abcb1b	0.381528	9.49853e-05	0.000337722
Abcb4	-0.256404	0.113395	0.167772
Abcb7	-0.0340488	0.589281	0.665114
Abcb8	-0.201313	0.142319	0.20226
Abcb9	0.537874	0.000529789	0.00155675
Abcc1	0.189825	0.00209609	0.00515143
Abcc10	0.748934	7.7369e-08	4.82726e-07
Abcc3	2.42384	0.026247	0.0472589
Abcc5	0.000816378	0.982095	0.986306
Abcc8	0.0618953	0.752119	0.807097
Abcd1	0.295911	0.00867261	0.0178636
Abcd3	0.352955	3.85273e-11	3.66909e-10
Abcd4	0.110299	0.413084	0.499269
Abce1	-0.11479	6.70023e-13	7.63404e-12
Abcf1	-0.261697	1.56265e-13	1.87681e-12
Abcf2	-0.166497	9.02674e-14	1.10729e-12
Abcf3	-0.0396088	0.377162	0.462161
Abcg1	0.0821478	0.778684	0.828397
Abcg2	0.879519	0.105295	0.156978
Abcg4	0.108544	0.311198	0.390953
Abhd1	-0.0209454	0.967502	0.975908
Abhd10	-0.00736734	0.970318	0.97774
Abhd11	1.75399	0.000519652	0.00153152
Abhd12	-0.409668	0.000259289	0.000832714
Abhd13	-0.213591	0.196127	0.265427
Abhd14a	0.698946	0.019901	0.037276
Abhd15	-0.968477	0.298354	0.377895
Abhd16a	0.362777	3.33002e-11	3.18327e-10
Abhd17a	0.158453	0.0187923	0.0354145
Abhd17b	0.583971	1.11987e-18	2.01752e-17
Abhd17c	-0.0972668	0.105701	0.157494
Abhd18	-0.218457	0.205935	0.27657
Abhd2	0.202693	1.64161e-07	9.7016e-07
Abhd3	-1.38351	0.0551161	0.089515
Abhd4	0.616484	2.09257e-08	1.41561e-07
Abhd5	0.0394504	0.191025	0.259327
Abhd6	0.429114	0.00302169	0.00714438
Abhd8	0.616484	0.00307121	0.00725197
Abi1	0.0491592	0.156664	0.217561
Abi2	-0.36854	3.78042e-18	6.52332e-17
Abitram	0.131057	0.712371	0.770623
Abl1	-0.127343	0.000556611	0.0016241
Abl2	-0.234727	1.37951e-15	1.99847e-14
Ablim1	-0.00658305	0.887941	0.914925
Ablim2	0.446149	2.11218e-07	1.22311e-06
Ablim3	-0.383516	0.0429164	0.0723378
Abr	0.0222437	0.425906	0.511677
Abracl	0.511954	9.50222e-05	0.000337759
Abraxas1	0.896592	0.0503408	0.0827584
Abraxas2	-0.148917	0.000430651	0.00128879
Abtb1	0.112442	0.598525	0.67243
Abtb2	0.570681	0.0691719	0.109489
Acaa1a	0.267874	0.00455884	0.0101328
Acaa1b	0.616484	0.226806	0.300925
Acaa2	1.70395	0.00264995	0.00636059
Acaca	0.0514958	0.0310745	0.0547506
Acacb	-0.321455	0.0316933	0.0556624
Acad10	-0.589966	0.126965	0.183784
Acad11	0.564017	0.0175912	0.0334499
Acad12	1.93841	0.0828136	0.126812
Acad8	-0.132291	0.194726	0.263615
Acad9	0.43362	0.119762	0.175021
Acadl	-0.356294	0.011005	0.0220781
Acadm	0.268561	0.586102	0.661706
Acads	0.359709	0.00745179	0.015629
Acadsb	0.877248	1.03219e-13	1.25762e-12
Acadvl	0.755887	3.31789e-07	1.8634e-06
Acap2	0.022544	0.635765	0.704136
Acap3	0.1155	0.122923	0.178834
Acat1	0.175834	1.27021e-06	6.5064e-06
Acat2	-0.772928	1.52757e-06	7.7246e-06
Acbd3	-0.276228	2.02624e-15	2.89891e-14
Acbd4	-0.238399	0.000993112	0.00270279
Acbd5	0.0210292	0.822877	0.865584
Acbd6	-0.0774128	0.468597	0.554745
Accs	-0.0273719	0.919931	0.941978
Acd	6.05916	3.53745e-05	0.000139241
Ace	0.0738511	0.245389	0.321167
Acer2	6.05916	3.53745e-05	0.000139241
Acer3	0.367457	0.00978491	0.0198095
Ache	0.237973	0.190343	0.258485
Acin1	0.0223382	0.42157	0.507191
Acly	-0.207175	5.11521e-61	5.2171e-59
Aco1	-0.0341817	0.761861	0.814339
Aco2	-0.085868	1.73732e-12	1.90563e-11
Acot11	1.20145	0.0772964	0.120286
Acot13	0.792334	0.0007791	0.00216651
Acot2	-0.282822	0.0692375	0.109579
Acot7	0.00603276	0.756025	0.810567
Acot8	0.753988	0.00613149	0.0131652
Acot9	0.253914	0.312954	0.393003
Acox1	0.237972	0.0832041	0.127349
Acp1	-0.123568	0.0774276	0.12045
Acp2	-0.517817	2.57452e-06	1.25665e-05
Acp6	0.774026	0.0230128	0.0423028
Acsf3	0.952087	0.00029517	0.000930462
Acsl1	0.321028	0.0039973	0.00900015
Acsl3	0.12642	0.0208323	0.038888
Acsl4	-0.110784	6.62985e-09	4.75597e-08
Acsl5	0.0614058	0.245758	0.321616
Acsl6	-0.0782354	0.147617	0.208268
Acss2	-0.049515	0.429079	0.514708
Acta1	4.17107	1.48658e-08	1.02012e-07
Actb	-0.197089	0	0
Actb-ps1	-0.383515	0.552231	0.630616
Actg1	-0.252806	3.7174e-250	2.47442e-247
Actg2	-0.0880598	0.763759	0.815954
Actl6a	0.0948905	0.077681	0.120736
Actl6b	-0.335288	1.06863e-05	4.71729e-05
Actn1	-0.097393	2.46229e-08	1.65115e-07
Actn2	0.0348419	0.703566	0.76286
Actn3	4.64413	0.00198285	0.00489979
Actn4	-0.183957	3.57376e-17	5.79453e-16
Actr10	0.180311	3.81634e-06	1.80837e-05
Actr1a	-0.19332	3.46155e-24	8.79081e-23
Actr1b	0.0294613	0.247913	0.324168
Actr2	0.0229985	0.238524	0.314034
Actr3	-0.117633	1.11855e-07	6.84057e-07
Actr3-ps	-2.30951	1.89154e-10	1.65667e-09
Actr3b	-0.0464809	0.60726	0.68038
Actr5	0.219825	0.22755	0.301717
Actr6	-0.259885	0.0112243	0.022461
Actr8	0.0855475	0.378453	0.463429
Acvr1	0.102593	0.181895	0.248506
Acvr1b	0.117054	0.24395	0.319581
Acvr2a	-0.1202	0.0109861	0.0220437
Acvr2b	0.128399	5.85185e-09	4.25091e-08
Acy1	0.0275527	0.845668	0.882149
Ada	0.0315219	0.944135	0.958843
Adam10	-0.306363	2.0365e-51	1.59973e-49
Adam11	0.201447	0.628598	0.698522
Adam12	0.291757	0.0108582	0.0218009
Adam15	0.080233	0.253268	0.329875
Adam17	-0.329476	4.88769e-06	2.26842e-05
Adam19	0.597868	0.00286455	0.00681233
Adam21	-1.38351	0.117347	0.172088
Adam22	-0.247033	1.9286e-08	1.30853e-07
Adam23	-0.000187261	0.998706	0.999575
Adam8	0.938412	0.271561	0.349596
Adam9	-0.102795	0.0789997	0.122545
Adamts1	-3.60591	5.93636e-09	4.30735e-08
Adamts10	0.480163	0.00314512	0.00738513
Adamts17	-0.326932	0.0475167	0.0785855
Adamts3	-0.0917497	0.611347	0.68398
Adamts4	0.449374	0.000552273	0.00161233
Adamts5	1.03152	0.0346659	0.0603967
Adamts6	-0.295385	0.0191641	0.0360293
Adamts9	0.49595	7.51023e-06	3.38014e-05
Adamtsl2	1.54248	0.00262736	0.00631716
Adap1	-0.593439	0.000103948	0.000367604
Adar	-0.147184	0.0621544	0.0998032
Adarb1	-0.22515	0.0310529	0.0547201
Adat1	-0.540617	4.30813e-05	0.000166163
Adat2	-0.2766	0.481459	0.567138
Adck1	0.616484	0.0237509	0.0435709
Adck2	-0.383516	0.377957	0.462919
Adck5	-0.333763	0.0781332	0.121365
Adcy10	-0.868942	0.145751	0.206303
Adcy3	-1.12048	0.132583	0.190695
Adcy4	-0.680498	0.00338813	0.00789419
Adcy5	2.61648	0.0155997	0.0299331
Adcy6	0.0315215	0.279016	0.3581
Adcy7	1.35345	0.00436815	0.00974837
Adcy9	0.437514	0.0605017	0.0973493
Add1	0.113879	4.55878e-06	2.12984e-05
Add3	-0.145415	0.0152899	0.0295902
Adgra1	0.131057	0.651607	0.716709
Adgra2	-0.000187103	0.999472	0.99963
Adgra3	0.15482	0.00546039	0.0118717
Adgrb1	0.709354	3.63929e-15	5.08015e-14
Adgrb2	-0.0426603	0.267736	0.346471
Adgrd1	0.616484	0.485301	0.569245
Adgrf3	-5.41116	0.000313848	0.000972374
Adgrg1	1.40703	1.47518e-13	1.77682e-12
Adgrl1	-0.176428	5.09679e-26	1.44852e-24
Adgrl2	-0.148138	0.00441066	0.00983629
Adgrl3	-1.04791	4.74853e-09	3.48547e-08
Adgrv1	4.38109	0.00378637	0.00858946
Adh5	0.123444	0.145115	0.205793
Adhfe1	2.42384	0.026247	0.0472589
Adi1	2.93841	0.00602604	0.0129655
Adipor1	-0.0631099	0.119914	0.175165
Adipor2	0.196152	0.0139297	0.0272835
Adk	-0.02805	0.488449	0.572672
Adm2	-1.38352	0.000893734	0.00245505
Adnp	-1.67302	3.40247e-05	0.000134767
Adnp2	-0.383516	0.132639	0.19071
Ado	-0.265679	0.0039758	0.00895653
Adora2a	-0.636731	1.38314e-17	2.31078e-16
Adpgk	-0.27255	4.03843e-08	2.63676e-07
Adprh	-0.332291	0.0342672	0.0598421
Adprm	2.90189	6.02269e-08	3.82183e-07
Adprs	-0.0558286	0.563684	0.641609
Adra2a	-0.0282506	0.796824	0.843089
Adra2b	-0.0339314	0.84458	0.882031
Adrm1	-0.0170335	0.630583	0.700482
Adsl	0.0185825	0.757676	0.811993
Adss	-0.213216	2.01109e-12	2.20019e-11
Adssl1	0.299294	0.155713	0.217265
Aebp1	0.460892	1.49565e-10	1.32647e-09
Aebp2	-0.344656	2.62894e-25	7.1348e-24
Aen	0.113373	0.232741	0.307766
Afap1	0.0999086	0.447902	0.534297
Afap1l1	-0.445245	2.45009e-05	0.000100085
Afap1l2	-5.41116	0.000313848	0.000972374
Afdn	0.0598349	0.0386572	0.0659692
Aff1	0.601054	0.000994228	0.00270525
Aff4	-0.254613	1.2285e-35	5.35751e-34
Afg1l	0.0205505	0.879763	0.908126
Afg3l1	-0.705443	0.30261	0.382023
Afg3l2	0.343669	0.00121252	0.00321348
Aftph	-0.189685	9.41415e-06	4.17611e-05
Aga	-0.461518	0.168995	0.232718
Agap1	-0.07659	0.00716431	0.0150987
Agap2	-0.100344	0.506736	0.58988
Agap3	-0.158594	2.18185e-10	1.8991e-09
Agbl4	-5.14813	0.000668084	0.00188636
Agbl5	0.232233	0.00109358	0.00295209
Ager	2.0088	0.000306785	0.000962757
Agfg1	-0.2143	6.16968e-26	1.74169e-24
Agfg2	0.00398255	0.955716	0.967342
Aggf1	1.12238	2.23548e-06	1.1018e-05
Agk	-0.180424	0.0032934	0.00770042
Agl	0.504976	1.14657e-05	5.02973e-05
Agmat	-1.38351	0.117347	0.172088
2001-08-01	-0.0147663	0.690147	0.751661
2002-08-01	-0.207717	1.79523e-19	3.3636e-18
2003-08-01	0.289081	7.72607e-07	4.09692e-06
2004-08-01	-0.539635	0.00131373	0.00345348
Agpat1	-0.415776	1.58416e-45	1.02219e-43
Agpat2	-0.0151284	0.934203	0.951814
Agpat3	0.241694	1.7376e-05	7.35455e-05
Agpat4	-1.00243	1.04921e-08	7.32708e-08
Agpat5	1.10191	3.37491e-05	0.000133885
Agps	-0.0343104	0.33844	0.420374
Agrn	0.0358802	0.493975	0.577812
Agtpbp1	-0.281636	0.00445576	0.00992987
Agtr1a	0.423839	0.138285	0.197683
Agtrap	3.20144	0.00256866	0.0061892
Ahctf1	-0.0371912	0.412435	0.49862
Ahcy	-0.276342	1.61024e-11	1.59224e-10
Ahcyl1	-0.0601271	0.00108712	0.00293651
Ahcyl2	0.204186	8.27268e-11	7.55412e-10
Ahdc1	0.223282	0.00293302	0.00695739
Ahi1	-0.704961	2.58241e-36	1.15815e-34
Ahnak	0.178068	3.86835e-46	2.56142e-44
Ahnak2	-0.553441	0.0531364	0.0866782
Ahsa1	-0.225609	2.48193e-29	8.22457e-28
Ahsa2	0.257691	0.0395314	0.0672342
Aida	-0.144538	5.82032e-07	3.15515e-06
Aif1l	0.616484	0.00401338	0.00903154
Aifm1	-0.324622	5.6546e-10	4.68022e-09
Aifm2	2.61648	2.80987e-05	0.000113463
Aig1	0.201447	0.386891	0.472341
Aimp1	0.596212	2.93946e-12	3.14512e-11
Aimp2	0.307646	0.0202347	0.037845
Aip	0.410033	6.08256e-09	4.40585e-08
Ajm1	0.187641	0.400187	0.486137
Ak1	0.386054	0.00207989	0.00511857
Ak2	0.236743	1.31662e-22	3.06653e-21
Ak3	-0.392233	0.000469518	0.00139652
Ak4	0.483218	0.0264431	0.0475442
Ak6	-0.0767091	0.416661	0.502577
Akap1	0.458632	1.00478e-11	1.01986e-10
Akap10	-0.259008	8.73834e-06	3.8927e-05
Akap11	-0.0747171	0.191803	0.259965
Akap12	-0.639856	8.61792e-05	0.000310074
Akap13	0.063597	0.429837	0.515434
Akap3	0.101911	0.86453	0.896941
Akap6	0.215761	0.000383536	0.00116685
Akap7	0.474465	0.135313	0.194004
Akap8	-0.0305839	0.713715	0.771879
Akap8l	0.0181334	0.54042	0.620376
Akap9	0.112605	0.0643287	0.102814
Akip1	0.0987609	0.397606	0.483186
Akirin1	-0.0734619	0.236599	0.31176
Akirin2	-0.360432	3.12116e-09	2.33847e-08
Akna	0.0315221	0.967728	0.975908
Akr1a1	0.225375	5.7882e-11	5.40645e-10
Akr1b10	1.29456	1.78673e-05	7.54735e-05
Akr1b3	0.0590786	0.240509	0.316318
Akr1b8	0.616484	0.041909	0.0707357
Akr1c13	4.64413	0.00198285	0.00489979
Akr1e1	0.534022	0.204131	0.274439
Akr7a5	-0.0834212	0.0179467	0.0340432
Akt1	-0.135588	5.03259e-10	4.19283e-09
Akt1s1	-0.015784	0.948444	0.962524
Akt2	0.0676184	0.117249	0.172088
Akt2-ps	-0.51476	0.0945574	0.142688
Akt3	-0.0516376	0.00688466	0.014626
Aktip	0.260722	0.00052368	0.00154094
Alad	-0.0975671	0.0433791	0.073061
Alas1	0.361911	0.000251369	0.000809539
Alcam	-0.675967	5.40688e-11	5.069e-10
Aldh16a1	-0.853001	0.0216019	0.0401114
Aldh18a1	-0.0546518	0.145201	0.20587
Aldh1a3	0.495178	0.0296229	0.0525369
Aldh1b1	0.439214	1.34416e-05	5.79595e-05
Aldh1l2	0.449648	1.01697e-16	1.61376e-15
Aldh2	0.245841	0.00265624	0.00637447
Aldh3a2	-0.288657	0.039046	0.0664622
Aldh3b1	0.616484	0.00106421	0.00287833
Aldh6a1	0.406449	7.87115e-05	0.000285315
Aldh7a1	0.749751	0.000695445	0.00195416
Aldh8a1	-1.38351	0.117347	0.172088
Aldh9a1	0.447357	1.33118e-07	8.02072e-07
Aldoa	0.0801373	2.35424e-08	1.58288e-07
Aldoc	-0.168576	0.0344161	0.060069
Alg1	0.235089	2.55889e-05	0.000104394
Alg10b	-0.234653	0.00137645	0.00359299
Alg11	0.896592	0.00069964	0.00196499
Alg12	-0.830975	4.05965e-05	0.000157831
Alg13	0.61429	4.84782e-19	8.92436e-18
Alg14	-0.434142	0.108219	0.16081
Alg2	0.35775	0.0231715	0.0425759
Alg3	-0.0451324	0.507968	0.590466
Alg5	0.0839425	0.296832	0.377025
Alg6	0.460833	0.0163307	0.0312081
Alg8	-0.226289	5.00329e-05	0.000190077
Alg9	0.0953182	0.166829	0.230011
Alk	1.38202	0.000165957	0.000558504
Alkbh1	0.555084	0.126516	0.183323
Alkbh3	-0.0768546	0.44	0.525807
Alkbh5	-0.0714479	0.0217567	0.0403456
Alkbh6	0.456019	0.00686954	0.0145991
Alkbh8	-1.44492	2.33436e-08	1.57119e-07
Alms1	0.0940631	0.531821	0.612842
Alpl	0.254776	0.0025898	0.0062387
Als2	-0.379388	8.82303e-07	4.63585e-06
Als2cl	0.670932	0.0513862	0.0842907
Alyref	0.564645	3.45187e-05	0.000136339
Alyref2	-0.0615876	0.840512	0.878508
Ambra1	0.0364416	0.278237	0.357208
Amd-ps1	4.64413	0.00198285	0.00489979
Amd-ps3	1.14005	0.00647616	0.0138398
Amd-ps6	5.05916	0.000668809	0.00188636
Amd-ps7	5.05916	0.000668809	0.00188636
Amd1	-0.191517	9.30001e-26	2.58499e-24
Amd2	-1.20664	1.43002e-06	7.26326e-06
Amdhd1	-1.79855	0.00023061	0.000748788
Amdhd2	0.938412	3.20286e-09	2.39542e-08
Amer1	-0.498993	0.00629134	0.0134813
Amfr	0.202684	1.49019e-07	8.9007e-07
Amhr2	0.726109	0.0103267	0.0208065
Amigo1	0.328139	0.00290683	0.00690249
Ammecr1	0.11316	0.104971	0.156738
Ammecr1l	-0.262901	1.01669e-09	8.11232e-09
Amn1	-0.011098	0.921349	0.942895
Amotl1	-0.05161	0.501324	0.585649
Amotl2	-0.383516	0.192811	0.261275
Ampd1	-2.30951	6.6624e-06	3.0233e-05
Ampd2	-0.02605	0.43891	0.5247
Ampd3	0.194807	6.83738e-05	0.000251227
Amt	-0.190871	0.418875	0.504572
Amy1	-1.35181	2.34389e-07	1.34803e-06
Amz1	-1.70544	0.00471604	0.0104199
Amz2	0.101911	0.809338	0.8539
Anapc1	-0.115627	4.54381e-10	3.80315e-09
Anapc10	-0.209487	0.00826736	0.0171041
Anapc11	-0.313127	0.0280393	0.0499596
Anapc13	0.669923	8.58665e-05	0.0003093
Anapc15	-0.0733424	0.121519	0.177138
Anapc16	-0.17361	0.000253093	0.000814469
Anapc2	-0.0509406	0.468569	0.554745
Anapc4	0.0647579	0.0500017	0.0822651
Anapc5	-0.324959	7.79834e-60	7.6454e-58
Anapc7	-0.356881	0.00161471	0.00414729
Angel1	0.374778	0.00474745	0.0104763
Angel2	0.0192433	0.849809	0.885446
Angpt1	-3.96847	0.000185842	0.00061624
Angptl2	-0.448416	1.38924e-08	9.55917e-08
Angptl6	3.20144	0.00256866	0.0061892
Ank	0.445439	1.64252e-14	2.14375e-13
Ank2	-0.0903461	3.32633e-06	1.58688e-05
Ank3	0.104666	0.024604	0.0449208
Ankfy1	-0.170364	0.0206005	0.0385064
Ankhd1	0.121805	0.00199773	0.00493462
Ankib1	-0.0860747	0.0141662	0.0276056
Ankle2	-0.483051	0.202586	0.272651
Ankmy2	-0.301054	0.080953	0.125145
Ankra2	-0.0601089	0.385664	0.471181
Ankrd11	0.186596	5.39371e-13	6.21259e-12
Ankrd12	0.0574002	0.369374	0.453717
Ankrd13a	0.117962	0.254077	0.330894
Ankrd13b	0.407619	8.95645e-12	9.13486e-11
Ankrd13c	-0.163933	9.07363e-08	5.60323e-07
Ankrd13d	1.39409	0.00146612	0.00380583
Ankrd16	-0.353142	0.0916163	0.13873
Ankrd17	-0.335383	0	0
Ankrd23	0.54937	0.147927	0.208635
Ankrd24	0.490953	0.179906	0.246055
Ankrd26	0.423839	0.507417	0.58988
Ankrd27	-0.479199	7.96075e-06	3.56262e-05
Ankrd28	-0.1765	5.9329e-13	6.80267e-12
Ankrd34a	4.64413	0.00198285	0.00489979
Ankrd39	-0.0187516	0.906205	0.929955
Ankrd40	0.205852	0.020932	0.0390337
Ankrd42	-0.798553	0.147214	0.207792
Ankrd44	0.193873	0.00405127	0.00911517
Ankrd45	-0.924084	0.0207371	0.0387331
Ankrd46	0.679026	1.1443e-06	5.8973e-06
Ankrd49	0.461509	0.00771036	0.0161205
Ankrd50	-0.127176	0.581054	0.657651
Ankrd52	-0.0700305	4.09725e-05	0.000159146
Ankrd54	-0.0404123	0.634864	0.703689
Ankrd55	-0.798552	0.305406	0.384554
Ankrd6	-0.270305	0.181223	0.247643
Anks1	-0.0124824	0.83866	0.877008
Anks1b	-0.557545	0.0129523	0.025567
Anks3	0.0315217	0.871442	0.902705
Anks6	-0.161123	0.688065	0.749846
Ankzf1	0.112012	0.511868	0.593744
Anln	0.00393574	0.95391	0.966293
Ano10	-0.165549	1.18997e-09	9.40596e-09
Ano4	-5.63355	0.000161632	0.000545253
Ano6	0.231603	7.06398e-06	3.19645e-05
Ano8	0.0592666	0.52679	0.608206
Anp32-ps	-0.383516	0.138848	0.198084
Anp32a	-0.278394	2.27796e-28	7.23854e-27
Anp32b	-0.192801	5.3156e-18	9.08465e-17
Anp32b-ps1	0.031522	0.954374	0.966293
Anp32e	-0.45651	3.97603e-53	3.33012e-51
Antxr1	-0.0100574	0.960817	0.971339
Antxr2	0.21852	0.213283	0.285197
Anxa11	-0.215916	0.070543	0.111339
Anxa2	0.104601	0.0230081	0.0423003
Anxa4	0.213419	0.146551	0.207212
Anxa5	0.0502408	0.221597	0.294973
Anxa6	-0.133806	1.61692e-07	9.56911e-07
Anxa7	0.564017	0.0932004	0.140791
Aoc2	0.450806	0.000270856	0.00086678
Aoc3	0.809129	0.0800727	0.123951
Aopep	-0.131977	0.536513	0.617058
Aox1	-0.0890685	0.637101	0.705306
Ap1ar	0.587915	0.000810218	0.00224662
Ap1b1	-0.031825	0.198373	0.26795
Ap1g1	-0.0515979	0.00905827	0.0185733
Ap1g2	0.775683	9.83121e-07	5.12723e-06
Ap1m1	0.10985	0.0755009	0.117913
Ap1s1	-0.258088	4.30555e-10	3.61809e-09
Ap1s2	0.022175	0.639878	0.707822
Ap1s3	-1.84295	0.00197412	0.00489979
Ap2a1	-0.0614139	0.00974589	0.0197368
Ap2a2	-0.0505809	0.0252011	0.0457403
Ap2b1	-0.23846	8.94895e-42	4.83664e-40
Ap2m1	-0.17062	2.37565e-27	7.22231e-26
Ap2m1-ps	-0.604872	8.42481e-10	6.81257e-09
Ap2s1	0.0325517	0.523294	0.604503
Ap3b1	-0.163033	2.43798e-05	9.96224e-05
Ap3b2	0.102055	4.46675e-05	0.000171549
Ap3d1	-0.0534155	0.0774301	0.12045
Ap3m1	-0.241552	8.79279e-07	4.62222e-06
Ap3m1-ps	-5.99612	5.22445e-05	0.000197648
Ap3m2	0.25803	0.0483271	0.0798006
Ap3s1	0.0480051	0.286877	0.366886
Ap3s1-ps2	1.86441	0.000893118	0.00245442
Ap3s2	-0.0482964	0.264937	0.34327
Ap4b1	0.616484	0.323721	0.404435
Ap4e1	-0.216951	0.000116235	0.000406758
Ap4m1	0.0439054	0.860668	0.894622
Ap4s1	0.174974	0.326258	0.407324
Ap5b1	-0.120481	0.845362	0.882047
Ap5m1	-0.15724	0.409982	0.49616
Ap5s1	0.616484	0.485301	0.569245
Apaf1	0.0461	0.540274	0.620307
Apba1	-0.322376	0.000599176	0.00173683
Apba3	-1.38352	0.0267828	0.0480048
Apbb1	-0.0451575	0.15867	0.21996
Apbb1ip	4.86652	0.00111866	0.00299358
Apbb2	0.0454697	0.104202	0.155773
Apbb3	1.147	4.76738e-07	2.62372e-06
Apc	-0.252759	8.98513e-38	4.28811e-36
Apc2	0.186976	0.00961408	0.0195199
Apcdd1	-0.164876	0.379395	0.464358
Apeh	0.0742875	0.115795	0.170802
Apex1	-0.169891	0.000259363	0.000832739
Apex2	-0.216866	0.0304387	0.0537821
Aph1a	-0.241237	5.31945e-15	7.27288e-14
Aph1b	0.244515	0.16603	0.229083
Aph1c	4.38109	0.00378637	0.00858946
Api5	-0.196876	1.24593e-05	5.42421e-05
Apip	0.336376	0.129362	0.186997
Aplp1	0.0129903	0.761583	0.81411
Aplp2	-0.118515	7.79859e-10	6.32641e-09
Apmap	-0.64655	8.99353e-05	0.000320759
Apoe	3.07591	0.00389142	0.00877896
Apol9a	-5.14813	0.000668084	0.00188636
Apol9b	4.64413	0.00198285	0.00489979
Apon	-0.968477	0.298354	0.377895
Apoo	-0.15724	0.0993832	0.149364
Apoo-ps	-2.70544	0.0154793	0.0298198
App	0.0132335	0.486622	0.570689
Appbp2	-0.149878	0.00247817	0.00600065
Appl1	-0.240575	6.84343e-12	7.06521e-11
Appl2	0.0485952	0.774466	0.825301
Aprt	0.451853	0.0113346	0.0226246
Aptx	-0.0472972	0.606652	0.679929
Aqp3	-0.120481	0.845362	0.882047
Aqr	-0.149504	0.000875539	0.00241293
Araf	-0.0283117	0.576922	0.654086
Arap1	-0.0308873	0.518987	0.60013
Arap3	0.149152	0.0107316	0.0215603
Arc	0.0525833	0.780145	0.829535
Arcn1	-0.00350888	0.814458	0.858442
Arel1	-0.104158	0.00764135	0.016
Arf1	-0.179823	3.79059e-24	9.58791e-23
Arf2	0.616484	0.485301	0.569245
Arf3	0.0408409	0.337174	0.419049
Arf4	0.163715	1.80032e-10	1.58225e-09
Arf5	-0.00233725	0.959394	0.970444
Arf6	-0.0384485	0.230894	0.305643
Arfgap1	0.251852	4.41186e-05	0.000169802
Arfgap2	-0.160283	0.00177135	0.00448403
Arfgap3	0.191986	0.298488	0.378026
Arfgef1	-0.276616	2.22772e-56	2.0565e-54
Arfgef2	-0.140191	0.000163608	0.000551185
Arfgef3	-0.00382083	0.861405	0.895315
Arfip1	1.61648	0.156399	0.217265
Arfip2	-0.0416985	0.228028	0.302261
Arfrp1	0.0421531	0.363132	0.446874
Arglu1	0.0200795	0.550683	0.629871
Arhgap1	-0.364356	9.56836e-07	5.00046e-06
Arhgap10	-0.0255699	0.638613	0.706781
Arhgap11a	0.214463	0.00299743	0.00709454
Arhgap12	-0.206071	0.00113727	0.0030389
Arhgap15	-4.38351	3.06361e-05	0.000122806
Arhgap17	0.217313	3.17438e-05	0.000126925
Arhgap19	-0.169297	0.00507083	0.01113
Arhgap21	-0.0802077	0.0814586	0.125865
Arhgap22	-0.383516	0.0507646	0.0834117
Arhgap23	-0.493973	5.34179e-14	6.68888e-13
Arhgap24	-2.19087	0.000151838	0.000515654
Arhgap26	0.201024	4.92525e-19	9.05372e-18
Arhgap27	0.838877	0.0390181	0.0664326
Arhgap28	1.03152	0.135286	0.194004
Arhgap31	0.00643061	0.950068	0.963961
Arhgap32	-0.028851	0.814983	0.858924
Arhgap33	0.704615	1.10484e-19	2.09176e-18
Arhgap35	0.0438418	0.26642	0.345014
Arhgap39	-0.0571556	0.633744	0.703339
Arhgap4	0.458943	0.00604763	0.0130075
Arhgap45	2.42384	0.026247	0.0472589
Arhgap5	-0.319278	3.59695e-27	1.08297e-25
Arhgap9	5.22909	0.000418917	0.00125665
Arhgdia	-0.289217	3.03943e-31	1.12397e-29
Arhgdig	-0.383515	0.594958	0.668957
Arhgef1	0.153418	0.00393317	0.00886208
Arhgef10	1.84914	1.93969e-07	1.13204e-06
Arhgef10l	0.253174	4.8955e-06	2.27122e-05
Arhgef11	0.0835761	0.0604679	0.0973072
Arhgef12	-0.223602	9.33449e-11	8.46868e-10
Arhgef17	-0.00740149	0.8857	0.913136
Arhgef18	-0.57255	4.19683e-05	0.000162654
Arhgef19	0.268561	0.586102	0.661706
Arhgef2	0.233985	9.91077e-14	1.20986e-12
Arhgef25	0.0481118	0.396862	0.482375
Arhgef28	0.531951	2.93766e-06	1.4175e-05
Arhgef3	0.0195489	0.822022	0.864901
Arhgef33	-5.14813	0.000668084	0.00188636
Arhgef37	3.31692	0.00172927	0.00440485
Arhgef39	-0.509047	0.00340961	0.00793109
Arhgef4	0.0913931	0.599736	0.673492
Arhgef40	0.25803	0.00179673	0.00454373
Arhgef7	0.143548	0.170118	0.234111
Arhgef9	0.376943	0.000694396	0.001952
Arid1a	-0.0502325	3.70294e-10	3.14255e-09
Arid1b	-0.0245985	0.392203	0.478074
Arid2	-0.0600295	0.000607483	0.00175849
Arid3a	-0.746086	0.0119498	0.0237252
Arid3b	-0.274168	0.0291232	0.0517305
Arid4a	-0.231732	2.3669e-05	9.70628e-05
Arid4b	0.445683	3.70038e-18	6.40202e-17
Arid5a	1.11898	0.0010879	0.00293801
Arid5b	1.069	4.5381e-25	1.21339e-23
Arih1	-0.255832	6.46519e-63	6.81377e-61
Arih2	0.0696737	0.046226	0.0766112
Arl1	0.0615163	0.0530622	0.0866353
Arl10	-0.101116	0.655133	0.719787
Arl13b	-0.0443098	0.767437	0.819442
Arl14ep	-0.228315	6.92048e-06	3.13704e-05
Arl15	0.594458	0.000115509	0.000404442
Arl16	-0.737153	0.00116509	0.00310331
Arl2	0.245866	8.01982e-06	3.58525e-05
Arl2bp	-0.276601	3.92718e-10	3.32221e-09
Arl3	-0.05231	0.669958	0.733463
Arl4a	0.605837	1.62456e-08	1.10998e-07
Arl4d	2.70395	0.000391576	0.00118902
Arl5a	0.151073	0.184067	0.250933
Arl5b	-0.117856	0.248206	0.324473
Arl6	0.400755	0.0216676	0.040198
Arl6ip1	0.0223465	0.338379	0.420349
Arl6ip4	0.798861	9.39346e-15	1.25183e-13
Arl6ip5	0.330863	0.00947085	0.0193159
Arl6ip6	-0.0214597	0.693523	0.754428
Arl8a	-0.072982	0.0133442	0.0262586
Arl8b	0.08842	0.035481	0.0616386
Arl9	-1.25798	0.0151088	0.0292621
Armc1	-0.0430254	0.405913	0.491864
Armc10	-0.383515	0.452118	0.537906
Armc5	0.319673	0.00666669	0.0142206
Armc7	-0.521019	0.24244	0.317768
Armc8	0.0133156	0.623275	0.693643
Armc9	0.23286	0.0097218	0.0196912
Armcx5	0.201447	0.82874	0.868717
Armh3	-0.334047	1.12955e-07	6.9045e-07
Armh4	1.26856	5.06629e-05	0.000191988
Armt1	-0.470979	0.00802693	0.0166565
Arnt	-0.0199582	0.708508	0.766969
Arnt2	0.171873	0.163396	0.225769
Arntl	-0.223878	1.5479e-05	6.60023e-05
Arntl2	1.11898	0.0208914	0.0389639
Arpc1a	0.204559	2.2616e-06	1.11337e-05
Arpc1b	0.0955254	0.051301	0.0841837
Arpc2	-0.335526	2.01472e-143	6.88652e-141
Arpc3	0.819511	8.18654e-24	2.0301e-22
Arpc4	0.0785811	0.0398297	0.0676596
Arpc5	0.498648	1.89642e-08	1.28946e-07
Arpc5l	0.21832	0.00061381	0.00177356
Arpin	0.879519	0.000292587	0.000923472
Arpp19	0.140662	0.0168871	0.0322031
Arpp21	4.38109	0.00378637	0.00858946
Arrb1	0.235566	0.000386775	0.00117585
Arrb2	0.123723	0.000667268	0.00188636
Arrdc1	0.095652	0.681062	0.743688
Arrdc2	4.64413	0.00198285	0.00489979
Arrdc3	0.0212008	0.728161	0.785316
Arsa	-0.220017	0.26766	0.346443
Arsb	0.294556	0.473819	0.559984
Arsg	0.302376	0.114412	0.169058
Art5	-0.798552	0.305406	0.384554
Arvcf	0.0743126	0.184685	0.251639
Arxes1	-0.0753934	0.801121	0.846927
Arxes2	-0.58515	0.0606439	0.0974912
As3mt	-0.396936	5.4782e-05	0.000206568
Asah1	-0.479275	0.000648832	0.0018603
Asah2	-1.09972	0.00147187	0.00381685
Asap1	-0.239458	2.16799e-34	8.93114e-33
Asap2	-0.283322	0.000641239	0.00184187
Asap3	1.04098	0.000146685	0.000499631
Asb1	0.201447	0.66528	0.729035
Asb11	-3.19087	0.00343501	0.0079745
Asb13	0.0639434	0.874533	0.903982
Asb16	-1.96848	0.0181136	0.034222
Asb3	0.592237	0.000250882	0.000808178
Asb5	5.05916	0.000668809	0.00188636
Asb6	0.0208744	0.898663	0.923852
Asb7	0.294556	0.0580801	0.0937869
Asb8	0.279449	0.0493535	0.0813255
Ascc1	0.56839	0.00041059	0.00124169
Ascc2	-0.100202	0.00346949	0.00804817
Ascc3	-0.0505528	0.014387	0.0280014
Asf1a	0.168568	1.39045e-06	7.07932e-06
Asf1b	-0.154468	0.00704192	0.0149052
Ash1l	-0.189812	1.06707e-14	1.41459e-13
Ash2l	-0.0859559	0.0289955	0.0515326
Asic1	0.124279	0.0481842	0.079575
Asic3	4.38109	0.00378637	0.00858946
Asic4	0.675818	4.57622e-10	3.82521e-09
Asl	0.36767	3.80223e-26	1.08794e-24
Asns	-0.0849066	9.31975e-09	6.55544e-08
Asnsd1	-0.68837	0.0386157	0.0659073
Aspg	1.15705	0.00117401	0.00312584
Asph	-0.014516	0.831238	0.870912
Asphd1	0.870241	0.00983144	0.0198941
Asphd2	-0.303866	1.73641e-07	1.02236e-06
Aspm	-0.0692234	0.350886	0.433323
Aspscr1	0.291479	2.62799e-05	0.000106869
Asrgl1	-0.318665	0.037227	0.0638647
Ass1	-0.165125	0.0241138	0.0441151
Aste1	0.300011	0.18476	0.251686
Astn1	-0.141575	3.75053e-09	2.78036e-08
Astn2	-0.102969	0.0108986	0.021875
Asxl1	0.124948	0.0123881	0.024526
Asxl2	0.0288315	0.580133	0.65702
Asz1	0.287177	0.122515	0.178364
Atad1	-0.235163	1.84392e-13	2.20001e-12
Atad2	0.000879088	0.978589	0.984238
Atad2b	-0.180442	0.000198442	0.000653737
Atad3a	0.350573	1.16632e-09	9.23053e-09
Atad5	-0.134695	0.369703	0.454034
Atat1	0.348288	0.00430993	0.00963885
Atcay	-0.605908	0.000735526	0.00205785
Ate1	0.130295	0.0195764	0.0367334
Atf1	0.00643074	0.979604	0.984508
Atf2	-0.213887	2.02834e-15	2.89891e-14
Atf3	0.469859	5.55082e-05	0.000208994
Atf4	0.121219	6.99425e-10	5.71423e-09
Atf5	0.0788273	0.37762	0.462632
Atf6	0.0426335	0.349809	0.432119
Atf6b	0.103202	0.167503	0.230839
Atf7	0.188623	0.0316137	0.0555535
Atf7ip	-0.0793991	0.139615	0.199133
Atg101	-0.000925051	0.990173	0.992921
Atg12	-0.259527	0.104695	0.156381
Atg13	-0.0520946	0.387021	0.472411
Atg14	-0.383516	0.152272	0.213608
Atg16l1	-0.152453	0.000455906	0.00135827
Atg16l2	0.152966	0.0129565	0.0255713
Atg2a	0.00350721	0.96931	0.976958
Atg2b	-0.0934686	0.134508	0.193112
Atg3	-0.322974	4.90884e-22	1.0988e-20
Atg4a	0.281235	6.87438e-05	0.00025244
Atg4a-ps	0.35345	0.635195	0.703689
Atg4b	0.316924	7.14105e-05	0.000261397
Atg4c	0.558769	0.00151225	0.00390713
Atg4d	0.45602	0.0273088	0.0488438
Atg5	-0.0848684	0.0416467	0.0703569
Atg7	0.647072	1.37191e-05	5.89197e-05
Atg9a	0.235903	1.17254e-05	5.13474e-05
Atg9b	0.083877	0.501794	0.585929
Atic	-0.403078	9.45745e-17	1.51021e-15
Atl1	0.0354366	0.721543	0.779146
Atl2	-0.241681	7.58252e-16	1.12819e-14
Atl3	-0.296739	5.79852e-05	0.000217157
Atm	0.334522	4.89141e-08	3.14337e-07
Atmin	-0.161123	0.102926	0.153939
Atoh8	-0.309515	0.100928	0.151398
Atox1	0.00976878	0.903221	0.927646
Atp10d	-0.0421765	0.488624	0.572824
Atp11b	-0.410548	5.55265e-31	2.00641e-29
Atp11c	-0.717042	1.50317e-28	4.84965e-27
Atp13a1	-0.122188	0.00163075	0.00418508
Atp13a2	-0.0130249	0.886411	0.913721
Atp13a3	-0.0964543	6.04082e-05	0.000225231
Atp1a1	0.0121636	0.204689	0.275052
Atp1a3	-0.189049	2.70348e-10	2.3275e-09
Atp1b2	0.416953	0.000358952	0.00110053
Atp1b3	0.938412	7.19227e-08	4.51193e-07
Atp23	0.760874	0.00698254	0.0148069
Atp2a1	4.49913	8.56847e-10	6.91106e-09
Atp2a2	-0.194431	3.85692e-62	4.03127e-60
Atp2a3	-0.214639	0.0583194	0.0941373
Atp2b1	-0.168259	1.25252e-29	4.21293e-28
Atp2b3	0.175016	0.000100443	0.000356125
Atp2b4	-0.342489	0.0147642	0.0286736
Atp2c1	0.139916	5.87153e-11	5.47619e-10
Atp2c2	-0.535519	0.106148	0.157973
Atp4a	-0.383516	0.101275	0.1519
Atp5a1	0.0238122	0.488038	0.572243
Atp5b	-0.0293611	5.86772e-05	0.000219537
Atp5c1	-0.0476934	0.271387	0.349596
Atp5d	0.388215	0.0529841	0.086519
Atp5e	0.172878	0.445841	0.531939
Atp5g1	-0.106092	3.50862e-09	2.61636e-08
Atp5g2	0.257954	5.41875e-14	6.77853e-13
Atp5g3	0.0935106	1.44569e-06	7.33988e-06
Atp5h	0.152537	0.207631	0.278641
Atp5j	0.465175	2.74128e-08	1.82468e-07
Atp5j2	-0.383516	0.357117	0.440073
Atp5k	-2.38351	0.0366362	0.0629279
Atp5l	0.36415	2.11464e-36	9.51739e-35
Atp5l2-ps	-0.383515	0.645204	0.711474
Atp5md	0.25721	7.32812e-05	0.000266932
Atp5o	-0.996493	0.00173749	0.00442223
Atp5pb	0.210492	0.00918595	0.0188142
Atp6ap1	0.251618	3.33674e-06	1.59064e-05
Atp6ap2	0.0934573	0.0543498	0.0884522
Atp6v0a1	-0.224986	1.35733e-08	9.36503e-08
Atp6v0a2	-1.03063	2.47013e-23	6.03085e-22
Atp6v0b	0.469671	2.77335e-29	9.15785e-28
Atp6v0c	0.521136	0.000130895	0.000450825
Atp6v0c-ps2	0.00959093	0.89487	0.921389
Atp6v0d1	-0.110758	0.0264359	0.0475442
Atp6v0e	1.26337	3.00305e-11	2.89258e-10
Atp6v0e2	-0.238423	0.00374331	0.00858946
Atp6v1a	-0.0666588	0.154738	0.216646
Atp6v1b2	0.04794	0.0489321	0.0806733
Atp6v1c1	0.33073	7.37101e-21	1.49633e-19
Atp6v1d	-0.232524	7.79178e-05	0.000282669
Atp6v1e1	-0.237018	1.08483e-11	1.09759e-10
Atp6v1f	-0.214962	0.000912947	0.00250348
Atp6v1g1	0.195303	2.58264e-08	1.72544e-07
Atp6v1g2	-0.617981	0.0663067	0.105655
Atp6v1h	-0.000231859	0.993661	0.995156
Atp7a	-0.0873838	0.424096	0.509988
Atp7b	0.464481	0.414327	0.500429
Atp8a1	-0.0210461	0.535981	0.616849
Atp8a2	-2.70544	0.0154793	0.0298198
Atp8b2	-0.106266	2.85279e-06	1.37865e-05
Atp9b	0.253914	4.54283e-05	0.000174259
Atpaf1	-0.610024	1.12898e-05	4.96117e-05
Atpaf2	0.219481	0.0149931	0.0290646
Atpif1	-2.19087	8.45671e-08	5.25821e-07
Atr	-0.218662	1.42968e-07	8.57335e-07
Atraid	0.359152	1.24445e-06	6.38223e-06
Atrip	0.616484	0.323721	0.404435
Atrn	0.028239	0.510492	0.592637
Atrnl1	0.053652	0.0291292	0.0517339
Atrx	-0.30315	2.03591e-21	4.37151e-20
Atxn10	0.143383	0.0471082	0.0779303
Atxn1l	-0.0848576	0.102159	0.153002
Atxn2	0.00415783	0.892055	0.918715
Atxn2l	0.0902873	4.19663e-15	5.81322e-14
Atxn3	-0.612541	2.10379e-05	8.72061e-05
Atxn7	0.253914	0.00141848	0.00369353
Atxn7l1	-0.314253	0.000118359	0.000413503
Atxn7l2	0.0898012	0.35745	0.440397
Atxn7l3	0.101611	0.046007	0.0763183
Atxn7l3b	0.185434	0.0027888	0.00664969
Auh	-0.260368	0.00881531	0.018128
Aunip	1.71602	6.13694e-05	0.000228209
Aup1	-0.110954	0.000118675	0.000414381
Aurka	-0.383516	0.234502	0.309222
Aurkb	-0.00912033	0.960631	0.971229
Auts2	0.142154	0.00241894	0.00587635
Aven	5.05916	0.000668809	0.00188636
Avl9	-0.213885	0.000369192	0.00112727
Avpi1	4.64413	0.00198285	0.00489979
Axin1	-0.624524	2.34222e-11	2.27337e-10
Axin2	0.343108	0.0149458	0.0289818
Azi2	-0.436223	2.49978e-10	2.16095e-09
Azin1	-0.0569978	0.00688512	0.014626
Azin2	1.09206	5.0761e-21	1.04556e-19
B130055M24Rik	0.636948	0.00250186	0.00605339
B230209E15Rik	-1.02672	9.69863e-38	4.61123e-36
B230216N24Rik	3.07591	0.00389142	0.00877896
B230219D22Rik	0.320184	8.30328e-09	5.89622e-08
B230307C23Rik	-0.798553	0.147214	0.207792
B230369F24Rik	0.201447	0.707904	0.766446
B230398E01Rik	5.05916	0.000668809	0.00188636
B2m	-1.55344	0.0112754	0.0225204
B3galnt1	0.0968131	0.356596	0.439816
B3galnt2	0.233156	0.330101	0.411228
B3galt1	-0.217267	0.0762989	0.118998
B3galt4	-3.70544	0.000533676	0.00156381
B3galt6	1.03152	0.00968283	0.0196217
B3gat3	0.608931	1.57668e-21	3.42617e-20
B3gnt8	0.0885526	0.602352	0.675709
B3gntl1	1.93841	0.0828136	0.126812
B430319H21Rik	-5.41116	0.000313848	0.000972374
B4galnt4	0.226917	0.00513061	0.0112417
B4galt1	0.181938	0.0228242	0.042011
B4galt2	0.747415	1.27466e-09	1.00315e-08
B4galt3	0.164975	0.0604175	0.0972385
B4galt4	-2.66362	3.15715e-10	2.70152e-09
B4galt5	0.0443456	0.669577	0.733236
B4galt6	0.139162	0.00810136	0.0167909
B4galt7	-0.22613	0.00392981	0.00885608
B630019K06Rik	-1.29041	0.00386093	0.00873196
B930036N10Rik	-2.19087	0.00739413	0.0155184
B9d1	-0.246012	0.176392	0.24193
B9d2	0.786409	0.0696479	0.110118
BC002059	0.0904154	0.685125	0.747349
BC004004	0.139688	0.0491642	0.0810348
BC005537	-0.307374	1.0266e-38	5.09156e-37
BC005624	-0.249423	0.0281837	0.0501815
BC024063	0.133275	0.41904	0.504675
BC024978	5.38109	0.000272624	0.000868702
BC031181	-2.96847	0.00705953	0.0149052
BC034090	-0.383515	0.645204	0.711474
BC048403	0.631081	3.62406e-18	6.27856e-17
BC049715	-5.8262	8.93444e-05	0.000319012
BC055324	-0.00745439	0.927834	0.94701
BC065397	-5.41116	0.000313848	0.000972374
BC085271	-1.18102	2.26277e-09	1.73123e-08
Baalc	-2.96847	0.00705953	0.0149052
Babam1	0.506301	0.000972775	0.00265201
Babam2	-0.351752	4.12227e-24	1.03647e-22
Bace1	0.00956974	0.881211	0.909546
Bace2	0.0841696	0.0932802	0.140895
Bach2	0.00982653	0.933043	0.950708
Bach2os	4.64413	0.00198285	0.00489979
Bad	-0.149461	0.153026	0.214559
Bag1	0.17794	0.0144301	0.0280808
Bag2	0.797056	0.000364176	0.0011133
Bag3	-0.151395	4.22035e-22	9.48042e-21
Bag4	0.163972	0.52769	0.608691
Bag5	0.668952	0.00512928	0.0112407
Bag6	-0.063172	0.000794978	0.00220726
Bahcc1	-0.268039	0.000162992	0.000549404
Bahd1	-0.200721	0.001398	0.00364397
Baiap2	0.317679	0.00296903	0.00703565
Baiap2l1	-0.112781	0.0878283	0.133636
Baiap2l2	-0.161123	0.776494	0.826696
Baiap3	4.64413	0.00198285	0.00489979
Bak1	0.616484	0.392756	0.478074
Bambi	0.105103	0.371245	0.45575
Banf1	0.347849	1.24965e-42	6.93174e-41
Banp	0.236212	0.0210045	0.0391459
Bap1	0.215266	2.83604e-09	2.13878e-08
Bard1	-0.316402	0.309326	0.38891
Barhl1	0.616484	0.269888	0.348577
Basp1	0.0859694	0.40383	0.48968
Batf3	-1.19087	0.0625379	0.100198
Bax	-0.102002	0.319063	0.39988
Baz1a	-0.347044	4.44215e-10	3.72545e-09
Baz1b	0.164146	7.17555e-12	7.40205e-11
Baz2a	0.0184587	0.364651	0.448569
Baz2b	-0.0824619	0.106109	0.15797
Bbc3	-0.42099	0.0702229	0.110944
Bbip1	0.0689963	0.501411	0.585698
Bbln	-0.103408	0.691215	0.752436
Bbof1	-0.383515	0.481852	0.567199
Bbs1	0.244516	0.535636	0.616564
Bbs12	3.07591	0.00389142	0.00877896
Bbs2	0.0153503	0.886937	0.91404
Bbs4	0.0615163	0.479967	0.565928
Bbs5	0.886182	4.25041e-12	4.47958e-11
Bbs7	0.151521	0.423859	0.509751
Bbs9	0.0821478	0.691041	0.752311
Bbx	-0.129567	1.24052e-05	5.40249e-05
Bcan	0.702457	1.81691e-05	7.65185e-05
Bcap29	1.03152	0.00281585	0.00670659
Bcap31	0.0863399	0.00730608	0.0153693
Bcar1	-0.148184	0.0512812	0.0841621
Bcar3	-1.05337	0.000147558	0.00050247
Bcas2	-0.310563	1.30962e-11	1.30724e-10
Bcas3	0.569178	1.52317e-22	3.5346e-21
Bcat1	-0.208429	0.407442	0.493386
Bcat2	-0.305513	0.362556	0.446209
Bccip	-0.323215	0.00374502	0.00858946
Bcdin3d	-1.38351	0.0551161	0.089515
Bche	1.09042	0.0059651	0.0128774
Bckdha	-0.0281846	0.827374	0.868717
Bckdhb	-0.121976	0.26262	0.340886
Bckdk	-0.0908195	0.00607851	0.0130673
Bcl10	0.129234	0.00626377	0.0134253
Bcl2	0.321028	0.0257753	0.0466887
Bcl2l1	-0.286943	0.0211466	0.0393875
Bcl2l11	1.93841	0.014164	0.0276054
Bcl2l13	-0.91403	0.000345112	0.00106169
Bcl6	-0.392027	0.000403585	0.00122138
Bcl6b	1.44245	3.44631e-05	0.000136162
Bcl7a	-0.511524	4.49399e-07	2.4819e-06
Bcl7b	-0.176003	0.00324984	0.00760421
Bcl7c	0.175683	0.0456938	0.0758927
Bcl9	-0.0194357	0.62538	0.695618
Bcl9l	-0.174954	2.27633e-05	9.3683e-05
Bclaf1	-0.316574	1.7297e-87	2.91673e-85
Bclaf3	0.382019	0.347395	0.429809
Bco1	-0.0231136	0.883818	0.911568
Bcor	-0.195225	3.22691e-12	3.44395e-11
Bcorl1	0.0139193	0.866262	0.898516
Bcr	0.087685	0.0159239	0.0305089
Bcs1l	0.530228	3.22958e-10	2.75976e-09
Bdh1	0.261153	0.0920708	0.139251
Bdkrb2	-5.14813	0.000668084	0.00188636
Bdnf	1.15705	1.90174e-08	1.29189e-07
Bdp1	-0.229995	6.58219e-10	5.39851e-09
Becn1	-0.154482	4.96128e-10	4.13615e-09
Begain	-0.784054	0.00374746	0.00858946
Bend3	-0.174063	0.114003	0.168572
Bend4	-0.281636	6.81402e-08	4.28954e-07
Bend5	-0.372332	3.39283e-05	0.000134553
Bend6	0.201447	0.759666	0.812336
Bend7	-0.639856	8.61792e-05	0.000310074
Best2	4.38109	0.00378637	0.00858946
Bet1	0.0851596	0.526837	0.608206
Bex1	-0.724553	0.0397505	0.0675614
Bex2	-0.859954	0.00204439	0.00504299
Bex3	0.176463	1.97275e-11	1.94008e-10
Bex4	-0.383515	0.594958	0.668957
Bfar	0.371915	6.97073e-07	3.72293e-06
Bhlha15	-3.38351	0.00176579	0.00447174
Bhlhb9	-0.122988	0.383174	0.468485
Bhlhe40	0.0358605	0.628037	0.698144
Bhlhe41	-0.564088	0.118541	0.173595
Bicd1	0.0165402	0.741776	0.797792
Bicd2	0.0285815	0.599886	0.673542
Bicdl1	-0.0614018	0.077253	0.120286
Bicra	-0.165815	0.0528066	0.0862738
Bicral	-0.0220595	0.783177	0.831721
Bid	-5.63355	0.000161632	0.000545253
Bin1	-0.0525047	0.16122	0.223153
Bin3	-0.208429	0.241382	0.316972
Birc2	0.8483	3.57627e-13	4.18494e-12
Birc3	4.38109	0.00378637	0.00858946
Birc5	-1.38352	0.00339254	0.00789865
Birc6	-0.149348	9.72352e-37	4.45556e-35
Bivm	0.366836	1.21526e-05	5.30161e-05
Blcap	-0.321007	0.000213615	0.000699894
Blm	-0.0696155	0.0385909	0.0659005
Blmh	0.120923	0.0163133	0.0311794
Bloc1s2	0.128934	0.258429	0.336112
Bloc1s4	1.0088	0.0173062	0.0329527
Bloc1s5	-3.38351	0.00176579	0.00447174
Bloc1s6	-1.14905	0.00470855	0.0104179
Blvrb	0.412951	0.159834	0.22138
Blzf1	0.546474	2.35558e-05	9.6646e-05
Bmerb1	-0.851665	8.36325e-07	4.40624e-06
Bmf	0.201447	0.759666	0.812336
Bmi1	-0.00200613	0.934695	0.951995
Bmp1	0.0996628	0.0432938	0.0729466
Bmp2k	0.0896558	0.408752	0.494878
Bmp7	-0.188899	4.32145e-05	0.000166525
Bmp8a	0.509569	0.286654	0.366638
Bmper	3.61648	0.000583333	0.00169557
Bmpr1a	0.0683505	0.0451863	0.0754916
Bmpr2	-0.297925	5.20383e-40	2.70835e-38
Bms1	-0.0631559	0.060396	0.0972169
Bmt2	-0.501352	5.4837e-08	3.50087e-07
Bmyc	1.61648	0.156399	0.217265
Bnc2	0.664388	4.13389e-21	8.5989e-20
Bnip1	0.818118	2.19902e-06	1.08509e-05
Bnip2	0.423839	2.77041e-06	1.34449e-05
Bnip3	-0.128484	0.0144612	0.0281283
Bnip3l	0.319283	1.4291e-11	1.42314e-10
Bnip3l-ps	-0.0615873	0.92829	0.94701
Boc	-0.383516	0.145385	0.206015
Bod1	0.0348267	0.640574	0.708347
Bod1l	-0.266079	7.60118e-06	3.41864e-05
Bok	0.41485	0.000511077	0.00150913
Bola2	-0.0219579	0.257967	0.33558
Bola3	0.178363	0.536157	0.616995
Bop1	-0.162333	1.2872e-07	7.77049e-07
Bora	-0.367574	0.000608715	0.00176044
Borcs5	0.140046	0.673244	0.736486
Borcs6	-0.901983	5.32286e-09	3.88673e-08
Borcs7	0.994996	0.063817	0.102035
Borcs8	0.101911	0.767607	0.819442
Bpgm	-0.0839555	0.755268	0.809824
Bphl	-2.38351	0.0366362	0.0629279
Bpnt1	0.220367	0.0171085	0.0326105
Bpnt2	-0.0299742	0.572122	0.649575
Bptf	-0.136081	4.92211e-07	2.7077e-06
Braf	-0.291925	1.78641e-27	5.47039e-26
Brap	-0.326932	0.00029688	0.000935153
Brat1	-1.19087	0.0625379	0.100198
Brca1	-0.543981	9.1363e-05	0.000325667
Brca2	1.42862	5.41634e-16	8.15481e-15
Brcc3	-0.213101	1.92729e-06	9.57737e-06
Brd1	-0.268132	1.93851e-20	3.83666e-19
Brd2	0.0720918	0.0139036	0.0272364
Brd3	-0.104261	0.131121	0.18913
Brd4	-0.100734	9.30325e-05	0.000331338
Brd7	-0.261704	4.38164e-08	2.84469e-07
Brd8	0.111134	0.000176145	0.000589498
Brd9	0.131057	0.523109	0.604345
Brdt	7.01336	1.41719e-06	7.20385e-06
Brf1	0.159627	0.475921	0.561996
Brf2	-0.230437	0.0577838	0.0933681
Bri3	1.20145	0.149185	0.209708
Bri3bp	0.891106	1.38242e-12	1.5323e-11
Brinp2	-0.299881	3.31648e-10	2.82829e-09
Brip1	-0.410233	0.00312725	0.00735154
Brix1	-0.431414	6.7705e-33	2.67583e-31
Brk1	-0.0696252	0.0673885	0.107227
Brms1l	-0.423356	2.98663e-06	1.43783e-05
Brox	0.457461	2.52385e-07	1.44487e-06
Brpf1	0.0195913	0.604844	0.678084
Brpf3	0.0430172	0.613656	0.68535
Brsk1	-0.173797	1.72383e-06	8.61711e-06
Brsk2	-0.115962	0.0115843	0.0230759
Brwd1	0.297307	5.79024e-06	2.65901e-05
Brwd3	-0.0491361	0.200075	0.269702
Bscl2	-0.23662	9.63552e-07	5.03347e-06
Bsdc1	0.176418	0.00708077	0.0149375
Bsg	-0.114813	0.18487	0.251809
Bsn	0.114195	0.0412295	0.0697565
Btaf1	-0.0378617	0.0900865	0.136686
Btbd1	-0.324702	3.95805e-26	1.12997e-24
Btbd10	-0.18286	5.28281e-10	4.38109e-09
Btbd19	-0.161123	0.776494	0.826696
Btbd2	-0.309515	0.0044943	0.0100069
Btbd3	0.120527	0.179593	0.245813
Btbd7	0.111308	0.019233	0.0361426
Btbd8	-0.446252	0.0359581	0.0623731
Btbd9	0.222205	0.25113	0.327563
Btd	5.64412	0.000126496	0.000437103
Btf3	0.115452	1.09387e-23	2.70198e-22
Btf3-ps1	-0.506	6.75774e-06	3.06436e-05
Btf3-ps4	1.03152	0.0346659	0.0603967
Btf3l4	-0.0957828	0.142423	0.202384
Btg1	0.335681	7.74438e-16	1.14981e-14
Btg2	-0.0615877	0.787167	0.834954
Btg3	-0.253455	0.00892428	0.0183253
Btrc	0.136613	0.0698742	0.110449
Bub1	0.321477	0.0340311	0.0594957
Bub1b	0.423839	0.00491901	0.0108249
Bub3	0.189827	1.36389e-18	2.44668e-17
Bud13	-0.221927	0.0662642	0.10564
Bud23	0.693105	3.32423e-05	0.00013204
Bud31	-0.0213219	0.575086	0.652413
Bves	0.0600907	0.502388	0.585973
Bysl	-0.136921	0.0347492	0.0605336
Bzw1	-0.158531	2.28042e-13	2.70548e-12
Bzw2	-0.00267104	0.929897	0.948405
C030006K11Rik	0.71602	0.125183	0.1816
C130013H08Rik	4.64413	0.00198285	0.00489979
C130089K02Rik	-1.25798	0.0151088	0.0292621
C1d	0.616484	0.392756	0.478074
C1galt1	0.2813	0.166779	0.229966
C1galt1c1	-0.57255	0.00377266	0.00858946
C1qbp	-0.0148521	0.767001	0.8192
C1ql1	-1.38351	0.117347	0.172088
C1ql3	0.201447	0.759666	0.812336
C1ql4	-0.120481	0.735499	0.791984
C1qtnf12	-0.174062	0.479691	0.565655
C1qtnf2	1.93841	0.0828136	0.126812
C1qtnf4	2.93841	0.00602604	0.0129655
C1qtnf6	-0.314803	0.157442	0.218453
C230062I16Rik	3.07591	0.00389142	0.00877896
C2cd2	0.309823	0.101703	0.152452
C2cd2l	0.077932	0.13824	0.197683
C2cd3	-0.111399	0.04661	0.0771971
C2cd5	-0.0120383	0.758649	0.812336
C330018D20Rik	-0.705443	0.30261	0.382023
C4a	2.32544	1.94172e-14	2.52125e-13
C630004M23Rik	4.64413	0.00198285	0.00489979
C77080	-2.19087	0.00739413	0.0155184
C87436	-0.303346	0.0116629	0.0232103
C9orf72	0.380337	2.62568e-05	0.000106809
Caap1	-0.0956194	0.374937	0.459791
Cab39	-0.136407	0.00442083	0.00985549
Cab39l	0.297662	0.0136518	0.0268013
Cabin1	0.260686	4.14429e-19	7.66269e-18
Cables1	0.326977	0.00253029	0.00611865
Cables2	-0.591111	0.000101187	0.000358665
Cabp1	0.25914	3.67658e-05	0.000143908
Cabyr	4.38109	0.00378637	0.00858946
Cacfd1	1.24875	0.000762846	0.00212598
Cacna1a	0.657126	2.74733e-12	2.94953e-11
Cacna1b	0.104432	0.00468929	0.010379
Cacna1c	0.104663	4.24604e-06	1.99701e-05
Cacna1g	-0.200652	0.383013	0.468377
Cacna1h	0.32631	6.51626e-10	5.35137e-09
Cacna1i	0.112925	0.00344678	0.00799697
Cacna2d1	0.0981926	0.0405495	0.0686702
Cacna2d2	-0.0316722	0.811715	0.856051
Cacnb1	0.00160599	0.981049	0.985725
Cacnb3	0.158498	5.77773e-08	3.67745e-07
Cacnb4	-4.2904	4.65786e-05	0.000178239
Cacng2	-0.708279	1.5433e-19	2.90016e-18
Cacng3	-0.191648	0.00312733	0.00735154
Cacng4	-0.341937	0.00179878	0.00454803
Cacng5	-0.383515	0.594958	0.668957
Cacng7	0.179361	0.000208653	0.000684879
Cacng8	0.371862	0.00256258	0.0061892
Cactin	-0.0597628	0.12046	0.175717
Cacul1	-0.360293	3.45335e-15	4.83125e-14
Cacybp	-0.0301252	0.241627	0.317163
Cad	-0.00384745	0.852222	0.88752
Cadm1	0.00321704	0.875055	0.904374
Cadm2	-0.868942	0.0396609	0.0674273
Cadm4	-0.190871	0.136074	0.194918
Cadps	-0.0370891	0.475237	0.561554
Calcoco1	-0.0436659	0.657553	0.722007
Cald1	0.387459	0.00164027	0.00420717
Calhm2	-1.4401	6.61505e-09	4.74804e-08
Calm1	-0.0480631	0.0875603	0.133306
Calm2	-0.247594	5.12152e-33	2.03047e-31
Calm3	0.0203581	0.361912	0.445504
Calr	0.213141	1.28744e-22	3.00965e-21
Calr3	0.201447	0.759666	0.812336
Calu	-0.0731418	8.01949e-05	0.000290359
Caly	5.05916	0.000668809	0.00188636
Camk1	0.77742	9.14107e-16	1.3474e-14
Camk1d	0.5768	1.57006e-13	1.88392e-12
Camk2a	0.158551	0.0140735	0.0275224
Camk2b	-0.3704	0.000140064	0.000479012
Camk2d	-0.024674	0.369129	0.453461
Camk2g	0.328565	3.85628e-15	5.36528e-14
Camk2n1	-0.316532	6.12138e-07	3.30366e-06
Camk2n2	0.78943	6.72251e-21	1.37128e-19
Camk4	-0.26694	0.00731131	0.0153777
Camkk1	0.180982	0.10249	0.15336
Camkk2	-0.362531	3.08618e-05	0.000123633
Camkmt	0.0715485	0.291627	0.371945
Camkv	0.0564679	0.177287	0.24301
Caml	-0.490431	0.030627	0.054075
Camsap1	-0.133513	0.000466587	0.00138845
Camsap2	-0.246842	5.68284e-09	4.13613e-08
Camsap3	0.55329	0.00930751	0.0190196
Camta1	0.285242	2.9155e-08	1.93353e-07
Camta2	-0.163989	0.000528902	0.0015545
Cand1	-0.105373	3.58174e-06	1.69975e-05
Cand2	-0.108996	0.060694	0.0975594
Cant1	0.535184	0.000289007	0.000913485
Canx	-0.119751	3.43251e-28	1.07987e-26
Cap1	-0.0445327	0.209475	0.280787
Capg	0.838877	0.233399	0.308024
Capn1	0.106176	0.118115	0.173094
Capn10	-0.64655	0.000160781	0.000543836
Capn15	-0.555059	2.51606e-08	1.68541e-07
Capn2	0.173612	5.57127e-05	0.000209452
Capn5	0.198991	2.34532e-05	9.63029e-05
Capn7	-0.166311	0.00349416	0.00809501
Capns1	0.143888	0.00299753	0.00709454
Caprin1	-0.172436	1.42368e-26	4.16788e-25
Caprin2	0.422312	0.000124918	0.000434021
Capza1	0.0426621	0.212823	0.284642
Capza1-ps1	-0.338587	1.32233e-13	1.59881e-12
Capza2	-0.0815468	0.00340513	0.00792504
Capzb	0.0239601	0.291424	0.371761
Car11	-0.751903	6.51915e-09	4.69253e-08
Car12	0.238679	0.00927422	0.0189577
Car7	-0.135588	0.695272	0.755508
Car8	0.734804	1.14345e-10	1.02927e-09
Card10	-0.190871	0.252949	0.329629
Card14	-1.73715	1.48431e-05	6.34405e-05
Card19	0.673515	1.25831e-21	2.75804e-20
Card6	1.93841	0.0828136	0.126812
Card9	-1.12048	0.132583	0.190695
Carf	0.167499	0.40651	0.492445
Carhsp1	0.213725	0.0232077	0.0426363
Carm1	-0.109341	0.00801497	0.0166446
Carmil2	-0.148138	0.342586	0.424825
Carmil3	0.369761	2.10284e-33	8.44272e-32
Carnmt1	-0.166941	0.0431989	0.0727963
Cars	0.0823216	0.1416	0.201419
Cars2	0.35345	0.635195	0.703689
Cartpt	0.273596	1.03e-05	4.55308e-05
Casc3	0.0349122	0.593623	0.668884
Casd1	-0.258233	5.66064e-05	0.00021256
Cask	-0.315163	1.45947e-26	4.26281e-25
Caskin1	0.237972	0.0182332	0.0344172
Caskin2	-0.257985	0.175514	0.240814
Casp2	-0.0858725	0.108581	0.161215
Casp3	0.101911	0.86453	0.896941
Casp6	-1.79855	0.00920911	0.0188367
Casp7	-5.14813	0.000668084	0.00188636
Casp8	0.616484	0.323721	0.404435
Casp8ap2	-0.0615878	0.528708	0.609755
Casp9	-0.19087	0.717714	0.775474
Casr	2.07592	0.000181305	0.000604686
Cast	-0.481363	0.0104256	0.0209823
Castor2	-0.195889	0.0174118	0.0331438
Casz1	-0.0167882	0.774319	0.825283
Cat	0.799348	6.05479e-12	6.28178e-11
Catsper2	0.332691	0.336012	0.417851
Catsperg1	0.786409	0.0696479	0.110118
Cav3	-1.25798	2.57109e-05	0.000104824
Cavin1	0.703392	2.02836e-12	2.21717e-11
Cavin2	0.249678	6.25879e-08	3.96171e-07
Cavin4	0.265012	0.216945	0.289481
Cbarp	0.472094	0.0160882	0.0307958
Cbfa2t2	0.41872	3.57497e-07	2.00145e-06
Cbfa2t2-ps1	0.35345	0.635195	0.703689
Cbfa2t3	-0.287301	0.12315	0.179144
Cbfb	0.263244	2.30244e-12	2.50162e-11
Cbl	0.165091	1.06926e-08	7.45472e-08
Cblb	-0.0140824	0.874299	0.903982
Cbll1	-0.354147	2.19861e-22	5.03728e-21
Cbr1	0.420342	0.000358368	0.001099
Cbr3	0.726109	0.00028671	0.000907867
Cbr4	0.938412	0.00362661	0.00837272
Cbs	-0.179982	0.458412	0.544012
Cbwd1	0.260911	1.36764e-08	9.43106e-08
Cbx1	0.00177421	0.962029	0.972332
Cbx2	0.423839	2.163e-11	2.10987e-10
Cbx3	0.466908	0.00286222	0.00680807
Cbx4	-0.201518	8.85254e-06	3.9408e-05
Cbx5	-0.294743	3.29157e-24	8.37595e-23
Cbx6	0.121276	0.433481	0.51915
Cbx7	-0.0940093	0.218634	0.291336
Cbx8	-0.11099	0.252732	0.329379
Cby1	-0.640291	4.83161e-05	0.000184219
Cc2d1a	-0.782612	3.41024e-08	2.24282e-07
Cc2d1b	0.000696449	0.99324	0.994892
Cc2d2a	0.497112	3.14296e-07	1.77135e-06
Ccar1	-0.0421314	0.028659	0.0509776
Ccar2	0.0459672	0.154604	0.216507
Ccdc102a	0.00880174	0.979257	0.984238
Ccdc107	-0.354369	0.0839751	0.128296
Ccdc112	-0.490431	0.0775348	0.120568
Ccdc113	-0.498993	0.221755	0.295089
Ccdc115	-3.38351	0.00176579	0.00447174
Ccdc117	0.0814468	0.468769	0.554898
Ccdc12	0.000627643	0.997163	0.998268
Ccdc120	-0.605908	0.0644431	0.102958
Ccdc124	0.219076	0.000229921	0.000747317
Ccdc125	-1.64655	0.00242729	0.00588761
Ccdc127	1.37137	0.000839128	0.00231966
Ccdc130	-0.00695249	0.969152	0.976876
Ccdc134	1.07592	0.000303049	0.000952956
Ccdc136	0.232092	0.00236875	0.00576219
Ccdc137	0.0315219	0.93551	0.951995
Ccdc149	1.42384	0.0138227	0.0270907
Ccdc15	1.61648	0.000517321	0.00152507
Ccdc150	5.51859	0.000183193	0.000608413
Ccdc157	-1.38352	2.05978e-07	1.1966e-06
Ccdc159	4.86652	0.00111866	0.00299358
Ccdc167	1.995	6.2088e-05	0.000230272
Ccdc171	-0.868943	0.00114266	0.00305072
Ccdc174	-0.0157841	0.885038	0.912677
Ccdc18	0.949908	8.17141e-05	0.000295437
Ccdc181	-3.84294	0.000310105	0.000970766
Ccdc184	-0.91403	0.038805	0.0661678
Ccdc186	-0.0499375	0.529441	0.610433
Ccdc189	0.201447	0.759666	0.812336
Ccdc191	-0.553441	0.0531364	0.0866782
Ccdc25	-0.0718562	0.281	0.360281
Ccdc28a	0.143414	0.297582	0.377826
Ccdc28b	1.46448	0.00451474	0.0100401
Ccdc32	-0.705444	0.00354901	0.00820705
Ccdc34	0.10375	0.410927	0.497178
Ccdc38	-0.266476	0.112375	0.166457
Ccdc40	1.38202	0.00774735	0.0161818
Ccdc43	0.390208	0.000155143	0.000526173
Ccdc47	-0.269178	1.00606e-21	2.20896e-20
Ccdc50	0.709594	6.67548e-07	3.5761e-06
Ccdc51	3.42384	0.00118507	0.00314932
Ccdc57	0.394092	0.416636	0.502577
Ccdc58	-0.242701	4.2864e-06	2.0145e-05
Ccdc59	-2.60591	5.94125e-05	0.000221714
Ccdc6	-0.272568	6.10343e-12	6.32705e-11
Ccdc61	0.320352	0.0149119	0.0289293
Ccdc66	-0.569929	0.0281684	0.0501614
Ccdc71	-0.168503	0.364961	0.448775
Ccdc71l	-1.60591	0.00125464	0.00331537
Ccdc77	-0.086022	0.47359	0.559871
Ccdc8	0.201447	0.49394	0.577812
Ccdc82	0.870241	0.00983144	0.0198941
Ccdc84	-0.250249	0.323242	0.404435
Ccdc85b	0.388215	0.0529841	0.086519
Ccdc85c	0.024142	0.779703	0.829205
Ccdc86	-0.329068	0.0968656	0.14591
Ccdc88a	-0.0546042	0.0274076	0.0489859
Ccdc88b	-1.25798	0.0151088	0.0292621
Ccdc88c	-0.440099	0.123524	0.179585
Ccdc9	0.335932	7.61388e-05	0.000276862
Ccdc90b	0.137316	0.267824	0.346514
Ccdc91	-0.746085	0.146713	0.207268
Ccdc92	-0.305513	0.197868	0.267564
Ccdc93	-0.0254684	0.823558	0.866157
Ccdc97	-0.183217	0.118906	0.173951
Ccdc9b	1.78641	0.0250864	0.0455582
Cchcr1	0.182081	0.32957	0.410725
Ccin	0.201447	0.596204	0.67018
Ccm2	0.426823	1.09333e-11	1.1053e-10
Ccm2l	1.42384	0.0817217	0.125964
Ccn1	0.379445	0.0900936	0.136686
Ccna2	-0.233451	1.21997e-09	9.63107e-09
Ccnb1	0.206224	0.00168015	0.00429442
Ccnb1-ps	2.61648	0.0155997	0.0299331
Ccnb2	0.07105	0.58209	0.658646
Ccnc	-0.271892	2.50482e-07	1.43536e-06
Ccnd1	0.0332395	0.236578	0.31176
Ccnd3	-0.313355	0.000136834	0.000469235
Ccnd3-ps	1.49095	0.00150711	0.00389551
Ccndbp1	-0.188868	0.199457	0.269112
Ccne1	-0.383515	0.514947	0.596365
Ccne2	-0.155039	0.146728	0.207268
Ccnf	-0.366789	2.33323e-06	1.14462e-05
Ccng1	0.648545	8.87668e-07	4.6621e-06
Ccng2	1.46448	0.00451474	0.0100401
Ccnh	-0.042479	0.640557	0.708347
Ccni	-0.314523	6.46656e-40	3.35175e-38
Ccnj	0.375476	0.00996061	0.0201265
Ccnjl	-0.13855	0.0792021	0.122799
Ccnk	-0.252175	1.14477e-10	1.02973e-09
Ccnl1	0.0326535	0.221871	0.295213
Ccnl2	0.246434	7.54815e-05	0.000274551
Ccnq	0.569487	6.24074e-05	0.000231388
Ccnt1	0.041527	0.505432	0.588926
Ccnt2	0.00141024	0.97307	0.979655
Ccny	0.0601265	0.123352	0.179397
Ccnyl1	-0.46699	1.09078e-14	1.443e-13
Ccp110	-0.354879	2.56209e-18	4.50038e-17
Ccs	2.61648	0.0155997	0.0299331
Ccsap	0.938412	0.119972	0.175165
Ccser1	2.49095	7.26547e-05	0.000264955
Ccser2	-0.00970107	0.932155	0.949957
Cct2	-0.135114	1.14222e-34	4.78334e-33
Cct3	0.0629174	2.58834e-05	0.000105392
Cct4	0.0995849	2.67437e-10	2.304e-09
Cct5	0.0776009	0.0010782	0.00291554
Cct6a	0.180693	9.91249e-08	6.1004e-07
Cct7	0.142393	8.15108e-17	1.30325e-15
Cct8	-0.132788	7.4393e-09	5.31553e-08
Ccz1	-0.375761	4.80459e-32	1.83023e-30
Cd109	1.31692	0.0239604	0.0438534
Cd151	0.544413	3.19135e-11	3.0623e-10
Cd164	-0.102103	0.300571	0.380399
Cd1d1	-0.55344	0.264214	0.342369
Cd22	5.05916	0.000668809	0.00188636
Cd248	0.0453275	0.863739	0.896941
Cd24a	-0.309515	0.100928	0.151398
Cd276	0.0363098	0.601606	0.675112
Cd2ap	0.108736	0.205853	0.276489
Cd2bp2	0.071224	0.0756306	0.118078
Cd3eap	4.86652	0.00111866	0.00299358
Cd44	2.61648	0.0155997	0.0299331
Cd46	0.786409	0.199552	0.269112
Cd47	0.386186	0.000901316	0.00247373
Cd63	0.108152	0.0330118	0.0578434
Cd63-ps	-1.70544	0.0457	0.0758927
Cd74	0.214386	0.321222	0.402108
Cd81	-0.0781352	0.0509505	0.0836845
Cd82	-0.305513	0.362556	0.446209
Cd9	0.512591	3.3187e-83	5.24646e-81
Cd99l2	0.938412	0.271561	0.349596
Cda	1.20145	0.149185	0.209708
Cdadc1	0.212851	0.137915	0.197306
Cdan1	0.205647	0.0038087	0.00862929
Cdc123	-0.0347121	0.782959	0.831619
Cdc14a	-0.175623	0.0746849	0.116826
Cdc14b	-0.656534	0.0196905	0.0369256
Cdc16	-0.135196	4.61227e-05	0.000176762
Cdc20	0.113623	0.119957	0.175165
Cdc23	-0.0965515	0.0180396	0.0342027
Cdc25a	0.0370598	0.620265	0.691388
Cdc25b	-0.230041	0.105254	0.156978
Cdc25c	-5.14813	0.000668084	0.00188636
Cdc26	-0.383515	0.594958	0.668957
Cdc27	-0.351993	4.81132e-35	2.04878e-33
Cdc34	0.0595985	0.00574035	0.0124269
Cdc37	0.106111	0.0311554	0.0548702
Cdc37l1	0.464849	2.36473e-14	3.05289e-13
Cdc40	-0.0927447	0.000360093	0.00110362
Cdc42	-0.0966805	3.28783e-12	3.5001e-11
Cdc42bpa	-0.273586	1.34146e-79	1.90623e-77
Cdc42bpb	-0.208092	0.000240674	0.000778268
Cdc42bpg	0.149753	0.152034	0.213381
Cdc42ep1	0.273	0.00535452	0.0116776
Cdc42ep2	1.93841	0.0828136	0.126812
Cdc42ep4	0.387002	0.214261	0.286353
Cdc42se1	-0.394831	8.67955e-08	5.38353e-07
Cdc42se2	-0.0592439	0.336816	0.418686
Cdc45	0.175663	0.000926608	0.00253874
Cdc5l	0.0396955	0.348828	0.43116
Cdc6	-0.412662	0.0441845	0.0741412
Cdc7	0.227631	0.0192743	0.0362042
Cdc73	-0.236554	8.55921e-21	1.73197e-19
Cdca2	-0.674565	6.11722e-06	2.80103e-05
Cdca3	-0.617981	0.0663067	0.105655
Cdca5	4.38109	0.00378637	0.00858946
Cdca7	-0.512799	0.0398574	0.0676977
Cdca8	-0.0500921	0.795439	0.841975
Cdcp2	0.294556	0.612516	0.684449
Cdh10	1.52337	0.00796227	0.0165541
Cdh15	0.201447	0.82874	0.868717
Cdh18	-3.55344	2.96362e-06	1.42784e-05
Cdh2	0.474677	1.02631e-08	7.18644e-08
Cdh22	-0.0890686	0.0517635	0.0848435
Cdh23	0.35345	0.502258	0.585929
Cdh24	0.98541	6.90437e-24	1.71889e-22
Cdh5	-1.70544	0.0457	0.0758927
Cdh6	0.0404547	0.59014	0.66573
Cdhr3	-3.70544	0.000533676	0.00156381
Cdin1	-0.0476486	0.61655	0.688035
Cdip1	0.553624	5.85944e-07	3.17227e-06
Cdipt	0.308792	1.92162e-07	1.12357e-06
Cdk1	0.298514	1.17678e-05	5.14973e-05
Cdk10	0.444303	0.00013578	0.000465874
Cdk11b	-0.184843	5.89391e-16	8.85277e-15
Cdk12	-0.346105	5.33371e-24	1.33575e-22
Cdk13	-0.234244	5.96161e-07	3.22111e-06
Cdk14	0.360087	1.87172e-13	2.22897e-12
Cdk16	0.0613388	0.0361232	0.0626251
Cdk17	0.0481707	0.299699	0.379408
Cdk18	0.0780641	0.19822	0.267859
Cdk19	0.153727	0.000132906	0.000456881
Cdk2	-0.592091	3.54575e-96	6.59457e-94
Cdk2ap1	-0.007548	0.898715	0.923852
Cdk2ap2	-0.405447	1.63354e-09	1.26667e-08
Cdk3	3.07591	0.00389142	0.00877896
Cdk4	0.0605324	6.39109e-05	0.000236478
Cdk5	-0.0179471	0.708701	0.767113
Cdk5r1	-0.35937	0.000117735	0.000411781
Cdk5r2	-0.178963	3.376e-12	3.59094e-11
Cdk5rap1	0.669595	0.000649349	0.00186136
Cdk5rap2	0.273735	0.000841334	0.00232525
Cdk5rap3	0.256003	1.37129e-05	5.89197e-05
Cdk6	0.376814	0.0403353	0.0683899
Cdk7	0.370728	0.000207352	0.000680961
Cdk8	-0.0311585	0.288013	0.368078
Cdk9	-0.44314	1.77682e-06	8.87146e-06
Cdkal1	0.877012	5.64755e-07	3.07071e-06
Cdkl1	-1.96848	0.0181136	0.034222
Cdkl2	0.634406	0.00129083	0.00340107
Cdkl3	0.66379	0.00343654	0.00797613
Cdkl5	-0.0940093	0.12164	0.177288
Cdkn1a	1.03152	0.135286	0.194004
Cdkn1b	0.232837	1.58479e-05	6.74845e-05
Cdkn2a	0.490036	3.83406e-06	1.8154e-05
Cdkn2aip	0.222205	0.159865	0.221398
Cdkn2aipnl	-0.323395	0.0071594	0.0150908
Cdkn2b	0.201447	0.82874	0.868717
Cdkn2c	0.402084	0.00131364	0.00345348
Cdkn2d	0.879519	0.105295	0.156978
Cdkn3	-0.0809531	0.575857	0.653172
Cdo1	0.616484	0.485301	0.569245
Cdon	-0.28954	0.00326961	0.00764763
Cdr2	0.201447	0.289266	0.369306
Cdr2l	0.0259498	0.682264	0.744628
Cds2	0.0109662	0.696702	0.756485
Cdsn	0.523375	0.000438741	0.00131145
Cdt1	-0.190871	0.338828	0.420815
Cdv3	-0.026161	0.565768	0.643517
Cdv3-ps	-0.0615873	0.92829	0.94701
Cdyl	-0.687029	7.68224e-13	8.71366e-12
Cebpa	-0.469246	0.0208682	0.0389378
Cebpb	0.147222	0.0133898	0.0263361
Cebpd	-3.08395	6.88974e-05	0.000252857
Cebpg	-0.617981	0.00940465	0.0191964
Cebpz	0.268561	0.0247681	0.0451944
Cecr2	-0.041047	0.624309	0.69461
Cela1	0.524562	0.000185593	0.000615576
Celf1	-0.378012	7.89648e-100	1.56042e-97
Celf3	-0.223597	8.8974e-42	4.82942e-40
Celf4	-0.0797915	0.0103319	0.0208137
Celf5	-0.175408	0.175158	0.24042
Celf6	0.394092	2.38817e-09	1.81947e-08
Celsr1	0.0639432	0.75215	0.807097
Celsr2	0.143232	0.00878804	0.0180778
Celsr3	0.333891	3.17452e-22	7.2339e-21
Cemip	-1.38351	0.117347	0.172088
Cemip2	-0.375959	8.21196e-16	1.21612e-14
Cend1	-1.09401	0.00507596	0.0111335
Cenpa	1.20145	0.0772964	0.120286
Cenpb	0.138368	0.0440197	0.0738842
Cenpe	-0.340703	0.00217554	0.005326
Cenpf	-0.280422	0.0118102	0.0234627
Cenph	-1.70544	0.0457	0.0758927
Cenpi	0.0759157	0.612541	0.684449
Cenpj	-0.332291	0.0342672	0.0598421
Cenpk	1.1255	0.000621755	0.00179078
Cenpl	-0.0615877	0.755224	0.809824
Cenpm	0.101911	0.50876	0.591169
Cenpn	-0.0839553	0.825556	0.867681
Cenpo	-0.64655	0.138819	0.198064
Cenpp	0.0150336	0.941239	0.956978
Cenpq	-0.0447139	0.848533	0.884553
Cenpt	1.93841	0.0828136	0.126812
Cenpu	-2.96847	0.00705953	0.0149052
Cenpv	-0.643906	2.80165e-23	6.78783e-22
Cep104	0.236212	0.0456405	0.0758927
Cep112	0.382019	0.347395	0.429809
Cep120	-0.0601671	0.531001	0.612064
Cep126	-2.55344	0.0013653	0.00357123
Cep128	0.389074	0.137828	0.197235
Cep131	-0.137355	0.515472	0.596786
Cep135	-0.492638	3.8553e-05	0.0001504
Cep152	-3.19087	0.00343501	0.0079745
Cep162	-0.15962	0.178878	0.244915
Cep164	0.519187	0.0488258	0.0805084
Cep170	-0.264395	2.85444e-27	8.65709e-26
Cep170b	-0.0794542	0.350569	0.432973
Cep192	-0.0786612	0.738199	0.794553
Cep20	0.634186	4.70329e-06	2.19169e-05
Cep250	0.422046	0.000402608	0.001219
Cep290	-0.231513	0.0271821	0.0486516
Cep295	0.399177	0.000724337	0.00202894
Cep350	-0.069931	0.190212	0.25839
Cep41	-0.383516	0.000528195	0.00155278
Cep43	0.321209	0.000853486	0.00235678
Cep44	1.03152	0.0346659	0.0603967
Cep55	-0.0509404	0.8464	0.882615
Cep57	0.164452	0.118408	0.173482
Cep57l1	0.268561	0.223405	0.29693
Cep63	1.11047	4.37196e-13	5.08667e-12
Cep68	-0.0798997	0.53967	0.619798
Cep70	-2.38351	0.0366362	0.0629279
Cep72	-0.383515	0.645204	0.711474
Cep76	-0.156972	0.0353168	0.0614461
Cep78	0.274976	0.00259359	0.00624546
Cep83	-0.0138703	0.808278	0.85328
Cep85	-0.00205154	0.975477	0.981453
Cep85l	-0.102745	0.232687	0.307727
Cep89	5.22909	0.000418917	0.00125665
Cep95	-1.38351	0.0551161	0.089515
Cep97	0.43362	0.119762	0.175021
Cept1	0.489641	3.20822e-21	6.72875e-20
Cercam	1.93841	0.0828136	0.126812
Cerk	-0.19643	0.257341	0.334869
Cers1	-1.38351	0.117347	0.172088
Cers2	0.0099433	0.794087	0.840942
Cers4	-0.64655	0.295255	0.375179
Cers5	0.938412	0.0568651	0.0919894
Cers6	-0.340872	0.000762618	0.00212598
Cert1	0.123597	0.0141916	0.0276507
Cetn2	0.662081	2.67651e-08	1.78438e-07
Cetn3	0.10747	0.396219	0.481686
Cfap20	-0.455627	3.58678e-22	8.11484e-21
Cfap20dc	0.809129	0.0800727	0.123951
Cfap298	0.105869	0.41864	0.504482
Cfap300	-2.96847	0.00705953	0.0149052
Cfap36	0.302867	0.000321978	0.000996342
Cfap410	0.731962	0.146007	0.206503
Cfap45	-0.406723	0.000118166	0.000413058
Cfap46	0.538482	0.0626766	0.100363
Cfap52	5.64412	0.000126496	0.000437103
Cfap54	-2.96847	0.00705953	0.0149052
Cfap69	1.08597	0.00100222	0.00272583
Cfap74	1.35345	0.0438576	0.073661
Cfap97	-0.256983	0.0461974	0.0765739
Cfdp1	-0.0757668	0.0254707	0.0461899
Cfl1	-0.222368	4.62032e-40	2.41459e-38
Cfl2	-0.36614	1.94661e-41	1.04317e-39
Cflar	-2.70544	0.000617608	0.00178006
Cfp	-0.19087	0.717714	0.775474
Cftr	0.16148	0.340945	0.423163
Cggbp1	-0.207018	0.00197825	0.00489979
Cgn	0.640331	0.00488055	0.0107477
Cgrrf1	-0.624524	0.000833377	0.00230679
Chac1	-0.333934	0.00524483	0.0114675
Chac2	-1.02596	4.96688e-07	2.72995e-06
Chaf1a	0.254577	0.000595143	0.00172593
Chaf1b	-0.130229	0.185295	0.252253
Champ1	-1.27104	7.5037e-15	1.01497e-13
Chat	0.938412	0.119972	0.175165
Chchd10	-0.0209458	0.902719	0.927281
Chchd2	-0.373248	0.00216506	0.00530136
Chchd3	-0.0743569	0.137832	0.197235
Chchd5	-1.38352	0.0267828	0.0480048
Chchd6	0.953519	0.000563715	0.00164232
Chchd7	0.576956	0.00517398	0.0113249
Chd1	-0.272112	7.66378e-11	7.03876e-10
Chd1l	-0.173593	0.256239	0.33347
Chd2	0.177643	2.17032e-07	1.25391e-06
Chd3	-0.172012	2.73751e-09	2.06941e-08
Chd4	-0.0596811	6.20048e-06	2.83505e-05
Chd5	0.389146	2.29622e-11	2.23043e-10
Chd6	0.0311278	0.485143	0.569245
Chd7	-0.00275524	0.891191	0.917899
Chd8	-0.100085	1.37389e-06	7.00534e-06
Chd9	-0.26149	4.12891e-18	7.11422e-17
Chek1	0.111615	0.102386	0.15324
Chek2	-0.819615	0.0120071	0.0238314
Cherp	0.0680354	0.164822	0.227616
Chfr	0.0152198	0.854143	0.889301
Chga	0.266077	1.05805e-10	9.55116e-10
Chgb	-0.572177	1.80827e-06	9.0178e-06
Chic2	-0.0130662	0.724891	0.782027
Chid1	0.136052	0.178194	0.244136
Chka	0.128041	0.0596858	0.09622
Chm	-0.0256683	0.771112	0.822142
Chml	0.616484	0.485301	0.569245
Chmp1a	-0.0615878	0.65929	0.723537
Chmp1b	0.00350719	0.959923	0.970746
Chmp2a	-0.0891322	0.0866726	0.132098
Chmp2b	-0.00500419	0.981391	0.985756
Chmp3	0.0749719	0.509779	0.592027
Chmp4b	-0.0835768	0.184262	0.251143
Chmp5	1.22266	3.04693e-12	3.25736e-11
Chmp6	-0.478153	0.00967706	0.0196217
Chmp7	-0.18852	8.85913e-05	0.000317668
Chn1	-0.085662	0.199682	0.269258
Chn2	-0.0292771	0.623653	0.693941
Chordc1	0.154418	0.000396185	0.00120128
Chp1	0.355322	2.12575e-14	2.75455e-13
Chpf	0.032376	0.622086	0.692686
Chpf2	0.349741	3.99726e-14	5.04524e-13
Chpt1	0.447765	1.25792e-09	9.9059e-09
Chrac1	4.38109	0.00378637	0.00858946
Chrd	-0.195889	0.400509	0.486345
Chrm2	3.31692	0.00172927	0.00440485
Chrm4	0.00475466	0.948408	0.962524
Chrna3	-0.1861	7.26387e-06	3.27742e-05
Chrna4	5.22909	0.000418917	0.00125665
Chrna7	-0.0647207	0.310194	0.389885
Chrnb1	0.35345	0.342695	0.424825
Chrnb2	-0.221918	1.36241e-19	2.57171e-18
Chrnb4	-0.254233	0.0775915	0.120642
Chst11	-0.0863374	0.10078	0.151248
Chst12	-0.311107	0.0108915	0.0218642
Chst14	2.42384	4.12405e-21	8.59257e-20
Chst15	-0.527906	0.102179	0.153002
Chst2	1.70395	0.00264995	0.00636059
Chst3	-0.480377	0.00407397	0.00915974
Chst5	1.13106	0.0115802	0.0230746
Chst8	-0.663624	0.000312207	0.000972374
Chsy1	0.0116997	0.610063	0.682785
Chtf18	-0.213591	0.542281	0.622174
Chtf8	1.37681	1.02941e-16	1.63145e-15
Chtop	0.050972	0.0274463	0.0490349
Chuk	-0.175388	9.79362e-17	1.56192e-15
Churc1	0.818118	0.00275181	0.00658009
Ciao1	0.178691	0.00524566	0.0114675
Ciao2a	0.149608	0.0200761	0.0375804
Ciao2b	-0.0615878	0.569226	0.646636
Ciao3	0.770289	7.28883e-05	0.00026573
Ciapin1	0.368963	1.96479e-05	8.19276e-05
Ciart	0.490953	0.0201922	0.0377712
Cib1	-0.383516	0.0378735	0.064833
Cib2	0.35345	0.179635	0.245844
Cibar1	0.0196753	0.831402	0.871002
Cic	0.411899	2.56255e-39	1.29634e-37
Cilk1	0.268561	0.586102	0.661706
Cilp	-0.383515	0.645204	0.711474
Cinp	2.42384	0.00167146	0.00427481
Cip2a	-0.0694073	0.232772	0.307775
Cipc	-1.38352	0.0267828	0.0480048
Cir1	0.428039	0.000915546	0.00251006
Cirbp	0.464481	0.157398	0.218453
Cisd1	-2.38351	0.000295025	0.000930236
Cisd2	6.05916	3.53745e-05	0.000139241
Cisd3	0.432521	0.00433067	0.0096801
Cish	5.05916	0.000668809	0.00188636
Cit	0.119722	0.000311257	0.000972374
Cited2	-0.217187	4.35876e-17	7.04027e-16
Ciz1	-0.0467764	0.489529	0.573406
Ckap2	0.575842	2.61846e-07	1.49035e-06
Ckap2l	-1.3164	9.43139e-07	4.93704e-06
Ckap4	0.0691265	0.287733	0.367757
Ckap5	-0.165456	1.58586e-20	3.15848e-19
Ckb	-0.25326	0.00423438	0.0094917
Ckmt1	-0.17315	2.43231e-05	9.9487e-05
Cks1b	-0.15556	5.94466e-09	4.3109e-08
Cks2	0.270247	9.36661e-15	1.24957e-13
Clasp1	-0.372196	8.83501e-39	4.39907e-37
Clasp2	0.152633	1.70122e-07	1.00258e-06
Clasrp	0.0315216	0.614486	0.686096
Clca3a2	1.61648	0.156399	0.217265
Clcc1	-0.190871	0.21045	0.281974
Clcf1	0.542484	0.173467	0.238228
Clcn1	0.0759159	0.781477	0.830812
Clcn2	-0.0974649	0.190322	0.258484
Clcn3	0.0355014	0.288063	0.368105
Clcn4	0.250835	0.000120717	0.000420466
Clcn5	-0.221459	0.00108545	0.00293265
Clcn6	0.078192	0.0976665	0.146994
Clcn7	0.56556	3.24907e-09	2.42854e-08
Cldn12	-0.492222	0.000193754	0.000640295
Cldn14	-3.08395	1.81619e-08	1.23624e-07
Cldn15	-0.257985	0.544621	0.623954
Cldn3	-0.868942	0.0117481	0.0233539
Cldn9	-0.181882	0.559798	0.638046
Cldnd1	0.331645	0.00499393	0.0109688
Clec16a	0.224646	1.13605e-05	4.99048e-05
Clec18a	0.0135136	0.871581	0.902775
Clec2l	-1.12048	0.132583	0.190695
Clgn	0.0447211	0.698597	0.758057
Clic1	0.0148042	0.718517	0.776275
Clic4	-0.22679	0.000363014	0.00111056
Clint1	-0.311228	3.04398e-73	3.88861e-71
Clip1	-0.396171	4.52153e-09	3.32464e-08
Clip2	0.237366	0.0481715	0.0795644
Clip3	0.14564	0.00171143	0.00436996
Clip4	-0.0355925	0.846465	0.882615
Clk1	0.12699	0.00446359	0.00994557
Clk2	0.127124	7.31309e-06	3.29845e-05
Clk3	-0.0448242	0.200057	0.269702
Clk4	-0.0207995	0.612842	0.684581
Cln3	1.73196	0.00803388	0.0166565
Cln5	-0.0615874	0.898723	0.923852
Cln6	-0.157007	0.0502984	0.0827424
Cln8	1.20145	0.0225685	0.0415888
Clns1a	-0.0878856	0.0525384	0.0859244
Clock	-0.323463	3.67932e-16	5.62664e-15
Clp1	0.123444	0.201292	0.271227
Clpb	-0.0320436	0.518413	0.599631
Clpp	-0.167132	0.00485217	0.0106897
Clptm1	-0.42654	3.26685e-38	1.58907e-36
Clptm1l	0.0784995	0.269775	0.348577
Clpx	-0.103919	0.0519322	0.085076
Clspn	-0.155488	0.0557585	0.0904306
Clstn1	0.0284618	0.608618	0.681771
Clstn3	0.226917	0.0478167	0.0790301
Clta	-0.0127277	0.679469	0.742205
Cltb	-0.422465	5.47838e-26	1.55348e-24
Cltc	-0.22322	1.55182e-88	2.65214e-86
Clu	2.61648	0.0155997	0.0299331
Cluap1	-0.798553	0.0120558	0.0239168
Cluh	0.0564924	0.27572	0.354337
Clvs1	0.458011	9.46423e-23	2.2248e-21
Clybl	0.864412	5.79588e-05	0.000217122
Cmas	0.0905421	0.148859	0.209708
Cmbl	0.201447	0.66528	0.729035
Cmc1	0.938412	0.271561	0.349596
Cmc2	0.0150335	0.928065	0.94701
Cmip	-0.059473	0.0312982	0.0550832
Cmpk1	-0.500212	1.41113e-16	2.20057e-15
Cmpk2	0.201447	0.82874	0.868717
Cmss1	0.0159247	0.844104	0.88175
Cmtm3	0.464481	0.00984085	0.0199036
Cmtm4	-0.240391	0.0293004	0.0520233
Cmtm7	2.42384	0.026247	0.0472589
Cmtm8	5.51859	0.000183193	0.000608413
Cmtr1	1.93841	0.014164	0.0276054
Cmtr2	6.96605	1.67801e-06	8.40468e-06
Cnbp	-0.0339128	0.0281228	0.0501014
Cndp2	0.253914	0.0994024	0.149375
Cnep1r1	-0.128876	0.00411876	0.00925221
Cnga3	0.350556	1.30903e-09	1.02892e-08
Cngb1	-0.383515	0.594958	0.668957
Cnih1	0.316499	8.0339e-05	0.000290798
Cnih2	-0.109153	0.335509	0.417471
Cnih4	-0.124957	5.54618e-07	3.02338e-06
Cnn2	-0.851295	7.11262e-10	5.80344e-09
Cnn3	-0.076985	0.0850214	0.129785
Cnnm1	-0.444057	0.00926583	0.0189436
Cnnm2	-0.0965925	0.0970017	0.14608
Cnnm3	-0.0218781	0.765487	0.817662
Cnnm4	-0.0654848	0.276001	0.354626
Cnot1	-0.147901	6.28192e-55	5.51718e-53
Cnot10	0.18368	0.00275701	0.00659129
Cnot11	0.16287	0.000707978	0.0019862
Cnot2	-0.0942264	2.98958e-10	2.56334e-09
Cnot3	-0.0920531	0.00193808	0.00487391
Cnot4	-0.234021	2.40404e-11	2.33159e-10
Cnot6	-0.00494368	0.787222	0.834954
Cnot6l	-0.268068	6.13856e-32	2.32438e-30
Cnot7	-0.0686204	0.0737288	0.115602
Cnot8	0.359709	2.3261e-05	9.55446e-05
Cnot9	0.0468873	0.162209	0.224374
Cnp	-0.0355923	0.930994	0.949156
Cnppd1	0.316924	0.00568485	0.0123279
Cnpy2	0.183021	9.98192e-05	0.000354014
Cnpy3	-0.609442	2.83515e-21	5.986e-20
Cnpy4	-0.0839553	0.825556	0.867681
Cnr1	-0.00253029	0.95329	0.966293
Cnrip1	-0.103408	0.491464	0.575194
Cnst	-0.500873	0.00652049	0.0139298
Cntd1	-1.88602	9.88746e-05	0.000350959
Cntf	5.22909	0.000418917	0.00125665
Cntfr	-0.11725	0.00340641	0.00792657
Cntln	0.197259	0.108434	0.161072
Cntn1	0.253914	0.410008	0.49616
Cntn2	1.42384	2.00777e-05	8.36095e-05
Cntn3	-0.263222	0.0181382	0.0342635
Cntn6	4.38109	0.00378637	0.00858946
Cntnap1	0.483832	9.85516e-26	2.72731e-24
Cntnap2	0.938412	0.0568651	0.0919894
Cntrl	0.78207	8.7315e-15	1.17102e-13
Cntrob	0.256641	2.92757e-05	0.000117689
Coa3	0.707632	0.0060626	0.0130353
Coa4	-0.0464807	0.882047	0.910112
Coa5	-0.624524	7.1267e-08	4.47746e-07
Coa7	0.201447	0.261006	0.338975
Coa8	-0.705443	0.30261	0.382023
Coasy	0.444873	0.000308568	0.000968109
Cobll1	0.233156	0.491038	0.574748
[truncated: 10,648 more rows]

## Sheet: CTRL vs CBN 100µm
	log2FoldChange	pvalue	padj
0610009B22Rik	-0.107406	0.275749	0.354366
0610012G03Rik	-4.71081	0.00184989	0.00458955
0610030E20Rik	1.37573	0.0226368	0.0422026
1110004F10Rik	-0.0451415	0.24943	0.325229
1110038F14Rik	-0.219212	0.436156	0.517841
1110051M20Rik	-0.294117	0.0583298	0.0948452
1110059E24Rik	-0.014906	0.893497	0.920213
1110059G10Rik	0.0702949	0.648555	0.713379
1190007I07Rik	-0.380596	0.0853588	0.130883
1500002C15Rik	0.375735	0.178656	0.245902
1500009L16Rik	0.513239	0.278924	0.357779
1600012H06Rik	-0.683158	0.35915	0.44168
1600014C10Rik	-0.302337	0.266871	0.344673
1600029O15Rik	-0.324705	0.284544	0.3627
1700008J07Rik	-1.94619	0.0879404	0.133243
1700013F07Rik	-0.197732	0.512588	0.591154
1700017B05Rik	0.772625	3.49606e-05	0.000136539
1700025G04Rik	-0.0360399	0.68895	0.74781
1700029I15Rik	-1.98182	3.62491e-08	2.31169e-07
1700034H15Rik	0.0538072	0.940539	0.953535
1700037H04Rik	-0.0111487	0.923251	0.943102
1700048O20Rik	-5.19623	0.000502104	0.00146118
1700066M21Rik	-0.548434	0.000143009	0.000483322
1700084C06Rik	-5.38888	0.000290344	0.00090534
1700086O06Rik	-0.683158	0.35915	0.44168
1700102P08Rik	-0.308763	0.548115	0.624977
1700123O20Rik	-0.222524	0.00219087	0.00534674
1810013L24Rik	-0.00523485	0.818899	0.860538
1810014B01Rik	0.790772	0.00498057	0.0110858
1810021B22Rik	2.0538	0.0717474	0.112063
1810030O07Rik	0.383955	0.0965611	0.144434
1810049J17Rik	5.49648	0.000218907	0.000710587
1810058I24Rik	0.446766	1.38603e-06	7.02935e-06
2010204K13Rik	2.05381	1.02973e-05	4.44127e-05
2010315B03Rik	0.288272	0.391662	0.474695
2210016F16Rik	0.246452	0.64065	0.707145
2300009A05Rik	0.33522	0.049731	0.0824969
2310009B15Rik	-1.53115	0.0243607	0.0449313
2310022A10Rik	-0.327283	0.113593	0.165712
2310022B05Rik	-0.386766	0.0622693	0.1005
2310033P09Rik	0.336207	0.137525	0.195586
2310039H08Rik	0.468844	0.547345	0.624731
2310057M21Rik	0.916303	0.000714485	0.00199361
2310061I04Rik	0.0260083	0.771516	0.82048
2410002F23Rik	1.2762	0.0698505	0.110309
2410004B18Rik	-0.324705	0.449216	0.531465
2410006H16Rik	2.63877	0.0166294	0.0321793
2510009E07Rik	-1.94619	0.0879404	0.133243
2510039O18Rik	0.00800307	0.934358	0.950377
2610001J05Rik	-1.94619	0.0879404	0.133243
2610002M06Rik	-0.130618	0.661386	0.724614
2610005L07Rik	0.176142	0.000455238	0.00134703
2610008E11Rik	0.946892	0.0477131	0.0799732
2610020C07Rik	-0.283228	0.365933	0.448909
2610021A01Rik	-0.426522	4.87758e-05	0.000184734
2610044O15Rik8	3.75424	0.000390725	0.00117426
2610203C22Rik	3.51323	0.000976291	0.00261752
2610301B20Rik	0.191311	0.667773	0.730064
2610318N02Rik	-1.40562	0.0182807	0.035079
2610507B11Rik	-0.231698	9.15058e-31	3.20529e-29
2700049A03Rik	1.51324	6.68284e-13	7.2247e-12
2700062C07Rik	0.831415	0.0865938	0.132465
2700099C18Rik	-0.485559	0.00151074	0.00384191
2810004N23Rik	0.0538072	0.948493	0.958464
2810021J22Rik	-1.26812	0.137339	0.195389
2810025M15Rik	0.375735	0.582967	0.653244
2810402E24Rik	-4.97384	0.000925135	0.0024933
2810457G06Rik	0.638769	0.332026	0.413448
2900009J06Rik	-5.38888	0.000290344	0.00090534
2900026A02Rik	1.37573	0.106993	0.157717
3000002C10Rik	0.486766	0.0221781	0.041492
3110009E18Rik	0.831414	0.0153734	0.0301107
3110053B16Rik	-3.26812	1.56214e-05	6.49364e-05
3110067C02Rik	0.223732	0.651739	0.71569
3110082I17Rik	2.37573	0.0335093	0.0590137
3300002I08Rik	-0.155646	0.527374	0.60612
4732440D04Rik	4.81841	0.00145027	0.00370333
4732471J01Rik	-0.531155	0.56843	0.642353
4833420G17Rik	0.406596	0.00028211	0.00088876
4833439L19Rik	-0.251606	0.000427776	0.00127449
4921524J17Rik	-0.0300945	0.7845	0.832076
4930430F08Rik	-0.294117	0.0236468	0.0438035
4930453N24Rik	0.175797	0.146849	0.207158
4930503L19Rik	-0.161922	0.517115	0.595596
4930522L14Rik	-0.946193	0.0903794	0.136239
4930577N17Rik	0.754247	0.0998956	0.148633
4930579G24Rik	-0.257395	0.167682	0.233048
4931406C07Rik	-0.2357	0.303906	0.383205
4931414P19Rik	-0.562864	0.0187164	0.0358209
4931428F04Rik	0.850273	0.00380105	0.00870898
4932438A13Rik	-0.0256322	0.169766	0.235469
4933421A08Rik	2.16928	0.000900388	0.00245975
4933431E20Rik	0.731879	0.208227	0.27959
5031425E22Rik	-5.19623	0.000502104	0.00146118
5031439G07Rik	0.101268	0.221065	0.294531
5330406M23Rik	-2.26812	0.0423944	0.0722599
5430403G16Rik	0.276199	0.626507	0.694997
5730455P16Rik	0.390842	0.0125857	0.025139
5730480H06Rik	0.705884	0.0429763	0.0731232
5830417I10Rik	0.113513	0.502983	0.582598
5_8S_rRNA	0.255441	0.412796	0.495995
6030458C11Rik	0.201905	0.382751	0.465533
6330403K07Rik	0.213285	0.182661	0.250581
6330418K02Rik	-2.53115	0.0216112	0.0405107
6330549D23Rik	-2.94619	0.000117777	0.000406579
6430511E19Rik	-2.53115	0.0216112	0.0405107
6430548M08Rik	0.5966	9.93387e-09	6.88541e-08
6430571L13Rik	-4.97384	0.000925135	0.0024933
6720427I07Rik	2.0538	0.0717474	0.112063
6720489N17Rik	-1.75355	0.0320423	0.0571279
6820431F20Rik	0.287928	1.90724e-07	1.11241e-06
7330423F06Rik	2.0538	0.0717474	0.112063
7SK	-0.322342	0.000272265	0.000861028
8030462N17Rik	0.0786619	0.168298	0.233773
9130213A22Rik	-5.97384	4.96864e-05	0.000187553
9330151L19Rik	0.105337	0.584859	0.654104
9330159F19Rik	0.951237	7.80631e-08	4.7778e-07
9430091E24Rik	1.79077	0.000162434	0.000543053
9530052E02Rik	6.08145	3.62468e-05	0.000140853
9530059O14Rik	-0.168585	0.766437	0.815947
9530068E07Rik	-1.26812	0.00296306	0.00698916
9530077C05Rik	0.0538072	0.940539	0.953535
9930021J03Rik	-0.295567	1.35676e-09	1.0581e-08
A130010J15Rik	-1.78269	4.37754e-05	0.000167329
A230006K03Rik	6.40337	1.26355e-05	5.35844e-05
A230056P14Rik	-0.531156	0.0397363	0.0684157
A230072E10Rik	1.1242	0.00412797	0.00936117
A3galt2	5.49648	0.000218907	0.000710587
A430033K04Rik	-0.946192	0.284169	0.362409
A530083M17Rik	2.63877	0.0166294	0.0321793
A630089N07Rik	0.556307	0.148081	0.208517
A730011C13Rik	0.0538069	0.809008	0.852745
A730017L22Rik	0.509486	0.0246448	0.0454013
A730018C14Rik	-2.53115	0.0216112	0.0405107
A730098A19Rik	0.790773	0.133331	0.190869
A830082K12Rik	2.80869	2.76247e-07	1.5706e-06
A930004J17Rik	-5.38888	0.000290344	0.00090534
A930037H05Rik	-4.71081	0.00184989	0.00458955
AI506816	-1.53115	0.0243607	0.0449313
AI597479	-0.0393025	0.879502	0.909122
AI661453	-1.44869	0.00278463	0.00660472
AI837181	-0.308763	0.0246278	0.0453765
AK157302	-0.268121	0.695206	0.752624
AU022252	0.613234	0.0431318	0.0732804
AU040320	0.130179	0.0156495	0.0306079
AU041133	-0.291329	0.193816	0.263435
AV320801	0.0538072	0.948493	0.958464
AW046200	0.638769	0.332026	0.413448
AW146154	0.223732	0.651739	0.71569
AW209491	0.174101	0.403519	0.486356
AW549877	0.630864	0.000186122	0.000615442
Aaas	-0.116277	0.00849285	0.0177322
Aacs	0.125957	0.339024	0.421148
Aagab	-0.590049	0.0106204	0.0216458
Aak1	-0.206797	8.06503e-09	5.65967e-08
Aamdc	0.56838	0.0502026	0.0832347
Aamp	0.320452	5.47649e-11	4.94959e-10
Aanat	2.0538	0.0717474	0.112063
Aar2	-0.269697	0.00766883	0.016211
Aars	-0.146883	1.51844e-24	3.72846e-23
Aars2	-0.376828	0.0576675	0.0939531
Aasdh	-1.2263	0.00743434	0.0158042
Aasdhppt	-0.0782967	0.63537	0.703309
Aatf	0.174366	0.0685509	0.108786
Aatk	0.802999	1.92865e-05	7.87203e-05
Abat	-0.232146	4.53453e-06	2.09416e-05
Abca1	0.0630548	0.440113	0.521691
Abca2	0.0401925	0.237031	0.311487
Abca3	-0.192549	0.00373467	0.0085966
Abca5	0.960697	1.69163e-05	6.98274e-05
Abca7	0.682126	3.58517e-19	6.43358e-18
Abcb10	-0.262667	0.162718	0.226911
Abcb1a	-0.573336	1.43561e-09	1.11749e-08
Abcb1b	0.119024	0.272498	0.350661
Abcb4	-0.493681	0.00716672	0.0152774
Abcb7	-0.180477	0.00955477	0.0196695
Abcb8	0.330647	0.0144256	0.0284611
Abcb9	0.218866	0.205087	0.276421
Abcc1	-0.156535	0.0255156	0.0467968
Abcc10	0.426616	0.00553146	0.0121463
Abcc3	3.86116	0.00025558	0.000812821
Abcc5	0.0517279	0.181614	0.249282
Abcc8	0.357199	0.0744077	0.11581
Abcd1	-0.181297	0.164808	0.229414
Abcd3	0.445183	1.95993e-15	2.72457e-14
Abcd4	-0.06905	0.642922	0.707951
Abce1	-0.191743	4.61324e-28	1.43729e-26
Abcf1	-0.102338	0.00595708	0.0129889
Abcf2	-0.195539	6.9512e-16	9.98781e-15
Abcf3	-0.222074	8.47339e-06	3.70487e-05
Abcg1	0.0538069	0.864293	0.897741
Abcg2	1.53923	0.00377801	0.00866902
Abcg4	0.261498	0.0194758	0.0370968
Abhd1	-1.16858	0.0969126	0.144733
Abhd10	0.669143	0.000469028	0.00138179
Abhd11	1.19131	0.0303766	0.0545424
Abhd12	-0.329898	0.00590917	0.0128958
Abhd13	-0.361231	0.049184	0.0816988
Abhd14a	0.92054	0.00278998	0.00661359
Abhd14b	2.0538	0.0717474	0.112063
Abhd16a	0.211258	0.000396341	0.00118854
Abhd17a	0.316218	6.88061e-06	3.05805e-05
Abhd17b	0.420835	4.46024e-09	3.24571e-08
Abhd17c	0.115781	0.0633547	0.102066
Abhd18	0.294815	0.0839996	0.129118
Abhd2	0.263496	1.24408e-10	1.08257e-09
Abhd3	0.468845	0.394773	0.477346
Abhd4	0.777289	8.51606e-12	8.28879e-11
Abhd5	-0.17438	2.18831e-07	1.26377e-06
Abhd6	0.307563	0.0495699	0.0822626
Abhd8	0.741863	0.000609382	0.00174875
Abi1	0.017871	0.633083	0.701227
Abi2	-0.223347	5.96868e-07	3.2151e-06
Abitram	-1.16859	0.0188944	0.0360891
Abl1	0.183354	1.11903e-06	5.76246e-06
Abl2	-0.274904	8.73893e-18	1.44677e-16
Ablim1	0.110785	0.0242726	0.044842
Ablim2	0.656151	1.28671e-13	1.49533e-12
Ablim3	0.462612	0.00910052	0.0188391
Abr	-0.047712	0.116094	0.169093
Abracl	0.468844	0.00080707	0.00223087
Abraxas1	1.05381	0.0256453	0.0469791
Abraxas2	-0.291437	4.99356e-10	4.063e-09
Abtb1	0.675295	0.0012896	0.00336268
Abtb2	0.577369	0.0821152	0.126504
Acaa1a	0.12743	0.216391	0.288988
Acaa1b	2.1127	5.22423e-06	2.37988e-05
Acaa2	1.9607	0.000636729	0.00181839
Acaca	0.010435	0.68591	0.745293
Acacb	-0.621098	0.000312929	0.000969374
Acad10	0.606348	0.0758843	0.117871
Acad11	0.861162	0.000366171	0.00111643
Acad12	2.0538	0.0717474	0.112063
Acad8	-0.0103236	0.923536	0.943305
Acad9	-1.01658	0.00949624	0.0195571
Acadl	-0.136877	0.347442	0.42984
Acadm	0.246452	0.64065	0.707145
Acads	0.530245	0.000143066	0.000483384
Acadsb	1.23878	2.02899e-25	5.31912e-24
Acadvl	0.3376	0.0416642	0.071398
Acan	5.95592	5.4001e-05	0.000202483
Acap2	-0.147559	0.00509849	0.011309
Acap3	0.213073	0.00691131	0.0148014
Acat1	-0.0406089	0.313418	0.393717
Acat2	-0.462984	0.00499715	0.0111147
Acbd3	-0.180966	9.79036e-07	5.08164e-06
Acbd4	-0.669232	4.7244e-15	6.32641e-14
Acbd5	0.382688	5.64571e-05	0.000210927
Acbd6	-0.112843	0.329411	0.411474
Accs	0.164838	0.560453	0.636879
Acd	5.81841	8.29073e-05	0.000298505
Ace	0.117232	0.0831146	0.1279
Acer2	5.66641	0.000131883	0.000448164
Acer3	3.55478e-05	0.999824	0.999904
Ache	0.353367	0.0635443	0.102316
Acin1	-0.0123778	0.680094	0.740661
Acly	-0.21762	1.31722e-57	1.04702e-55
Aco1	-0.0807353	0.509098	0.588354
Aco2	-0.0186509	0.149697	0.210458
Acot11	2.2762	0.000452978	0.00134119
Acot13	0.343313	0.194678	0.264283
Acot2	-0.539873	0.00233629	0.00564607
Acot7	-0.13833	1.0231e-10	9.01023e-10
Acot8	0.0538069	0.867533	0.899749
Acot9	-0.308763	0.298225	0.377269
Acox1	0.145925	0.327006	0.408799
Acp1	-0.118895	0.114541	0.167056
Acp2	-0.723801	7.56526e-09	5.32402e-08
Acp6	1.16072	0.000698373	0.00197398
Acpp	3.0538	0.00476773	0.0106522
Acsf3	0.361929	0.226572	0.300448
Acsl1	0.253116	0.0350637	0.0613244
Acsl3	-0.0393027	0.514363	0.592981
Acsl4	-0.28664	2.12239e-41	1.10116e-39
Acsl5	0.136393	0.0148863	0.0292861
Acsl6	-0.0314211	0.585823	0.654904
Acss2	0.136269	0.0366197	0.0635528
Acta1	4.72623	1.30022e-10	1.12746e-09
Actb	-0.123208	0	0
Actb-ps1	-0.683158	0.35915	0.44168
Actg-ps1	5.08145	0.000714313	0.00199358
Actg1	-0.213957	2.36747e-156	9.17396e-154
Actg2	-1.82066	0.000106601	0.0003751
Actl6a	0.0538067	0.353843	0.4368
Actl6b	-0.359869	1.42414e-05	5.98418e-05
Actn1	-0.0787329	2.66607e-05	0.000106334
Actn2	-0.100414	0.318499	0.399498
Actn4	-0.00126603	0.955701	0.96402
Actr10	0.0168289	0.694802	0.752624
Actr1a	-0.202965	6.90369e-23	1.54523e-21
Actr1b	0.0157359	0.566211	0.641775
Actr2	-0.0610439	0.00408756	0.00930014
Actr3	-0.259408	3.86014e-26	1.05664e-24
Actr3-ps	-1.28723	3.50265e-05	0.000136753
Actr3b	0.405792	6.87486e-06	3.05659e-05
Actr5	-0.00277669	0.989036	0.990954
Actr6	-0.277644	0.0125456	0.0250669
Actr8	-0.203166	0.0638958	0.102737
Acvr1	0.415315	1.12473e-07	6.73098e-07
Acvr1b	0.148964	0.163858	0.228225
Acvr2a	-0.0440406	0.380577	0.463526
Acvr2b	0.256526	1.31416e-28	4.26585e-27
Acy1	0.232513	0.113135	0.165181
Ada	1.20581	0.00323158	0.00756067
Adam10	-0.293663	7.13366e-41	3.65526e-39
Adam11	1.05381	0.00764857	0.0161902
Adam12	-0.54803	0.000120355	0.000414213
Adam15	0.3009	3.38786e-05	0.000132815
Adam17	-0.639766	1.53249e-14	1.93315e-13
Adam19	0.745685	0.000333799	0.00102758
Adam21	0.0538072	0.940539	0.953535
Adam22	-0.263568	3.25123e-08	2.09104e-07
Adam23	0.125191	0.302111	0.381368
Adam9	-0.298384	5.04631e-06	2.30901e-05
Adamts1	-1.29412	0.000363887	0.00111029
Adamts10	0.444998	0.0102806	0.0210154
Adamts12	3.22373	0.0027182	0.00646446
Adamts17	-0.268121	0.129156	0.185879
Adamts3	0.195826	0.289668	0.367644
Adamts4	0.54566	6.16405e-05	0.000228162
Adamts5	1.05381	0.0388279	0.0670472
Adamts6	-0.61295	2.55977e-05	0.000102391
Adamts9	0.128908	0.300247	0.3794
Adamtsl2	1.97981	0.000112843	0.000392498
Adamtsl4	5.66641	0.000131883	0.000448164
Adap1	-0.104891	0.488616	0.570996
Adar	-0.130193	0.124787	0.180408
Adarb1	-0.401645	0.000582087	0.00167818
Adat1	-0.415678	0.00305723	0.00719076
Adat2	-0.324705	0.449216	0.531465
Adck1	0.0538069	0.864293	0.897741
Adck2	1.05381	0.00515181	0.0114137
Adck5	-0.255521	0.206316	0.277866
Adcy10	-2.75354	0.0115744	0.0233105
Adcy3	-4.71081	0.00184989	0.00458955
Adcy4	0.693631	0.000501938	0.00146118
Adcy5	2.86116	0.00870213	0.0180839
Adcy6	-0.055694	0.0792782	0.122575
Adcy7	0.638769	0.234812	0.3088
Adcy9	0.731879	0.00205219	0.00504603
Add1	0.194448	1.27898e-13	1.48774e-12
Add3	-0.0641445	0.313853	0.394064
Adgra1	-0.531155	0.131288	0.188466
Adgra2	-0.0774376	0.801427	0.845451
Adgra3	0.086568	0.151109	0.212347
Adgrb1	0.470761	1.71528e-06	8.55912e-06
Adgrb2	0.0236528	0.563116	0.639377
Adgrd1	2.05381	0.0108779	0.0220859
Adgrf3	-4.97384	0.000925135	0.0024933
Adgrg1	1.23667	8.05326e-10	6.41777e-09
Adgrl1	-0.00275188	0.874937	0.905385
Adgrl2	0.0878956	0.10224	0.151793
Adgrl3	-0.879079	3.64758e-06	1.71847e-05
Adh5	0.127807	0.158532	0.221748
Adhfe1	3.75424	0.000390725	0.00117426
Adipor1	0.0165655	0.700357	0.75543
Adipor2	0.251068	0.00295947	0.00698466
Adk	0.0677705	0.113287	0.165382
Adm2	-0.656686	0.0925643	0.139043
Adnp	-0.946193	0.0120145	0.0241224
Adnp2	0.26326	0.28507	0.363296
Ado	-0.00253123	0.978753	0.982825
Adora2a	-0.570391	1.23094e-12	1.30236e-11
Adpgk	-0.411181	9.40145e-14	1.10605e-12
Adprh	0.26373	0.0845571	0.129798
Adprm	2.14127	0.000158674	0.000532349
Adprs	-0.304647	0.00517885	0.0114695
Adra2a	0.423645	0.000109112	0.000383159
Adra2b	-0.0177464	0.923799	0.943305
Adrm1	0.0596714	0.112055	0.164209
Adsl	-0.00163224	0.979932	0.98382
Adss	-0.354278	6.33762e-26	1.71586e-24
Adssl1	0.783159	0.000185791	0.000614678
Aebp1	0.703367	1.53548e-21	3.15231e-20
Aebp2	-0.246467	2.74266e-12	2.8014e-11
Aen	0.314398	0.00140566	0.00363357
Afap1	-0.310766	0.0409394	0.070292
Afap1l1	0.0613404	0.55628	0.632948
Afap1l2	-4.97384	0.000925135	0.0024933
Afdn	0.158905	1.9115e-07	1.11437e-06
Aff1	0.689043	0.000304251	0.000945778
Aff4	-0.262313	2.03108e-32	7.51802e-31
Afg1l	-0.166159	0.270682	0.348686
Afg3l1	-0.683158	0.35915	0.44168
Afg3l2	-0.0895574	0.461604	0.5442
Aftph	0.018115	0.683983	0.743697
Aga	-0.609158	0.105359	0.155994
Agap1	-0.00327437	0.913812	0.936314
Agap2	0.293477	0.0537887	0.0885156
Agap3	-0.0296981	0.259185	0.33583
Agbl4	0.0538072	0.933536	0.949774
Agbl5	0.583995	4.90297e-16	7.16099e-15
Ager	0.375735	0.582967	0.653244
Agfg1	-0.242602	4.82422e-28	1.49926e-26
Agfg2	-0.15451	0.0512622	0.0848326
Aggf1	0.539234	0.0435309	0.0739025
Agk	0.119395	0.0572829	0.0934001
Agl	0.438724	0.000370844	0.00113012
2001-08-01	0.0278505	0.480783	0.56301
2002-08-01	-0.208138	5.60225e-17	8.83815e-16
2003-08-01	0.369309	2.00475e-09	1.53925e-08
2004-08-01	-0.277399	0.110004	0.161617
Agpat1	-0.325059	2.99712e-25	7.75872e-24
Agpat2	-0.518099	0.0169131	0.0326823
Agpat3	0.095779	0.11952	0.173461
Agpat4	-0.284995	0.0851501	0.130611
Agpat5	1.08943	9.02344e-05	0.000322266
Agps	-0.0367773	0.340068	0.422275
Agrn	0.222519	4.51143e-05	0.000171864
Agtpbp1	0.115794	0.245458	0.320691
Agtr1a	0.486766	0.105799	0.156533
Agtrap	3.22373	0.0027182	0.00646446
Ahctf1	-0.140894	0.00459568	0.0103424
Ahcy	-0.459212	1.86303e-23	4.32615e-22
Ahcyl1	0.1081	1.87644e-08	1.25434e-07
Ahcyl2	0.330621	9.54999e-24	2.25992e-22
Ahdc1	0.153971	0.0575607	0.0938038
Ahi1	-0.388563	1.25598e-11	1.19801e-10
Ahnak	0.190279	2.83312e-46	1.70537e-44
Ahnak2	-0.613618	0.0520456	0.0860029
Ahsa1	-0.172269	1.00232e-15	1.41719e-14
Ahsa2	0.561747	1.05724e-05	4.55201e-05
Aida	-0.335923	2.88366e-25	7.48061e-24
Aif1l	0.095627	0.697064	0.753648
Aifm1	-0.457446	4.03381e-15	5.43097e-14
Aifm2	2.37573	0.00023122	0.000745483
Aig1	-0.0882121	0.735913	0.787753
Aimp1	0.429735	3.45167e-06	1.63424e-05
Aimp2	0.0386999	0.793215	0.838879
Aip	0.491616	3.13768e-11	2.90352e-10
Aipl1	2.0538	0.0717474	0.112063
Ajm1	-0.320589	0.219861	0.293085
Ajuba	5.49648	0.000218907	0.000710587
Ak1	0.185051	0.178983	0.246216
Ak2	0.203152	5.19835e-15	6.93859e-14
Ak3	-0.593312	2.89903e-06	1.39333e-05
Ak4	-0.278768	0.289106	0.367044
Ak6	-0.690012	1.88167e-09	1.45014e-08
Akap1	0.604694	5.91761e-18	9.916e-17
Akap10	-0.348204	5.56012e-08	3.46634e-07
Akap11	-0.0262918	0.666821	0.729409
Akap12	-1.32806	2.04953e-10	1.74428e-09
Akap13	0.134538	0.11492	0.167549
Akap3	-2.26812	0.0423944	0.0722599
Akap6	0.33826	1.0631e-07	6.38992e-07
Akap7	-0.245753	0.518819	0.597285
Akap8	0.0265338	0.764863	0.814802
Akap8l	-0.0273529	0.393517	0.476292
Akap9	0.326825	2.08022e-07	1.2048e-06
Akip1	0.086473	0.490258	0.572606
Akirin1	-0.169571	0.0126252	0.0252097
Akirin2	-0.166433	0.00881287	0.0182932
Akr1a1	0.221196	1.7948e-09	1.38664e-08
Akr1b10	0.670478	0.0476637	0.0799662
Akr1b3	0.0798742	0.137542	0.195588
Akr1b8	1.01074	0.000904189	0.00246905
Akr1e1	-1.53115	0.0243607	0.0449313
Akr7a5	-0.117545	0.0020783	0.00510518
Akt1	-0.182428	1.42394e-14	1.8054e-13
Akt1s1	-0.652462	0.0281514	0.051087
Akt2	0.0701253	0.129575	0.186417
Akt2-ps	-1.14783	0.00297354	0.00700852
Akt3	0.0396348	0.050002	0.0829354
Aktip	0.270729	0.000721608	0.00201168
Alad	-0.294117	5.04899e-08	3.16519e-07
Alas1	0.229378	0.0327548	0.0581724
Alcam	-0.56463	2.8598e-07	1.62221e-06
Aldh16a1	-2.53115	6.92786e-05	0.00025425
Aldh18a1	0.0439961	0.267248	0.344944
Aldh1a3	0.684573	0.00358685	0.00830725
Aldh1b1	0.500063	2.49221e-06	1.20858e-05
Aldh1l2	0.486959	1.6527e-17	2.67888e-16
Aldh2	0.441824	1.81644e-07	1.06095e-06
Aldh3a2	0.249949	0.0692167	0.109615
Aldh3b1	0.294815	0.158287	0.221431
Aldh6a1	0.126411	0.269372	0.347324
Aldh7a1	1.0065	8.17417e-06	3.58795e-05
Aldh8a1	-1.94619	0.0879404	0.133243
Aldh9a1	0.181995	0.0526135	0.0868372
Aldoa	0.0581034	0.000168	0.000560151
Aldoc	-0.18205	0.0346874	0.0608378
Alg1	0.228669	0.000127366	0.00043592
Alg10b	-0.419907	3.23835e-07	1.82194e-06
Alg11	1.33391	4.58066e-07	2.50884e-06
Alg12	-0.80869	0.000254444	0.000811917
Alg13	0.436697	5.1786e-09	3.73558e-08
Alg14	-0.556247	0.064688	0.103836
Alg2	0.0962421	0.582289	0.653244
Alg3	-0.0237961	0.744557	0.795838
Alg5	0.00076052	0.993064	0.994476
Alg6	-0.0480728	0.828135	0.868551
Alg8	-0.412182	4.31641e-11	3.94134e-10
Alg9	-0.0871542	0.253265	0.329329
Alk	1.77627	1.40977e-06	7.141e-06
Alkbh1	0.638769	0.092926	0.139468
Alkbh3	-0.0897841	0.403025	0.485903
Alkbh5	0.149566	3.50231e-06	1.65569e-05
Alkbh6	0.198197	0.28787	0.366412
Alkbh8	-1.00759	9.82942e-05	0.000347448
Alms1	0.408238	0.00771374	0.0162865
Alpl	0.158564	0.0836841	0.128681
Als2	-0.480387	1.88256e-08	1.25639e-07
Als2cl	1.44083	1.48251e-05	6.19376e-05
Alyref	0.0706806	0.650546	0.715013
Alyref2	0.255441	0.412796	0.495995
Ambra1	-0.0140757	0.698871	0.75447
Amd-ps1	5.95592	5.4001e-05	0.000202483
Amd-ps3	0.754247	0.0998956	0.148633
Amd-ps4	1.46884	0.0334371	0.0590137
Amd1	-0.337219	3.42212e-62	3.07495e-60
Amd2	-0.260302	0.247899	0.323419
Amdhd1	-0.624265	0.129005	0.185705
Amdhd2	0.570865	0.00107634	0.00286409
Amer1	-0.683159	0.000945572	0.00254672
Amfr	0.156559	0.000163722	0.00054677
Amhr2	1.71277	1.79522e-10	1.53522e-09
Amigo1	0.164451	0.172416	0.238638
Ammecr1	0.127017	0.0885265	0.133984
Ammecr1l	-0.38371	8.37149e-16	1.19044e-14
Amn1	-0.253375	0.0448129	0.0758297
Amotl1	0.284627	0.000262123	0.000830859
Amotl2	-1.7238	8.3648e-05	0.000300997
Ampd1	-3.19412	2.53274e-05	0.000101375
Ampd2	0.0590881	0.0972973	0.145258
Ampd3	0.140568	0.00771108	0.0162836
Amt	0.209926	0.376801	0.460056
Amy1	-3.85308	2.38495e-10	2.01043e-09
Amy2b	5.08145	0.000714313	0.00199358
Amz1	-1.26812	0.0356235	0.0620671
Amz2	-0.098196	0.83406	0.873509
Anapc1	-0.0907477	5.06185e-06	2.31442e-05
Anapc10	-0.0767774	0.35835	0.441528
Anapc11	-0.52396	0.00114092	0.00302102
Anapc13	0.232777	0.226098	0.300044
Anapc15	-0.337328	3.0519e-10	2.54668e-09
Anapc16	-0.112775	0.0258887	0.04739
Anapc2	-0.204655	0.00849055	0.0177303
Anapc4	0.0616451	0.0820241	0.126411
Anapc5	-0.323022	1.04672e-50	6.97811e-49
Anapc7	-0.59061	4.46453e-06	2.06491e-05
Angel1	0.128575	0.381475	0.4643
Angel2	0.0860471	0.424915	0.506679
Angpt1	-3.53115	0.000882121	0.00242178
Angptl2	-0.251297	0.00234703	0.00566871
Angptl6	3.22373	0.0027182	0.00646446
Ank	0.335144	8.90516e-08	5.41559e-07
Ank2	0.00545353	0.790858	0.837601
Ank3	0.248863	3.22507e-07	1.81529e-06
Ankfy1	-0.191604	0.0162208	0.0316056
Ankhd1	0.17607	2.54643e-05	0.00010189
Ankib1	-0.127456	0.000811752	0.00224231
Ankle2	-0.152644	0.692936	0.751216
Ankmy2	-0.305736	0.101916	0.15135
Ankra2	-0.0338873	0.647839	0.712732
Ankrd11	0.229384	6.47064e-17	1.01436e-15
Ankrd12	0.225906	0.000702324	0.00198469
Ankrd13a	0.217926	0.0454214	0.0767756
Ankrd13b	0.751349	1.94056e-35	8.10202e-34
Ankrd13c	-0.126064	0.000124664	0.00042738
Ankrd13d	1.15334	0.0135145	0.0268127
Ankrd16	-0.178854	0.415072	0.498054
Ankrd17	-0.293987	5.65486e-283	3.89557e-280
Ankrd23	-0.2357	0.60722	0.676204
Ankrd24	-0.531155	0.253982	0.329951
Ankrd26	1.51324	0.0110676	0.0224246
Ankrd27	-0.216963	0.0502368	0.0832579
Ankrd28	-0.198561	7.57103e-14	8.96665e-13
Ankrd34a	6.30384	1.75872e-05	7.23559e-05
Ankrd39	0.130769	0.432627	0.514588
Ankrd40	0.324541	0.000514079	0.00149183
Ankrd42	-1.36123	0.0487266	0.0813312
Ankrd44	0.0837082	0.254332	0.330301
Ankrd45	-0.486761	0.223135	0.296715
Ankrd46	0.393882	0.0103165	0.0210852
Ankrd49	0.407444	0.0279314	0.0507248
Ankrd50	-0.258137	0.310531	0.390288
Ankrd52	-0.0215614	0.236448	0.310753
Ankrd54	0.0139665	0.877515	0.907748
Ankrd55	1.05381	0.091625	0.137765
Ankrd6	-0.134638	0.527643	0.606262
Anks1	0.291647	3.16224e-06	1.51221e-05
Anks1b	-0.157697	0.485157	0.56706
Anks3	0.112701	0.584576	0.654104
Anks6	-0.946193	0.0635924	0.102316
Ankzf1	0.0538068	0.770828	0.81989
Anln	0.215613	0.00224155	0.00544578
Ano10	-0.216315	2.95351e-13	3.31435e-12
Ano4	-5.19623	0.000502104	0.00146118
Ano6	0.127696	0.0226053	0.0422026
Ano8	0.0952267	0.340013	0.422249
Anp32-ps	0.525875	0.0286788	0.0519072
Anp32a	-0.353041	2.7363e-37	1.22051e-35
Anp32b	-0.193662	8.69771e-16	1.234e-14
Anp32b-ps1	2.46884	5.33024e-08	3.32804e-07
Anp32e	-0.47054	1.09286e-47	6.742e-46
Antxr1	-0.361231	0.12413	0.17952
Antxr2	-0.168586	0.400822	0.483529
Anxa11	-0.80679	3.08464e-08	1.99216e-07
Anxa2	0.0708399	0.153001	0.214689
Anxa4	-0.337384	0.0516966	0.0854945
Anxa5	-0.0193441	0.66472	0.727689
Anxa6	-0.184391	3.24346e-11	2.99471e-10
Anxa7	0.831414	0.0153734	0.0301107
Anxa9	0.638769	0.492762	0.573355
Aoc2	0.24475	0.0713236	0.112063
Aoc3	1.05381	0.0256453	0.0469791
Aopep	0.246452	0.252874	0.32889
Aox1	0.752151	2.42071e-05	9.72994e-05
Ap1ar	-0.863731	0.000374475	0.00113843
Ap1b1	-0.110301	4.34195e-05	0.000166122
Ap1g1	-0.185747	1.55651e-17	2.53291e-16
Ap1g2	0.375735	0.0334633	0.0590137
Ap1m1	0.0382435	0.568209	0.642353
Ap1s1	-0.226389	3.49572e-07	1.95697e-06
Ap1s2	0.0853999	0.0896901	0.135546
Ap1s3	0.681838	0.0841168	0.12917
Ap2a1	0.00786277	0.755481	0.806193
Ap2a2	-0.0332122	0.17044	0.236061
Ap2b1	-0.0979205	1.28179e-07	7.63409e-07
Ap2m1	-0.201313	4.93333e-32	1.80986e-30
Ap2m1-ps	-0.849978	6.89119e-14	8.20065e-13
Ap2s1	-0.224977	8.77813e-05	0.000314229
Ap3b1	-0.395779	1.07901e-19	2.00596e-18
Ap3b2	0.130585	9.61444e-07	4.99661e-06
Ap3d1	-0.133801	5.06594e-05	0.000191051
Ap3m1	-0.350738	1.00284e-10	8.84441e-10
Ap3m1-ps	0.691237	0.112751	0.164872
Ap3m2	-0.635853	0.000115264	0.000400133
Ap3s1	-0.0853151	0.0848711	0.130232
Ap3s1-ps2	1.22373	0.0459109	0.077392
Ap3s2	-0.192489	5.73563e-05	0.000213836
Ap4b1	1.63877	0.0053959	0.0118865
Ap4e1	-0.261747	1.9738e-05	8.0378e-05
Ap4m1	0.102716	0.699018	0.75447
Ap4s1	0.0273346	0.888764	0.916529
Ap5b1	1.43232	0.00762836	0.0161557
Ap5m1	0.107246	0.584948	0.654104
Ap5s1	1.63877	0.0491311	0.0816437
Apaf1	0.452978	2.09502e-09	1.6036e-08
Apba1	-0.0768431	0.428939	0.510887
Apba3	-0.946193	0.129868	0.186622
Apbb1	-0.0818707	0.018236	0.0350149
Apbb2	0.0594022	0.0473215	0.079478
Apbb3	1.22966	1.8411e-07	1.07484e-06
Apc	-0.104943	3.94507e-07	2.18583e-06
Apc2	0.224691	0.00339726	0.00790356
Apcdd1	-0.683159	0.0023556	0.00568721
Apeh	0.11856	0.0183194	0.0351478
Apex1	-0.233912	4.11004e-06	1.91668e-05
Apex2	-0.0452032	0.666421	0.7291
Aph1a	-0.397686	6.12459e-31	2.15753e-29
Aph1b	0.501266	0.00564206	0.0123542
Aph1c	5.81841	8.29073e-05	0.000298505
Api5	-0.255814	1.99168e-07	1.15622e-06
Apip	0.489906	0.0337225	0.0593292
Aplp1	0.222608	5.23745e-07	2.83848e-06
Aplp2	0.0280006	0.16628	0.231281
Apmap	-0.188763	0.251057	0.327041
Apoe	3.63877	0.000610276	0.00174929
Apol9a	-4.71081	0.00184989	0.00458955
Apon	0.790772	0.288493	0.366415
Apoo	0.0193733	0.8459	0.883819
Apoo-ps	-1.26812	0.137339	0.195389
App	0.0235604	0.247823	0.323372
Appbp2	-0.236313	1.34118e-05	5.66054e-05
Appl1	-0.0998868	0.00681691	0.0146271
Appl2	0.398455	0.0204049	0.0386408
Aprt	-0.261066	0.222449	0.296121
Aptx	-0.439475	3.66921e-05	0.000142449
Aqp1	2.37573	0.0335093	0.0590137
Aqp3	-2.26812	0.0423944	0.0722599
Aqr	-0.299074	1.965e-09	1.51154e-08
Araf	0.214799	4.0454e-05	0.000155834
Arap1	0.0249879	0.624013	0.692789
Arap3	0.11952	0.0572596	0.0933744
Arc	0.0818212	0.684022	0.743697
Arcn1	0.0260294	0.10329	0.153241
Arel1	0.0445065	0.277147	0.356016
Arf1	-0.106026	1.96943e-08	1.31154e-07
Arf3	0.0040537	0.929705	0.947665
Arf4	0.054349	0.0520053	0.0859707
Arf5	-0.0794065	0.112221	0.164415
Arf6	0.0689053	0.04185	0.0716569
Arfgap1	0.278945	2.0603e-05	8.36535e-05
Arfgap2	-0.152644	0.00570782	0.0124871
Arfgap3	0.571206	0.00215428	0.00527122
Arfgef1	-0.281864	4.06884e-50	2.66951e-48
Arfgef2	-0.137058	0.000625202	0.00178918
Arfgef3	0.138728	1.46646e-09	1.14007e-08
Arfip1	2.0538	0.0717474	0.112063
Arfip2	0.0257196	0.484059	0.56615
Arfrp1	-0.183171	0.000405837	0.00121496
Arglu1	-0.108763	0.00325871	0.00761696
Arhgap1	0.0265485	0.723194	0.776887
Arhgap10	-0.162443	0.00677745	0.0145499
Arhgap11a	0.206681	0.00748441	0.0159024
Arhgap12	-0.294921	2.23589e-05	9.0192e-05
Arhgap15	-0.946193	0.0321935	0.0572935
Arhgap17	0.109689	0.0534441	0.088044
Arhgap19	-0.0591821	0.354134	0.437116
Arhgap21	-0.280753	4.83865e-08	3.04102e-07
Arhgap22	-1.05722	1.8347e-05	7.52073e-05
Arhgap23	0.05093	0.429203	0.511056
Arhgap24	-0.0531082	0.892483	0.919475
Arhgap26	0.201616	5.85861e-17	9.23084e-16
Arhgap27	1.79077	3.85939e-06	1.80795e-05
Arhgap28	1.05381	0.144046	0.203646
Arhgap31	0.110709	0.3067	0.386215
Arhgap32	0.111754	0.387509	0.470214
Arhgap33	0.665035	6.6386e-16	9.57194e-15
Arhgap35	0.130897	0.00169377	0.00426625
Arhgap39	-0.187201	0.156634	0.219341
Arhgap4	0.173106	0.351084	0.433783
Arhgap5	-0.343166	1.5108e-26	4.25772e-25
Arhgdia	-0.282925	6.86795e-26	1.85539e-24
Arhgdig	0.638769	0.332026	0.413448
Arhgef1	-0.0103236	0.860036	0.894894
Arhgef10	1.37573	0.000313092	0.000969374
Arhgef10l	0.609993	1.32368e-27	3.97424e-26
Arhgef11	-0.00641601	0.894681	0.921203
Arhgef12	-0.110355	0.00251043	0.00602698
Arhgef17	0.0392023	0.474894	0.557113
Arhgef18	-0.609158	7.28656e-05	0.000265931
Arhgef19	0.56838	0.258229	0.334731
Arhgef2	0.233744	3.31747e-12	3.35535e-11
Arhgef25	0.0121376	0.843045	0.881356
Arhgef28	0.0885722	0.493359	0.573888
Arhgef3	-0.333675	0.000810403	0.00223958
Arhgef33	-4.71081	0.00184989	0.00458955
Arhgef37	2.63877	0.0166294	0.0321793
Arhgef39	-0.656687	0.000768084	0.00213023
Arhgef4	0.101901	0.584351	0.654104
Arhgef40	0.575863	7.24251e-12	7.077e-11
Arhgef7	0.140742	0.208993	0.280467
Arhgef9	0.318634	0.00756072	0.0160497
Arid1a	0.118235	2.7504e-45	1.61635e-43
Arid1b	-0.0489053	0.115047	0.167715
Arid2	-0.00182272	0.922112	0.942171
Arid3a	-2.11612	4.30659e-06	1.99932e-05
Arid3b	-0.320168	0.0195842	0.0372918
Arid4a	0.14719	0.00783565	0.0165183
Arid4b	0.251986	7.17428e-06	3.17945e-05
Arid5a	0.053807	0.897201	0.922572
Arid5b	1.42898	7.27392e-43	3.90462e-41
Arih1	-0.169065	2.44195e-25	6.36139e-24
Arih2	-0.091253	0.0179517	0.0345171
Arl1	-0.161062	5.67983e-06	2.56669e-05
Arl10	-1.34829	2.52949e-05	0.00010131
Arl13b	0.0881583	0.575471	0.648536
Arl14ep	-0.255931	3.48695e-06	1.64905e-05
Arl15	0.0968755	0.58261	0.653244
Arl16	0.388226	0.0539137	0.0886761
Arl2	0.126019	0.0355458	0.0620276
Arl2bp	-0.348643	6.58365e-13	7.12989e-12
Arl3	-0.315427	0.0229396	0.0425953
Arl4a	0.666784	3.08211e-09	2.3023e-08
Arl4d	3.30173	1.33818e-05	5.6498e-05
Arl5a	-0.0112883	0.928118	0.946359
Arl5b	0.00571248	0.957639	0.965661
Arl6	0.70831	6.60992e-05	0.000243647
Arl6ip1	-0.0208283	0.409393	0.492336
Arl6ip4	0.695615	2.60106e-10	2.18126e-09
Arl6ip5	0.400729	0.00285538	0.00675572
Arl6ip6	-0.237242	9.78567e-05	0.000346198
Arl8a	-0.116035	0.000286442	0.000900867
Arl8b	0.088979	0.0482789	0.0808014
Arl9	-3.40562	0.00139217	0.00360094
Armc1	-0.155841	0.00609711	0.0132569
Armc10	0.0538071	0.915987	0.937303
Armc5	0.420346	0.000670335	0.00190166
Armc6	2.86116	0.00870213	0.0180839
Armc7	-3.40562	0.00139217	0.00360094
Armc8	0.0363334	0.210069	0.281636
Armc9	0.268401	0.00499209	0.0111055
Armcx5	1.05381	0.232944	0.306766
Armh3	-0.134053	0.0412574	0.0707694
Armh4	0.246452	0.509164	0.588354
Armt1	-0.175675	0.335317	0.41696
Arnt	-0.0836968	0.149213	0.209897
Arnt2	0.5212	2.99752e-05	0.00011848
Arntl	0.0596833	0.261567	0.338633
Arntl2	-1.53115	0.0660251	0.105327
Arpc1a	0.0754553	0.110154	0.161799
Arpc1b	0.174644	0.000750897	0.00208583
Arpc2	-0.278958	4.22815e-87	6.80896e-85
Arpc3	0.66209	3.87224e-14	4.72596e-13
Arpc4	0.0920337	0.0243763	0.0449467
Arpc5	0.452844	1.74136e-06	8.68581e-06
Arpc5l	0.136269	0.0482858	0.0808021
Arpin	0.731879	0.00489304	0.0108988
Arpp19	-0.0398696	0.539689	0.617795
Arrb1	0.129471	0.072598	0.113349
Arrb2	0.237413	5.14213e-10	4.16476e-09
Arrdc1	0.0538069	0.830352	0.870655
Arrdc3	-0.331184	2.16554e-06	1.06179e-05
Arsa	-0.130618	0.535635	0.61442
Arsb	0.731879	0.0751209	0.116802
Arsg	0.530245	0.00716683	0.0152774
Art5	0.375735	0.582967	0.653244
Arvcf	0.0787675	0.189332	0.258271
Arxes1	-0.251048	0.450675	0.532733
Arxes2	-1.14783	0.00297354	0.00700852
As3mt	-0.116118	0.251137	0.327111
Asah1	-0.605853	0.000113189	0.00039359
Asah2	-0.0103234	0.97293	0.978136
Asap1	-0.186365	5.84852e-19	1.03455e-17
Asap2	-0.19938	0.0240806	0.0445338
Asap3	1.01533	0.000421239	0.00125595
Asb1	0.861162	0.0568211	0.0928181
Asb11	-1.75355	0.0320423	0.0571279
Asb13	0.7643	0.0502695	0.083301
Asb16	-0.531155	0.419887	0.501744
Asb3	0.213005	0.240098	0.314683
Asb5	5.49648	0.000218907	0.000710587
Asb6	0.116091	0.502424	0.582194
Asb7	0.299563	0.0703652	0.111079
Asb8	0.0190414	0.904297	0.928405
Ascc1	0.480621	0.0053293	0.0117544
Ascc2	0.130443	0.000233976	0.00075339
Ascc3	-0.071844	0.00127437	0.00332957
Ascl2	0.468844	0.547345	0.624731
Asf1a	-0.172109	1.43164e-05	6.00757e-05
Asf1b	-0.0141269	0.814649	0.857135
Ash1l	-0.137056	1.7647e-07	1.03316e-06
Ash2l	-0.0840522	0.0472399	0.0793841
Asic1	0.0666308	0.327225	0.40899
Asic4	0.699864	8.60561e-10	6.8316e-09
Asl	0.533819	1.52274e-49	9.78339e-48
Asns	-0.063301	6.52877e-05	0.000240871
Asnsd1	-0.879079	0.0205989	0.0389606
Aspg	0.179338	0.673646	0.735383
Asph	-0.349198	7.42117e-06	3.28066e-05
Asphd1	1.74568	6.9816e-08	4.29211e-07
Asphd2	-0.330255	1.80143e-07	1.05267e-06
Aspm	-0.174946	0.0316453	0.0565666
Aspscr1	0.0781909	0.307194	0.386604
Asrgl1	-0.259854	0.112636	0.164872
Ass1	-0.584067	1.01658e-11	9.78691e-11
Aste1	-0.531156	0.0585328	0.095088
Astn1	-0.146658	1.523e-08	1.03141e-07
Astn2	-0.150254	0.000627056	0.00179407
Asxl1	0.0374587	0.490271	0.572606
Asxl2	-0.168944	0.0035661	0.00826999
Asz1	0.483491	0.0119597	0.0240395
Atad1	-0.329101	8.06949e-21	1.58828e-19
Atad2	-0.31455	3.41292e-17	5.45363e-16
Atad2b	-0.0814307	0.113033	0.165051
Atad3a	0.11293	0.076444	0.118607
Atad5	-0.0157341	0.920876	0.941516
Atat1	0.323267	0.0131639	0.0261675
Atcay	-0.43162	0.0223131	0.0417193
Ate1	0.0914117	0.128539	0.185185
Atf1	0.283289	0.271944	0.350095
Atf2	-0.216596	1.0069e-13	1.18123e-12
Atf3	0.46277	0.000185948	0.000615031
Atf4	0.163301	5.56555e-15	7.41276e-14
Atf5	0.487953	5.35838e-08	3.34393e-07
Atf6	0.112105	0.0203952	0.0386285
Atf6b	0.195826	0.0130201	0.0259315
Atf7	0.457629	3.59255e-07	2.00665e-06
Atf7ip	0.0952475	0.0895371	0.135411
Atg101	-0.119996	0.145426	0.205549
Atg12	-0.300858	0.0844432	0.129639
Atg13	-0.137638	0.0364298	0.063294
Atg14	-0.280612	0.324544	0.405885
Atg16l1	0.041008	0.365283	0.448289
Atg16l2	0.0444487	0.507601	0.586997
Atg2a	0.225906	0.0165681	0.0321793
Atg2b	-0.32114	4.77358e-06	2.19231e-05
Atg3	-0.667392	6.34705e-66	6.78478e-64
Atg4a	-0.0246673	0.755834	0.806405
Atg4a-ps	1.46884	0.0334371	0.0590137
Atg4b	0.2668	0.0018487	0.00458955
Atg4c	0.551306	0.00314919	0.00738323
Atg4d	0.127807	0.580223	0.652114
Atg5	-0.18058	7.62225e-05	0.000276848
Atg7	0.350789	0.0326712	0.0580323
Atg9a	0.170593	0.00331253	0.00771803
Atg9b	0.0412067	0.759888	0.810199
Atic	-0.488087	7.9982e-20	1.50726e-18
Atl1	0.0616263	0.561771	0.638201
Atl2	-0.295008	2.06137e-19	3.77005e-18
Atl3	-0.26715	0.000770048	0.0021352
Atm	-0.15514	0.0288949	0.0522374
Atmin	0.349263	0.00034877	0.00107022
Atoh8	0.198197	0.28787	0.366412
Atox1	-0.0847131	0.334286	0.415887
Atp10d	-0.203491	0.00255752	0.00613528
Atp11b	-0.389731	2.90819e-24	7.05707e-23
Atp11c	-0.46591	3.91268e-12	3.95092e-11
Atp13a1	-0.158954	0.000158298	0.000531375
Atp13a2	0.507318	1.77086e-08	1.19082e-07
Atp13a3	-0.225798	1.69446e-17	2.73585e-16
Atp1a1	0.0807845	2.03532e-15	2.8136e-14
Atp1a2	5.30384	0.000382754	0.00115198
Atp1a3	-0.16715	2.05955e-07	1.1945e-06
Atp1b2	0.346589	0.00575332	0.0125844
Atp1b3	0.534934	0.00555428	0.0121921
Atp23	-1.0242	0.0130982	0.0260535
Atp2a1	4.72623	1.30022e-10	1.12746e-09
Atp2a2	-0.100855	4.18476e-16	6.17016e-15
Atp2a3	0.188736	0.0978121	0.145935
Atp2b1	-0.173185	4.51452e-27	1.31409e-25
Atp2b3	0.163227	0.000708922	0.00199358
Atp2b4	-0.237242	0.111728	0.1638
Atp2c1	0.162374	1.03031e-12	1.0957e-11
Atp2c2	0.539234	0.0710008	0.111954
Atp4a	-0.550264	0.0362056	0.0629574
Atp5a1	-0.00710765	0.847915	0.885477
Atp5b	-0.131745	6.55605e-61	5.68497e-59
Atp5c1	0.0273884	0.551723	0.628571
Atp5d	0.250844	0.249876	0.325743
Atp5e	0.251746	0.292913	0.371458
Atp5g1	-0.187915	1.11085e-21	2.29576e-20
Atp5g2	0.205512	2.5655e-08	1.68051e-07
Atp5g3	-0.0797832	0.000197882	0.000651722
Atp5h	0.1127	0.387353	0.470116
Atp5j	0.510397	7.31484e-09	5.16244e-08
Atp5j2	-0.946193	0.0635924	0.102316
Atp5k	-0.36123	0.642917	0.707951
Atp5l	0.279099	3.38757e-19	6.09664e-18
Atp5md	0.0992773	0.162282	0.226432
Atp5o	-1.1872	0.00121412	0.00318965
Atp5pb	0.421811	4.36257e-07	2.39893e-06
Atp6ap1	0.317253	2.84306e-08	1.84769e-07
Atp6ap2	0.0727152	0.163862	0.228225
Atp6v0a1	-0.010741	0.7941	0.839458
Atp6v0a2	-1.20576	4.34831e-24	1.04494e-22
Atp6v0b	0.372925	1.1976e-16	1.83337e-15
Atp6v0c	0.421958	0.00398558	0.00909147
Atp6v0c-ps2	0.0538067	0.486588	0.568679
Atp6v0d1	-0.208473	0.000139658	0.000472513
Atp6v0e	0.914404	9.11633e-06	3.9678e-05
Atp6v0e2	-0.228061	0.0101475	0.0207603
Atp6v1a	-0.069425	0.168594	0.234132
Atp6v1b2	-0.00443841	0.86627	0.898859
Atp6v1c1	0.259542	8.73666e-12	8.49017e-11
Atp6v1d	-0.0895197	0.148328	0.208814
Atp6v1e1	-0.158724	1.93068e-05	7.87774e-05
Atp6v1f	-0.332742	3.3944e-06	1.61143e-05
Atp6v1g1	0.193909	2.32101e-07	1.33614e-06
Atp6v1g2	-0.808689	0.0347036	0.0608405
Atp6v1h	-0.0754345	0.0175724	0.0338141
Atp7a	0.443513	3.86483e-05	0.000149528
Atp7b	1.19131	0.0303766	0.0545424
Atp8a1	-0.0306724	0.402102	0.484931
Atp8a2	-0.683158	0.35915	0.44168
Atp8b2	0.0855496	0.00029479	0.000917059
Atp9b	0.297078	6.71671e-06	2.9981e-05
Atpaf1	-0.708033	4.81906e-06	2.20993e-05
Atpaf2	0.238776	0.0129279	0.0257561
Atpif1	-1.29412	0.000363887	0.00111029
Atr	-0.170274	0.000129493	0.000442957
Atraid	0.137062	0.0934624	0.140205
Atrip	2.44612	1.10619e-05	4.7397e-05
Atrn	0.092626	0.0419872	0.0718721
Atrnl1	0.10543	5.50992e-05	0.000206227
Atrx	-0.170883	3.88828e-07	2.15629e-06
Atxn10	0.0279667	0.722747	0.776474
Atxn1l	0.0204481	0.709281	0.76386
Atxn2	-0.0414678	0.21128	0.283137
Atxn2l	0.192182	1.18631e-56	9.08038e-55
Atxn3	-1.28811	2.35533e-12	2.42374e-11
Atxn7	0.126738	0.143846	0.203646
Atxn7l1	-0.34711	9.57815e-05	0.000339826
Atxn7l2	0.091675	0.380502	0.46348
Atxn7l3	0.2732	2.57601e-07	1.47133e-06
Atxn7l3b	0.13733	0.0398688	0.0686344
Auh	-0.128671	0.219853	0.293085
Aunip	1.56838	0.00046377	0.00136695
Aup1	-0.0432999	0.158079	0.221189
Aurka	-0.361231	0.299877	0.37905
Aurkaip1	-0.531155	0.56843	0.642353
Aurkb	-0.241649	0.243466	0.318506
Auts2	0.260976	1.11707e-07	6.69165e-07
Avl9	-0.181437	0.00489289	0.0108988
Axin1	-0.646633	2.81917e-10	2.35882e-09
Axin2	0.00133938	0.993273	0.994476
Axl	5.30384	0.000382754	0.00115198
Azi2	-0.443312	3.42234e-09	2.5381e-08
Azin1	-0.164703	1.09819e-12	1.16589e-11
Azin2	1.32255	5.86216e-29	1.92304e-27
B020018J22Rik	2.37573	0.0335093	0.0590137
B130055M24Rik	0.855261	7.69556e-05	0.000279347
B230209E15Rik	-0.310247	4.01591e-05	0.000154827
B230219D22Rik	0.064376	0.297107	0.376392
B230307C23Rik	-0.946193	0.129868	0.186622
B230369F24Rik	0.638769	0.234812	0.3088
B2m	-5.5588	0.000176617	0.000586517
B3galnt1	-0.177519	0.133052	0.190645
B3galnt2	0.638769	0.00789408	0.0166219
B3galt1	-0.0969732	0.453871	0.536114
B3galt4	-0.946193	0.0903794	0.136239
B3galt6	-0.308763	0.548115	0.624977
B3gat3	0.36439	1.97944e-07	1.15019e-06
B3glct	2.37573	0.0335093	0.0590137
B3gnt8	-0.408536	0.0408604	0.0701661
B3gntl1	2.63877	0.0166294	0.0321793
B430319H21Rik	-4.97384	0.000925135	0.0024933
B4galnt4	0.118416	0.179155	0.246425
B4galt1	-0.156307	0.0847362	0.130057
B4galt2	0.204366	0.14622	0.206372
B4galt3	0.0346132	0.718644	0.772467
B4galt4	-3.03366	1.84647e-08	1.23563e-07
B4galt5	-0.544095	1.2981e-05	5.49368e-05
B4galt6	0.0717565	0.207238	0.278836
B4galt7	0.0582941	0.468758	0.551794
B630019K06Rik	-0.393652	0.331004	0.413047
B930036N10Rik	-5.19623	0.000502104	0.00146118
B9d1	-0.152644	0.429675	0.511567
B9d2	0.513239	0.278924	0.357779
BC002059	0.665242	0.00235163	0.00567871
BC004004	0.0742709	0.333783	0.415428
BC005537	-0.314501	1.15486e-34	4.67983e-33
BC005624	-0.554768	2.16458e-05	8.74578e-05
BC024063	-0.0859179	0.639515	0.706898
BC031181	-1.53115	0.0660251	0.105327
BC048403	0.300447	0.000194347	0.000640931
BC049715	-5.38888	0.000290344	0.00090534
BC055324	-0.102919	0.252555	0.328544
BC065397	-4.97384	0.000925135	0.0024933
BC085271	-1.22913	2.76464e-08	1.80334e-07
Baalc	-0.209227	0.734831	0.78673
Babam1	0.195163	0.253249	0.329329
Babam2	-0.323691	5.34126e-18	8.97448e-17
Bace1	-0.0533568	0.442916	0.524712
Bace2	0.290294	2.29375e-08	1.51451e-07
Bach1	1.63877	0.0491311	0.0816437
Bach2	-0.141918	0.271561	0.349674
Bad	0.362559	0.000452914	0.00134119
Bag1	0.062524	0.430424	0.512213
Bag2	0.638769	0.00789408	0.0166219
Bag3	-0.174814	6.69423e-25	1.68716e-23
Bag4	0.907956	0.000271062	0.000857442
Bag5	0.386382	0.141748	0.20113
Bag6	-0.0778668	0.000126521	0.000433406
Bahcc1	0.117937	0.100025	0.148807
Bahd1	0.082604	0.200014	0.270761
Baiap2	0.211686	0.0677029	0.10763
Baiap2l1	-0.0348975	0.619006	0.687907
Baiap2l2	-4.97384	0.000925135	0.0024933
Bak1	1.05381	0.144046	0.203646
Bambi	0.34636	0.00422019	0.00955592
Banf1	0.253422	2.78282e-20	5.36656e-19
Banp	0.650451	2.3718e-10	2.0007e-09
Bap1	0.0916749	0.0203281	0.0385573
Bard1	-0.638071	0.0763354	0.118453
Barhl1	0.731879	0.208227	0.27959
Basp1	0.260258	0.0152046	0.0298508
Batf3	0.705884	0.152389	0.213904
Bax	-0.0884871	0.421059	0.502903
Baz1a	-0.184242	0.00161929	0.00409277
Baz1b	-0.00349455	0.894537	0.921131
Baz2a	-0.0303884	0.168139	0.233579
Baz2b	-0.319335	2.70325e-08	1.76608e-07
Bbc3	-0.909667	0.00118597	0.00312761
Bbip1	0.167336	0.122037	0.176762
Bbln	-0.0531083	0.848409	0.885694
Bbof1	1.05381	0.0256453	0.0469791
Bbs1	1.17934	0.00149826	0.00381251
Bbs12	2.37573	0.0335093	0.0590137
Bbs2	-0.070889	0.547017	0.624731
Bbs4	-0.00180722	0.984731	0.987678
Bbs5	0.407444	0.00454076	0.0102281
Bbs7	0.193984	0.33515	0.416794
Bbs9	-0.48053	0.0510583	0.0845178
Bbx	-0.058471	0.0637594	0.102544
Bcan	0.578469	0.00100833	0.00269467
Bcap29	0.861162	0.0196612	0.0374211
Bcap31	0.0361871	0.298301	0.377326
Bcar1	-0.0587851	0.466055	0.549128
Bcar3	-0.320589	0.219861	0.293085
Bcas2	-0.163854	0.000696495	0.00196956
Bcas3	0.639803	1.0982e-25	2.92854e-24
Bcat1	-0.0930345	0.72649	0.779819
Bcat2	0.053807	0.874272	0.904998
Bccip	-0.00912449	0.936153	0.951811
Bcdin3d	0.276199	0.626507	0.694997
Bche	0.691237	0.112751	0.164872
Bckdha	0.468844	0.000251965	0.000805249
Bckdhb	0.262049	0.0170184	0.0328705
Bckdk	0.0901444	0.00901738	0.0186857
Bcl10	-0.454016	8.40715e-16	1.19414e-14
Bcl2	0.173388	0.269668	0.34767
Bcl2l1	-0.174145	0.186528	0.255014
Bcl2l11	2.51324	0.00135111	0.00350716
Bcl2l13	-0.0616703	0.793661	0.83928
Bcl6	-0.3898	0.00118268	0.00311959
Bcl6b	1.59438	7.76172e-06	3.4178e-05
Bcl7a	-0.150552	0.142997	0.202717
Bcl7b	-0.355045	1.06212e-07	6.38716e-07
Bcl7c	0.368054	5.3933e-05	0.000202483
Bcl9	0.15062	0.000288058	0.000904697
Bcl9l	-0.289514	2.06897e-10	1.75962e-09
Bclaf1	-0.367996	1.60274e-98	3.10531e-96
Bclaf3	0.0538071	0.906114	0.929579
Bco1	0.270618	0.0943224	0.14129
Bcor	-0.0303271	0.301449	0.380726
Bcorl1	-0.0464982	0.604193	0.67362
Bcr	0.177294	3.88127e-06	1.81683e-05
Bcs1l	0.129095	0.17491	0.241712
Bdh1	0.170846	0.308743	0.388317
Bdkrb2	0.0538072	0.933536	0.949774
Bdnf	0.0968756	0.697565	0.753856
Bdp1	-0.279556	5.93434e-12	5.84943e-11
Becn1	-0.200305	1.21647e-13	1.41635e-12
Begain	-0.903124	0.00302282	0.00711792
Bend3	-0.302337	0.0130391	0.0259652
Bend4	-0.336679	3.68108e-09	2.71699e-08
Bend5	-0.885729	3.68829e-16	5.4511e-15
Bend6	0.638769	0.332026	0.413448
Bend7	0.00258148	0.986879	0.989272
Bet1	-0.132606	0.376396	0.459653
Bet1l	5.49648	0.000218907	0.000710587
Bex1	-1.19412	0.00548064	0.0120411
Bex2	-1.24575	0.0002049	0.000672337
Bex3	0.0993782	0.000486916	0.00142669
Bex4	-1.94619	0.0879404	0.133243
Bfar	0.23294	0.00426494	0.00964532
Bhlha15	0.638769	0.170111	0.235659
Bhlhb9	-0.553876	0.000812284	0.00224328
Bhlhe40	0.162583	0.0364646	0.0633457
Bhlhe41	0.214272	0.52925	0.607826
Bicd1	-0.0793316	0.147879	0.20832
Bicd2	0.222164	8.6587e-05	0.000310581
Bicdl1	-0.06843	0.0675466	0.107478
Bicra	0.0701086	0.428471	0.510428
Bicral	-0.0286554	0.739719	0.791348
Bid	-5.19623	0.000502104	0.00146118
Bin1	0.0505489	0.201578	0.272462
Bin3	-0.227964	0.237172	0.311606
Birc2	0.455547	0.000435979	0.00129644
Birc5	-1.16859	0.0188944	0.0360891
Birc6	-0.0246997	0.0469885	0.0789937
Bivm	0.182391	0.047152	0.0792471
Blcap	-0.0510624	0.567341	0.642353
Blm	-0.0285531	0.427025	0.50895
Blmh	0.0119866	0.827257	0.867996
Bloc1s1	1.05381	0.232944	0.306766
Bloc1s2	-0.252296	0.0537765	0.0885156
Bloc1s4	1.05381	0.0170504	0.0329067
Bloc1s5	-1.36123	0.0487266	0.0813312
Bloc1s6	-1.44869	0.00278463	0.00660472
Blvrb	0.449736	0.147478	0.207842
Blzf1	0.02311	0.876587	0.90694
Bmerb1	-0.255143	0.127798	0.184181
Bmf	0.375735	0.582967	0.653244
Bmi1	0.0185941	0.47794	0.560315
Bmp1	0.407615	5.14126e-16	7.49137e-15
Bmp2k	-0.0443736	0.709373	0.763866
Bmp5	2.0538	0.0717474	0.112063
Bmp7	-0.0887567	0.0697636	0.110309
Bmp8a	-1.16858	0.0969126	0.144733
Bmper	2.0538	0.0717474	0.112063
Bmpr1a	0.11229	0.00198691	0.00489814
Bmpr2	-0.261631	2.89027e-27	8.49274e-26
Bms1	-0.103333	0.00458065	0.0103104
Bmt2	-0.591819	7.25068e-09	5.12007e-08
Bnc2	0.703773	1.94364e-21	3.96401e-20
Bnip1	1.06816	1.40168e-09	1.09176e-08
Bnip2	0.713731	9.71102e-15	1.25303e-13
Bnip3	-0.452167	6.35758e-14	7.61681e-13
Bnip3l	0.270707	9.54883e-08	5.78434e-07
Bnip3l-ps	-0.36123	0.642917	0.707951
Boc	-0.853084	0.00690678	0.0147943
Bod1	-0.00471933	0.95331	0.962156
Bod1-ps	-0.946192	0.284169	0.362409
Bod1l	-0.4688	2.48718e-12	2.55307e-11
Bok	0.667748	4.7887e-08	3.01268e-07
Bola2	-0.204068	3.04441e-21	6.15835e-20
Bola3	0.748952	0.0081637	0.0171083
Bop1	-0.159331	1.52629e-06	7.68102e-06
Bora	-0.371957	0.00139525	0.00360814
Borcs5	-1.13884	0.0137599	0.0272386
Borcs6	-0.316562	0.0348596	0.0610708
Borcs7	2.05381	5.66077e-05	0.000211172
Borcs8	1.46884	1.97802e-06	9.76801e-06
Bpgm	-0.476708	0.127505	0.183789
Bpnt1	0.0750754	0.457892	0.540182
Bpnt2	-0.15551	0.00769829	0.0162594
Bptf	-0.144911	7.03413e-07	3.74831e-06
Braf	-0.24226	4.20912e-17	6.67431e-16
Brap	-0.275353	0.0044943	0.0101326
Brat1	-1.75355	0.0320423	0.0571279
Brca1	-0.404044	0.00605287	0.0131653
Brca2	1.36901	1.06671e-13	1.24785e-12
Brcc3	-0.170057	0.000390961	0.00117468
Brd1	-0.181724	3.59565e-09	2.65868e-08
Brd2	0.0925346	0.00312294	0.00732863
Brd3	-0.199114	0.00853179	0.0178045
Brd4	-0.0867836	0.0017224	0.00433485
Brd7	-0.651594	2.50712e-31	8.93341e-30
Brd8	0.0931235	0.00343563	0.00798385
Brd9	-0.43162	0.0767355	0.118985
Brdt	6.66641	5.16555e-06	2.35575e-05
Brf1	-0.375036	0.155626	0.218125
Brf2	-0.298037	0.0249872	0.0459389
Bri3bp	0.790772	3.42512e-09	2.53864e-08
Brinp2	-0.262851	2.99222e-07	1.69114e-06
Brip1	-0.856397	2.40227e-07	1.37908e-06
Brix1	-0.401187	7.85027e-25	1.96257e-23
Brk1	-0.180135	1.63791e-05	6.78588e-05
Brms1l	-0.0151799	0.867645	0.899774
Brox	0.689234	3.9238e-14	4.78418e-13
Brpf1	0.126619	0.00150811	0.00383602
Brpf3	0.316841	0.000286889	0.000901984
Brsk1	-0.326964	5.53395e-16	8.02584e-15
Brsk2	-0.0199416	0.68179	0.742182
Brwd1	0.14278	0.0463747	0.0780571
Brwd3	-0.208546	9.09024e-07	4.74207e-06
Bscl2	-0.0158181	0.75231	0.80357
Bsdc1	-0.0643315	0.378322	0.461549
Bsg	-0.108329	0.244977	0.320131
Bsn	0.137679	0.0210431	0.0396858
Btaf1	-0.066841	0.0056286	0.012329
Btbd1	-0.363233	2.31118e-27	6.82348e-26
Btbd10	-0.327149	1.31972e-23	3.10523e-22
Btbd19	1.2762	0.0103534	0.0211398
Btbd2	-0.164373	0.151982	0.213466
Btbd3	0.092626	0.337723	0.419742
Btbd7	0.0538067	0.295432	0.374461
Btbd8	-0.330857	0.143101	0.202795
Btbd9	-0.0434904	0.840715	0.879142
Btd	6.08145	3.62468e-05	0.000140853
Btf3	0.0506862	4.74585e-05	0.000180075
Btf3-ps1	-0.317176	0.00708866	0.015129
Btf3-ps4	0.276199	0.626507	0.694997
Btf3l4	-0.0717241	0.30558	0.384964
Btg1	0.557715	1.24344e-38	5.8626e-37
Btg2	-0.656686	0.0173719	0.0334594
Btg3	-0.214682	0.0390472	0.067379
Btrc	0.292672	0.000197361	0.000650352
Bub1	0.149384	0.368535	0.451298
Bub1b	0.423041	0.00824843	0.0172625
Bub3	0.108683	3.31032e-06	1.57756e-05
Bud13	-0.48385	0.000432217	0.00128679
Bud23	0.422194	0.021224	0.0400088
Bud31	-0.100831	0.0150301	0.0295361
Bves	-0.182546	0.0689498	0.109206
Bysl	0.0474652	0.482813	0.565013
Bzw1	-0.214126	1.02925e-19	1.9201e-18
Bzw2	-0.0667389	0.0430618	0.0732164
C030006K11Rik	0.831415	0.0865938	0.132465
C130013H08Rik	5.08145	0.000714313	0.00199358
C130089K02Rik	-0.820662	0.112947	0.165014
C1d	1.92828	0.00370746	0.00853872
C1galt1	-0.303745	0.206849	0.278402
C1galt1c1	-0.457155	0.0298083	0.053693
C1qbp	-0.260779	3.71412e-06	1.74716e-05
C1ql1	0.375735	0.582967	0.653244
C1ql3	1.05381	0.091625	0.137765
C1ql4	-0.853083	0.0561188	0.0918888
C1qtnf12	-0.776268	0.0098023	0.0201406
C1qtnf6	0.340111	0.113557	0.165699
C2cd2	-0.178854	0.415072	0.498054
C2cd2l	0.135776	0.0149647	0.029417
C2cd3	0.0797171	0.171485	0.237429
C2cd5	-0.2349	8.50546e-08	5.18269e-07
C330018D20Rik	-4.71081	0.00184989	0.00458955
C4a	2.48265	7.74309e-16	1.10871e-14
C77080	0.246452	0.64065	0.707145
C87436	-0.567682	3.58677e-05	0.000139817
C9orf72	0.412404	1.65761e-05	6.85374e-05
Caap1	0.0626306	0.578828	0.651432
Cab39	-0.336676	3.53011e-10	2.91822e-09
Cab39l	0.293858	0.0224302	0.0419048
Cabin1	0.411008	1.26189e-41	6.57457e-40
Cables1	-0.128785	0.301514	0.38073
Cables2	-0.298179	0.0563867	0.0922909
Cabp1	0.217424	0.00126589	0.00330813
Cacfd1	1.31684	0.000604531	0.00173603
Cacna1a	0.491339	1.34875e-06	6.86704e-06
Cacna1b	0.296088	1.12618e-14	1.44114e-13
Cacna1c	0.237359	2.4191e-23	5.57562e-22
Cacna1e	5.49648	0.000218907	0.000710587
Cacna1g	-0.155646	0.527374	0.60612
Cacna1h	0.422498	2.49903e-14	3.08645e-13
Cacna1i	0.367731	1.88538e-20	3.66438e-19
Cacna2d1	-0.0742583	0.160742	0.224434
Cacna2d2	0.258425	0.0575173	0.0937577
Cacna2d3	5.30384	0.000382754	0.00115198
Cacnb1	0.154299	0.029155	0.0526693
Cacnb3	0.23854	1.03456e-14	1.32664e-13
Cacnb4	-2.85308	0.00020298	0.000667097
Cacng2	-0.716267	7.22878e-17	1.12893e-15
Cacng3	0.0906435	0.1732	0.239643
Cacng4	0.287006	0.00684476	0.0146817
Cacng5	0.375735	0.582967	0.653244
Cacng7	0.0615217	0.243503	0.318506
Cacng8	0.475447	0.00023158	0.000746255
Cactin	-0.0675797	0.103104	0.152984
Cacul1	-0.454926	2.33681e-19	4.24798e-18
Cacybp	-0.242234	3.68188e-17	5.86076e-16
Cad	0.114692	1.31446e-07	7.82118e-07
Cadm1	0.00464768	0.832442	0.872551
Cadm2	0.053807	0.889016	0.916529
Cadm4	-0.211654	0.127206	0.183478
Cadps	-0.0481239	0.3898	0.472695
Calcoco1	-0.200239	0.0662377	0.105626
Cald1	0.598505	2.38241e-06	1.15896e-05
Calhm2	-1.1872	4.74526e-06	2.18173e-05
Calm1	0.050743	0.0878861	0.133243
Calm2	-0.491342	2.6007e-97	4.88616e-95
Calm3	0.0183403	0.444363	0.526174
Calr	0.152471	8.66232e-11	7.68881e-10
Calr3	-1.94619	0.0879404	0.133243
Calu	-0.0819822	4.11045e-05	0.000157996
Camk1	0.510792	1.34904e-06	6.86704e-06
Camk1d	0.693631	1.54768e-17	2.52184e-16
Camk2a	0.483335	1.77841e-13	2.04091e-12
Camk2b	-0.00673478	0.945504	0.957628
Camk2d	-0.00131956	0.964208	0.971099
Camk2g	0.285411	1.92774e-10	1.64176e-09
Camk2n1	0.0220344	0.73286	0.785637
Camk2n2	0.777097	2.08044e-18	3.59797e-17
Camk4	-0.128671	0.219853	0.293085
Camkk1	-0.237959	0.0623456	0.10061
Camkk2	-0.284063	0.00222973	0.00542343
Camkmt	0.0721386	0.32126	0.402671
Camkv	-0.0656368	0.152434	0.213942
Caml	-0.48053	0.0510583	0.0845178
Camsap1	-0.145746	0.000406265	0.00121595
Camsap2	-0.259351	1.61752e-08	1.09066e-07
Camsap3	1.05381	6.0418e-07	3.25025e-06
Camta1	0.141137	0.0119366	0.024001
Camta2	-0.392742	1.81274e-13	2.07744e-12
Cand1	-0.167342	1.42393e-11	1.353e-10
Cand2	-0.0279019	0.651015	0.715465
Cant1	0.130769	0.432627	0.514588
Canx	-0.0368356	0.001419	0.00366576
Cap1	0.0702838	0.0601749	0.0975001
Capg	1.2762	0.0698505	0.110309
Capn1	0.105206	0.148342	0.208814
Capn10	-1.2316	8.87797e-09	6.18465e-08
Capn15	-0.312465	0.00250104	0.00600559
Capn2	0.224072	9.32486e-07	4.85833e-06
Capn5	0.155059	0.00220073	0.00536131
Capn7	-0.196237	0.00149022	0.00379582
Capns1	0.0973846	0.0625308	0.100896
Caprin1	-0.115875	1.88305e-11	1.77295e-10
Caprin2	0.262393	0.0286592	0.051887
Capza1	0.180425	4.97792e-07	2.71078e-06
Capza1-ps1	-0.538535	1.70041e-25	4.48618e-24
Capza2	-0.124078	3.99481e-05	0.000154125
Capzb	-0.152237	1.45314e-09	1.13042e-08
Car11	0.00209174	0.986339	0.988811
Car12	0.20156	0.0407681	0.0700367
Car7	-1.62426	0.00188579	0.00466555
Car8	0.343313	0.00694154	0.0148559
Card10	0.0330483	0.848553	0.885769
Card14	-2.14783	1.98232e-05	8.06511e-05
Card19	0.802822	5.25129e-28	1.6198e-26
Card6	3.86116	0.00025558	0.000812821
Card9	0.316841	0.608009	0.676718
Carf	-0.98014	0.000307422	0.000953961
Carhsp1	0.0975281	0.341541	0.42351
Carm1	-0.130383	0.00345679	0.00802852
Carmil2	0.0168126	0.918032	0.939318
Carmil3	0.324476	5.96329e-23	1.34445e-21
Carnmt1	-0.596094	8.06422e-10	6.42237e-09
Cars	0.0360425	0.551405	0.628371
Cars2	0.468844	0.547345	0.624731
Cartpt	0.169786	0.0116218	0.0233983
Casc3	0.328112	9.30725e-07	4.85119e-06
Casd1	-0.325002	3.72755e-06	1.75215e-05
Cask	-0.306729	7.88173e-22	1.64812e-20
Caskin1	0.0623183	0.573863	0.647403
Caskin2	0.87236	4.05858e-07	2.24371e-06
Casp2	-0.0743137	0.196133	0.265973
Casp3	-4.71081	0.00184989	0.00458955
Casp6	-0.138838	0.792578	0.838278
Casp7	0.0538072	0.933536	0.949774
Casp8	-1.94619	0.0879404	0.133243
Casp8ap2	-0.221053	0.04128	0.0707983
Casp9	-0.43162	0.469939	0.552555
Casr	-1.94619	0.0879404	0.133243
Cast	-0.747647	0.000547821	0.00158345
Castor2	-0.233475	0.00914576	0.0189233
Casz1	0.0750623	0.225372	0.299273
Cat	0.248076	0.0612703	0.0990937
Catsper2	-0.583623	0.180557	0.247996
Catsperg1	-0.36123	0.51204	0.590742
Catsperg2	-1.94619	0.0879404	0.133243
Cav3	-2.40562	1.07626e-07	6.45966e-07
Cavin1	0.3278	0.00327672	0.00764896
Cavin2	0.0375661	0.461582	0.5442
Cavin4	0.092281	0.695306	0.752666
Cbarp	0.683857	0.000709027	0.00199358
Cbfa2t2	0.474794	4.30326e-08	2.71693e-07
Cbfa2t2-ps1	-0.531155	0.56843	0.642353
Cbfa2t3	0.150022	0.420799	0.502689
Cbfb	0.149445	0.000248303	0.000794161
Cbl	0.211561	4.98683e-12	4.95487e-11
Cblb	0.200848	0.0293701	0.0530269
Cbll1	-0.238071	6.72304e-10	5.39934e-09
Cbr1	0.0538068	0.685376	0.744974
Cbr3	0.449736	0.0405124	0.0696359
Cbr4	0.831414	0.0153734	0.0301107
Cbs	-0.668659	0.0207216	0.039151
Cbwd1	0.126914	0.0113398	0.0229499
Cbx1	-0.157181	0.000135943	0.000461328
Cbx2	0.583505	6.67211e-19	1.17687e-17
Cbx3	0.609326	0.000181625	0.000601375
Cbx4	0.0613641	0.188817	0.257771
Cbx5	-0.454327	1.47382e-44	8.50017e-43
Cbx6	0.219393	0.17858	0.245879
Cbx7	0.0715088	0.370829	0.453883
Cbx8	-0.255677	0.0172928	0.0333226
Cby1	-0.515559	0.00209989	0.00515209
Cc2d1a	-0.0201938	0.879697	0.909247
Cc2d1b	-0.213477	0.0200742	0.0381136
Cc2d2a	0.214271	0.0466408	0.0784517
Ccar1	-0.070915	0.00065543	0.00186193
Ccar2	0.107548	0.00170415	0.00428978
Ccdc102a	0.754247	0.0199711	0.0379353
Ccdc107	-0.312975	0.155805	0.218328
Ccdc112	-0.583623	0.058266	0.0947912
Ccdc113	-1.3247	0.0136011	0.0269501
Ccdc115	-1.94619	0.0158148	0.0308776
Ccdc117	0.00209174	0.986339	0.988811
Ccdc12	0.0291448	0.87721	0.907509
Ccdc120	-1.01658	0.00949624	0.0195571
Ccdc124	0.305464	1.07985e-06	5.5746e-06
Ccdc125	-3.53115	0.000882121	0.00242178
Ccdc127	0.861162	0.0568211	0.0928181
Ccdc130	-0.531156	0.0129129	0.0257303
Ccdc134	1.18309	0.000121554	0.000418221
Ccdc136	0.441693	2.15904e-08	1.42861e-07
Ccdc137	0.638769	0.092926	0.139468
Ccdc149	1.51324	0.0110676	0.0224246
Ccdc15	1.86116	8.10762e-05	0.000293275
Ccdc157	0.375735	0.0686055	0.108786
Ccdc159	5.08145	0.000714313	0.00199358
Ccdc167	1.81934	0.000455709	0.00134703
Ccdc171	-0.43162	0.106151	0.157018
Ccdc174	-0.0324931	0.782411	0.830144
Ccdc18	0.767503	0.0030278	0.00712693
Ccdc181	-2.40562	0.00215737	0.00527122
Ccdc184	-1.3247	0.0136011	0.0269501
Ccdc186	0.0779731	0.350438	0.433113
Ccdc189	-0.36123	0.642917	0.707951
Ccdc191	0.1569	0.565217	0.640882
Ccdc25	-0.665083	1.67618e-16	2.5378e-15
Ccdc28a	0.347538	0.0147647	0.0290746
Ccdc28b	1.43232	0.00762836	0.0161557
Ccdc32	-1.18066	6.40319e-05	0.000236378
Ccdc33	2.63877	0.0166294	0.0321793
Ccdc34	-0.109692	0.43448	0.516296
Ccdc38	-0.926015	9.14048e-06	3.97691e-05
Ccdc40	0.539234	0.366666	0.449125
Ccdc43	-0.21109	0.0825212	0.127082
Ccdc47	-0.258334	1.67691e-17	2.71104e-16
Ccdc50	0.539234	0.000471792	0.00138865
Ccdc51	4.44612	2.06121e-05	8.3663e-05
Ccdc57	0.831415	0.0865938	0.132465
Ccdc58	-0.254509	8.60093e-06	3.75666e-05
Ccdc59	-3.75354	0.000378429	0.00114819
Ccdc6	-0.0347872	0.396436	0.478843
Ccdc61	0.487317	0.000362194	0.00110702
Ccdc66	-0.820662	0.00604286	0.0131528
Ccdc71	-0.261695	0.200063	0.270768
Ccdc71l	-0.583623	0.180557	0.247996
Ccdc77	-0.553351	9.29187e-05	0.000330615
Ccdc8	1.05381	0.000161949	0.000541577
Ccdc82	1.56282	2.01844e-06	9.95173e-06
Ccdc84	-1.90039	2.63228e-06	1.27352e-05
Ccdc85b	0.188108	0.393063	0.475877
Ccdc85c	0.156088	0.0848507	0.130216
Ccdc86	0.284104	0.140072	0.198957
Ccdc88a	-0.070091	0.00866831	0.0180651
Ccdc88b	1.11794	0.00279559	0.00662228
Ccdc88c	0.211348	0.443031	0.524798
Ccdc9	-0.131749	0.178445	0.245758
Ccdc90b	0.0027326	0.983939	0.987137
Ccdc91	-3.11611	0.00375729	0.00863105
Ccdc92	0.241434	0.300117	0.379275
Ccdc93	-0.0847131	0.494781	0.575111
Ccdc97	-0.00892898	0.942054	0.954915
Ccdc9b	1.63877	0.0491311	0.0816437
Cchcr1	0.164838	0.410332	0.493273
Ccin	0.169284	0.678491	0.739239
Ccm2	0.354673	1.47593e-07	8.72747e-07
Ccm2l	2.75425	0.000378626	0.00114819
Ccn1	-1.18323	0.000276377	0.000872475
Ccna2	-0.38546	1.97384e-19	3.62066e-18
Ccnb1	0.0321117	0.656615	0.72015
Ccnb1-ps	2.0538	0.0717474	0.112063
Ccnb2	0.0268397	0.847404	0.885092
Ccnc	-0.480047	6.68557e-16	9.62847e-15
Ccnd1	0.0773665	0.00968813	0.0199225
Ccnd3	-0.438346	1.54324e-06	7.75371e-06
Ccnd3-ps	-2.53115	0.0216112	0.0405107
Ccndbp1	-0.308763	0.057535	0.0937742
Ccne1	-2.53115	0.0216112	0.0405107
Ccne2	-1.15725	5.51381e-16	8.006e-15
Ccnf	-0.0736373	0.355381	0.438263
Ccng1	0.236285	0.111128	0.163056
Ccng2	1.81934	0.000455709	0.00134703
Ccnh	0.0015768	0.987039	0.989353
Ccni	-0.263311	5.4971e-25	1.39681e-23
Ccnj	0.194669	0.222302	0.295989
Ccnjl	0.00618873	0.940485	0.953535
Ccnk	-0.170065	4.42854e-05	0.00016907
Ccnl1	-0.0839233	0.00416442	0.00943865
Ccnl2	0.277131	2.7701e-05	0.000110271
Ccnq	0.509872	0.000787864	0.00218118
Ccnt1	0.044509	0.505651	0.585058
Ccnt2	0.146659	0.000804134	0.00222424
Ccny	0.0562376	0.179273	0.246497
Ccnyl1	-0.639584	6.022e-21	1.19668e-19
Ccp110	-0.381816	6.86694e-18	1.14295e-16
Ccs	3.0538	0.00476773	0.0106522
Ccsap	0.638769	0.332026	0.413448
Ccser1	3.1127	5.92079e-07	3.19208e-06
Ccser2	0.063931	0.596818	0.666055
Cct2	-0.101144	9.26598e-18	1.52993e-16
Cct3	-0.143444	6.67786e-18	1.11298e-16
Cct4	-0.142084	7.70802e-16	1.10624e-14
Cct5	-0.013803	0.5934	0.662479
Cct6a	0.193297	9.14229e-08	5.55436e-07
Cct7	0.167996	2.90932e-20	5.60179e-19
Cct8	-0.293177	1.52581e-30	5.31464e-29
Ccz1	-0.381877	2.86824e-28	9.11953e-27
Cd109	2.14127	0.000158674	0.000532349
Cd151	0.659004	1.27259e-14	1.6218e-13
Cd164	0.214661	0.0327749	0.0581998
Cd1d1	-1.11612	0.0686577	0.108786
Cd248	-0.00277662	0.992247	0.99377
Cd24a	-0.135227	0.493897	0.574364
Cd276	0.0109705	0.883643	0.912566
Cd2ap	-0.0777229	0.41389	0.496972
Cd2bp2	-0.0489528	0.26478	0.342328
Cd320	1.05381	0.232944	0.306766
Cd46	-0.36123	0.642917	0.707951
Cd47	0.523949	1.53779e-05	6.40314e-05
Cd63	-0.236163	4.4112e-05	0.000168512
Cd63-ps	0.0538072	0.933536	0.949774
Cd74	0.677243	0.00166338	0.00419397
Cd81	-0.0218103	0.609089	0.677798
Cd82	0.131809	0.694449	0.752593
Cd9	0.435146	7.7856e-53	5.45432e-51
Cd99l2	2.05381	0.0108779	0.0220859
Cda	0.638769	0.492762	0.573355
Cdadc1	0.627274	1.31067e-05	5.53928e-05
Cdan1	0.275598	0.000241489	0.000774365
Cdc123	-0.231595	0.0992345	0.147862
Cdc14a	-0.277166	0.010555	0.0215196
Cdc14b	-0.344742	0.231988	0.30645
Cdc16	-0.144888	5.2597e-05	0.000197817
Cdc20	0.385235	2.69214e-07	1.53412e-06
Cdc23	-0.213297	2.05922e-06	1.01206e-05
Cdc25a	-0.00508694	0.949835	0.959429
Cdc25b	0.0240594	0.869544	0.901308
Cdc25c	-4.71081	0.00184989	0.00458955
Cdc26	0.638769	0.332026	0.413448
Cdc27	-0.415547	2.96349e-40	1.48774e-38
Cdc34	0.0719122	0.00184232	0.00458955
Cdc37	-0.198667	0.000361549	0.00110587
Cdc37l1	0.219313	0.00109908	0.00291832
Cdc40	-0.116118	3.61157e-05	0.000140652
Cdc42	-0.0808667	5.77187e-08	3.59473e-07
Cdc42bpa	-0.363597	4.2286e-115	1.04869e-112
Cdc42bpb	-0.0771005	0.196806	0.266797
Cdc42bpg	0.0175106	0.878371	0.908407
Cdc42ep1	0.101901	0.343384	0.42537
Cdc42ep4	0.136269	0.692865	0.751216
Cdc42se1	-0.514347	3.5975e-10	2.96799e-09
Cdc42se2	-0.127157	0.0583872	0.0949261
Cdc45	0.410168	6.02396e-14	7.25215e-13
Cdc5l	-0.0192938	0.674478	0.73588
Cdc6	-0.0981962	0.639462	0.706898
Cdc7	0.123441	0.242748	0.317753
Cdc73	-0.218765	9.74415e-16	1.37931e-14
Cdca2	-1.51735	2.70965e-14	3.3333e-13
Cdca3	-0.946193	0.0166281	0.0321793
Cdca7	-1.07548	0.000476886	0.0014026
Cdca8	0.47604	0.012526	0.0250358
Cdcp2	1.9018	0.00022623	0.00073244
Cdh10	1.22373	0.0459109	0.077392
Cdh18	-4.11611	8.59233e-05	0.000308379
Cdh2	0.15457	0.0947539	0.141919
Cdh22	0.0328393	0.496021	0.576246
Cdh23	-0.531155	0.419887	0.501744
Cdh24	0.691919	7.86531e-11	6.98638e-10
Cdh5	-4.71081	0.00184989	0.00458955
Cdh6	0.157518	0.0461406	0.0777158
Cdhr1	4.81841	0.00145027	0.00370333
Cdhr3	-5.7108	0.000111986	0.000390831
Cdin1	0.327308	0.000657713	0.00186799
Cdip1	0.182131	0.142821	0.202513
Cdipt	0.234733	0.000241828	0.00077505
Cdk1	0.372561	2.09336e-07	1.21184e-06
Cdk10	0.0538068	0.682865	0.742635
Cdk11b	-0.228844	3.42177e-20	6.56811e-19
Cdk12	-0.27825	3.09964e-14	3.79423e-13
Cdk13	-0.219212	1.45357e-05	6.0893e-05
Cdk14	0.381544	1.97518e-13	2.2532e-12
Cdk16	0.121357	9.38076e-05	0.000333395
Cdk17	-0.0329049	0.515028	0.593545
Cdk18	0.244603	0.000110158	0.000386409
Cdk19	0.0458139	0.296004	0.375148
Cdk2	-0.446483	9.8435e-50	6.35726e-48
Cdk2ap1	-0.118529	0.0681937	0.108299
Cdk2ap2	-0.241932	0.000619799	0.00177494
Cdk3	2.37573	0.0335093	0.0590137
Cdk4	0.00576211	0.725214	0.778652
Cdk5	-0.0920058	0.0786196	0.121708
Cdk5r1	-0.343083	0.000669948	0.001901
Cdk5r2	-0.0551854	0.0418655	0.0716737
Cdk5rap1	-0.268121	0.267784	0.345492
Cdk5rap2	-0.147827	0.115965	0.168974
Cdk5rap3	0.288272	3.96982e-06	1.85268e-05
Cdk6	-0.134638	0.527643	0.606262
Cdk7	0.27868	0.00977338	0.0200845
Cdk8	-0.0287341	0.361826	0.444486
Cdk9	-0.704736	3.65281e-11	3.35518e-10
Cdkal1	0.375735	0.0571736	0.0933078
Cdkl1	-2.53115	0.0216112	0.0405107
Cdkl2	0.539234	0.01067	0.0217363
Cdkl3	0.316841	0.208977	0.280467
Cdkl5	0.117081	0.0631489	0.101813
Cdkn1b	0.122917	0.0360922	0.0628218
Cdkn2a	0.456178	5.46874e-05	0.000204933
Cdkn2aip	-0.6624	0.000907336	0.0024771
Cdkn2aipnl	-0.240255	0.0608825	0.0985179
Cdkn2c	0.246452	0.0706273	0.111465
Cdkn2d	1.19131	0.0303766	0.0545424
Cdkn3	-0.48385	0.00405652	0.0092363
Cdon	-0.187201	0.073177	0.114066
Cdr2	0.301734	0.131086	0.18822
Cdr2l	0.293347	6.5344e-06	2.92726e-05
Cds2	-0.0697426	0.0228695	0.0424951
Cdsn	0.838078	2.9455e-08	1.90926e-07
Cdt1	-0.47344	0.0375956	0.0650824
Cdv3	-0.106658	0.0317938	0.0568155
Cdv3-ps	1.37573	0.0226368	0.0422026
Cdyl	-0.616304	2.37838e-09	1.81154e-08
Cebpa	-2.64663	8.41314e-12	8.19505e-11
Cebpb	-0.0391092	0.552156	0.628891
Cebpd	-1.06167	0.0349764	0.0611977
Cebpg	-0.41014	0.0992592	0.147863
Cebpz	-0.0728267	0.590263	0.65963
Cecr2	-0.221255	0.0175512	0.0337793
Cela1	0.571938	0.000107977	0.000379619
Celf1	-0.342819	2.61833e-71	3.06296e-69
Celf3	-0.215784	8.91386e-34	3.52012e-32
Celf4	0.0441367	0.177885	0.245326
Celf5	0.195826	0.134279	0.192048
Celf6	0.488744	1.64151e-12	1.7206e-11
Celsr1	-0.705185	0.00519766	0.011507
Celsr2	0.326994	8.44136e-09	5.89706e-08
Celsr3	0.396242	1.04213e-27	3.14414e-26
Cemip2	-0.385684	2.97102e-14	3.64398e-13
Cend1	-1.30876	0.00397472	0.00906836
Cenpa	0.0538072	0.948493	0.958464
Cenpb	0.0499441	0.503468	0.582886
Cenpe	-0.0544461	0.63334	0.701449
Cenpf	-0.762481	1.03205e-08	7.13348e-08
Cenph	-2.26812	0.0423944	0.0722599
Cenpi	-0.0981963	0.553483	0.630054
Cenpj	-0.23377	0.161218	0.224998
Cenpk	0.812799	0.022752	0.0423928
Cenpl	0.351487	0.076299	0.118426
Cenpm	-0.220816	0.207287	0.27885
Cenpn	0.160722	0.682507	0.742376
Cenpo	0.053807	0.897201	0.922572
Cenpp	-0.196171	0.388629	0.471388
Cenpq	-0.863731	0.00367671	0.00848524
Cenpt	2.86116	0.00870213	0.0180839
Cenpu	0.928276	0.0729829	0.113792
Cenpv	-0.755535	1.97536e-25	5.1895e-24
Cep104	0.330461	0.00783687	0.0165183
Cep112	0.819342	0.0438691	0.0743646
Cep120	0.176373	0.0753349	0.117106
Cep126	-3.11611	0.00375729	0.00863105
Cep128	0.375735	0.178656	0.245902
Cep131	0.327982	0.118811	0.172533
Cep135	-0.416414	0.00116329	0.00307206
Cep152	-1.75355	0.0320423	0.0571279
Cep162	0.203702	0.0900759	0.136094
Cep164	-0.29983	0.35033	0.433023
Cep170	-0.263709	1.92243e-23	4.45572e-22
Cep170b	-0.0556717	0.541656	0.619893
Cep192	0.458197	0.0480837	0.0805401
Cep20	0.0538068	0.737124	0.788776
Cep250	0.208317	0.111985	0.164139
Cep290	-0.17126	0.126167	0.182127
Cep295	0.511014	3.48869e-05	0.00013638
Cep350	-0.0529401	0.355268	0.438166
Cep41	-0.770622	3.27891e-09	2.43756e-08
Cep43	0.168671	0.108737	0.160002
Cep44	-0.209227	0.734831	0.78673
Cep55	-0.0572244	0.839837	0.878372
Cep57	0.289185	0.00878985	0.0182539
Cep57l1	-0.490514	0.0696341	0.110206
Cep63	0.979806	1.72376e-09	1.33508e-08
Cep68	0.303785	0.0207589	0.0392095
Cep76	-0.13232	0.0984222	0.146775
Cep78	0.52604	1.97262e-08	1.31296e-07
Cep83	-0.178407	0.00481856	0.0107542
Cep85	-0.197399	0.00788011	0.016601
Cep85l	0.0138087	0.879125	0.90896
Cep95	-1.53115	0.0660251	0.105327
Cep97	0.246452	0.418801	0.501655
Cept1	0.32284	1.00146e-08	6.93751e-08
Cercam	3.51323	0.000976291	0.00261752
Cerk	-0.353851	0.0667393	0.106322
Cers1	-1.94619	0.0879404	0.133243
Cers2	0.00973384	0.811928	0.855315
Cers4	-2.53115	0.0216112	0.0405107
Cers5	0.790773	0.133331	0.190869
Cers6	-0.0126206	0.902676	0.927278
Cert1	0.0413517	0.449874	0.532142
Cetn2	0.728566	5.01709e-09	3.62752e-08
Cetn3	0.0407506	0.766529	0.815947
Cfap20	-0.585287	8.09102e-29	2.64023e-27
Cfap20dc	1.89031	1.46901e-05	6.14774e-05
Cfap298	0.223732	0.103662	0.153721
Cfap300	-0.531155	0.419887	0.501744
Cfap36	0.107356	0.24662	0.321971
Cfap410	-0.209227	0.734831	0.78673
Cfap45	0.0841804	0.421255	0.503088
Cfap46	1.16343	3.96755e-05	0.000153359
Cfap54	-4.97384	0.000925135	0.0024933
Cfap69	0.997223	0.00425255	0.00962081
Cfap74	1.92828	0.00370746	0.00853872
Cfap97	-0.549303	0.000202031	0.000664504
Cfdp1	-0.199034	9.78553e-08	5.91905e-07
Cfl1	-0.275459	4.19369e-51	2.85724e-49
Cfl2	-0.466802	2.02154e-54	1.47454e-52
Cflar	-3.26812	0.00225422	0.00546158
Cfp	0.831415	0.0865938	0.132465
Cftr	-0.0440405	0.814718	0.857135
Cggbp1	-0.282188	0.00011861	0.000408886
Cgn	0.0538069	0.838135	0.877036
Cgrrf1	-0.135671	0.463623	0.546476
Chac1	0.215864	0.0659498	0.105327
Chac2	-1.0393	4.13741e-06	1.92799e-05
Chaf1a	0.431247	2.0968e-08	1.39113e-07
Chaf1b	0.10393	0.306571	0.386134
Champ1	-0.833718	3.39051e-07	1.90237e-06
Chat	-1.94619	0.0879404	0.133243
Chchd1	5.66641	0.000131883	0.000448164
Chchd10	0.266351	0.128939	0.185705
Chchd2	-0.599743	1.44722e-05	6.06473e-05
Chchd3	-0.307663	4.74624e-08	2.989e-07
Chchd4	2.0538	0.0717474	0.112063
Chchd5	-1.36123	0.0487266	0.0813312
Chchd6	-0.194121	0.574928	0.64816
Chchd7	0.888748	2.21514e-05	8.94132e-05
Chd1	-0.258398	1.02121e-08	7.06643e-08
Chd1l	0.293477	0.0537887	0.0885156
Chd2	0.299435	7.65829e-17	1.1915e-15
Chd3	-0.0209147	0.49091	0.573082
Chd4	-0.0896076	3.52414e-10	2.91523e-09
Chd5	0.416048	1.48121e-11	1.4042e-10
Chd6	-0.295549	6.07703e-09	4.33824e-08
Chd7	0.0784041	0.000237246	0.000762334
Chd8	-0.128554	1.00773e-08	6.97699e-08
Chd9	-0.248887	1.95447e-14	2.43083e-13
Chek1	-0.339931	1.90336e-05	7.77137e-05
Chek2	-0.6624	0.0554255	0.0908861
Cherp	0.106617	0.040987	0.0703543
Chfr	0.0210168	0.812903	0.856124
Chga	0.371129	9.01336e-18	1.49021e-16
Chgb	-0.779374	1.17711e-08	8.07312e-08
Chic2	-0.079286	0.0495191	0.0821893
Chid1	-0.0770407	0.49254	0.573355
Chka	-0.0969413	0.20046	0.271188
Chm	0.170216	0.0633802	0.102093
Chml	1.86116	0.0228788	0.0424951
Chmp1a	-0.209228	0.175473	0.242463
Chmp1b	0.139242	0.057234	0.0933695
Chmp2a	-0.413137	4.1422e-12	4.15897e-11
Chmp2b	-0.41014	0.0992592	0.147863
Chmp3	-0.207153	0.10637	0.157304
Chmp4b	-0.0465952	0.488762	0.571113
Chmp5	1.03769	2.68179e-08	1.75391e-07
Chmp6	0.0307232	0.866306	0.898859
Chmp7	-0.0217259	0.666123	0.728838
Chn1	-0.399244	1.69838e-07	9.95738e-07
Chn2	-0.138443	0.0343249	0.0602532
Chordc1	-0.132391	0.00694361	0.0148578
Chp1	0.470717	3.61175e-22	7.74839e-21
Chpf	0.218404	0.0013875	0.0035926
Chpf2	0.449735	1.77829e-20	3.46167e-19
Chpt1	0.234947	0.0036971	0.00852913
Chrac1	4.81841	0.00145027	0.00370333
Chrd	0.0131649	0.956645	0.964815
Chrm2	4.22373	5.57939e-05	0.000208701
Chrm4	-0.24706	0.00279769	0.00662555
Chrna3	-0.225118	6.01914e-07	3.24088e-06
Chrna4	5.30384	0.000382754	0.00115198
Chrna5	1.05381	0.144046	0.203646
Chrna7	-0.228762	0.00122024	0.00320437
Chrnb1	-0.531155	0.253982	0.329951
Chrnb2	-0.0275698	0.280488	0.359675
Chrnb4	-0.191306	0.21388	0.286281
Chst11	-0.00667437	0.904845	0.928814
Chst12	-0.418946	0.00193934	0.00478946
Chst14	2.03363	4.21775e-14	5.13249e-13
Chst15	-0.090583	0.779138	0.82738
Chst2	1.51324	0.0110676	0.0224246
Chst3	-0.0231552	0.889492	0.91685
Chst5	0.246452	0.64065	0.707145
Chst8	-0.748254	0.000260603	0.000827101
Chsy1	-0.0528216	0.0340172	0.0597554
Chtf18	-0.776268	0.0678106	0.107746
Chtf8	1.02406	1.08027e-08	7.45847e-08
Chtop	0.0656773	0.007917	0.0166617
Chuk	-0.310041	3.74063e-40	1.87031e-38
Churc1	0.124196	0.696791	0.753484
Ciao1	-0.177077	0.0150952	0.0296595
Ciao2a	-0.16576	0.0227916	0.0424604
Ciao2b	-0.068449	0.557005	0.633599
Ciao3	0.539234	0.01067	0.0217363
Ciapin1	0.154209	0.105216	0.155839
Ciart	0.169284	0.472773	0.555307
Cib1	-0.0189495	0.919324	0.94033
Cib2	-0.138838	0.648772	0.713379
Cibar1	0.100242	0.305557	0.384964
Cic	0.54566	1.83251e-62	1.65862e-60
Cilk1	0.831415	0.0865938	0.132465
Cilp	0.468844	0.547345	0.624731
Cinp	1.37573	0.106993	0.157717
Cip2a	-0.348292	1.29893e-07	7.73248e-07
Cipc	-0.946193	0.129868	0.186622
Cir1	0.56838	2.33416e-05	9.40034e-05
Cirbp	1.10111	0.000599628	0.00172395
Cisd1	-1.94619	0.00312155	0.00732676
Cisd2	5.49648	0.000218907	0.000710587
Cisd3	0.73695	1.76779e-06	8.807e-06
Cish	4.81841	0.00145027	0.00370333
Cit	0.128031	0.000310561	0.00096274
Cited2	-0.209228	6.13629e-14	7.37306e-13
Ciz1	-0.00405344	0.955253	0.963646
Ckap2	-0.0165825	0.898594	0.923697
Ckap2l	-3.01658	4.09077e-10	3.35931e-09
Ckap4	0.00559765	0.936706	0.952134
Ckap5	-0.219103	1.5353e-29	5.15927e-28
Ckb	-0.312826	0.00123783	0.0032424
Ckmt1	-0.0784511	0.0712843	0.112063
Cks1b	-0.171975	2.74635e-09	2.06768e-08
Cks2	0.144723	0.000138581	0.00046938
Clasp1	-0.226951	4.9852e-14	6.03676e-13
Clasp2	0.148488	2.01424e-06	9.93498e-06
Clasrp	0.20674	0.00151975	0.00386245
Clca3a2	2.63877	0.0166294	0.0321793
Clcc1	-1.05311	9.95109e-08	6.00748e-07
Clcf1	-0.946193	0.0903794	0.136239
Clcn1	1.05381	3.59604e-05	0.000140091
Clcn2	-0.069425	0.383904	0.466478
Clcn3	-0.180294	1.32881e-06	6.78075e-06
Clcn4	0.282338	4.58327e-05	0.00017444
Clcn5	0.0436825	0.531293	0.609946
Clcn6	0.17889	0.000323485	0.000998561
Clcn7	0.717211	4.49087e-13	4.95875e-12
Clcnka	4.81841	0.00145027	0.00370333
Cldn12	-0.614987	3.02644e-05	0.000119516
Cldn14	-3.06167	8.56359e-07	4.4919e-06
Cldn15	0.294815	0.480544	0.562783
Cldn3	-1.75355	0.000204564	0.000671412
Cldn9	-0.683159	0.0666582	0.106215
Cldnd1	0.296663	0.0190146	0.0362796
Clec16a	0.310248	8.63443e-09	6.02515e-08
Clec18a	-0.165835	0.0736922	0.114757
Clec2l	-0.683158	0.35915	0.44168
Clgn	-0.0911416	0.472753	0.555307
Clic1	-0.134855	0.0029132	0.00688463
Clic4	0.0359587	0.583076	0.653306
Clint1	-0.313451	1.48734e-63	1.3867e-61
Clip1	-0.380256	1.96542e-07	1.14258e-06
Clip2	-0.0465951	0.729238	0.782186
Clip3	-0.00383669	0.940015	0.953535
Clip4	-0.301288	0.146819	0.207141
Clk1	0.0922809	0.0550163	0.0903459
Clk2	0.0648919	0.0343722	0.0603106
Clk3	0.0299284	0.420118	0.501924
Clk4	0.0365764	0.402913	0.485814
Cln3	0.790772	0.288493	0.366415
Cln5	-5.38888	0.000290344	0.00090534
Cln6	-0.0303537	0.719548	0.773372
Cln8	1.05381	0.0592954	0.096163
Clns1a	-0.19579	8.40445e-05	0.000302336
Clock	-0.216381	2.78896e-07	1.5842e-06
Clp1	0.03854	0.713433	0.767465
Clpb	-0.116597	0.0313385	0.056107
Clpp	-0.0215751	0.729262	0.782186
Clptm1	-0.386235	1.73332e-27	5.16662e-26
Clptm1l	0.0333426	0.664358	0.727485
Clpx	-0.304424	3.57156e-07	1.99672e-06
Clspn	-0.176016	0.0454733	0.0768528
Clstn1	0.146152	0.0124289	0.0248537
Clstn3	0.351301	0.00342594	0.00796281
Clta	-0.188753	3.3375e-08	2.1443e-07
Cltb	-0.480984	9.06388e-28	2.74797e-26
Cltc	-0.16228	5.39604e-42	2.84727e-40
Clu	2.37573	0.0335093	0.0590137
Cluap1	-1.20923	0.0016366	0.00412895
Cluh	-0.0785611	0.167616	0.233009
Clvs1	0.49285	1.47057e-23	3.44058e-22
Clybl	1.52954	3.48767e-13	3.89263e-12
Cmas	-0.194715	0.00591472	0.0129056
Cmbl	-0.36123	0.51204	0.590742
Cmc1	1.37573	0.106993	0.157717
Cmc2	-1.18323	2.70711e-07	1.54194e-06
Cmip	0.121562	2.41345e-05	9.70525e-05
Cmpk1	-0.555734	7.42439e-17	1.15802e-15
Cmss1	0.31339	0.00015208	0.000511887
Cmtm3	0.454345	0.0175255	0.0337395
Cmtm4	-0.272554	0.0230817	0.0428241
Cmtr2	5.66641	0.000131883	0.000448164
Cnbp	-0.13329	3.17899e-15	4.31758e-14
Cndp2	-0.283228	0.117354	0.170676
Cnep1r1	-0.220227	7.75102e-06	3.4143e-05
Cnga3	0.787878	2.51223e-42	1.33698e-40
Cngb1	-0.946192	0.284169	0.362409
Cnih1	0.249902	0.0038301	0.00877392
Cnih2	-0.236783	0.0582489	0.0947912
Cnih4	-0.220467	8.15154e-16	1.16317e-14
Cnksr1	5.30384	0.000382754	0.00115198
Cnn2	-0.0260465	0.83915	0.877876
Cnn3	-0.267356	8.17466e-08	4.98848e-07
Cnnm1	-0.38113	0.0373909	0.0647461
Cnnm2	-0.0367241	0.553632	0.630166
Cnnm3	0.0621702	0.423471	0.505296
Cnnm4	-0.129734	0.0474255	0.0796312
Cnot1	-0.173371	5.35761e-64	5.07132e-62
Cnot10	0.108831	0.101298	0.150521
Cnot11	0.0269115	0.609234	0.677879
Cnot2	-0.0805276	5.37677e-07	2.91144e-06
Cnot3	0.0791529	0.0107254	0.021831
Cnot4	-0.121049	0.00109391	0.00290522
Cnot6	-0.0156498	0.427238	0.509106
Cnot6l	-0.325604	5.48845e-39	2.62767e-37
Cnot7	-0.226301	1.02024e-07	6.15023e-07
Cnot8	0.0412067	0.66558	0.728437
Cnot9	0.0777856	0.029778	0.0536696
Cnp	-0.405624	0.392155	0.475015
Cnppd1	-0.151777	0.251326	0.327323
Cnpy2	-0.0965699	0.0673346	0.107182
Cnpy3	-0.251671	0.000117305	0.000405516
Cnpy4	0.160722	0.682507	0.742376
Cnr1	0.123778	0.00640081	0.0138179
Cnrip1	-0.0717241	0.655862	0.719389
Cnst	0.0310867	0.863672	0.897623
Cntd1	-1.44869	0.00278463	0.00660472
Cntfr	-0.137972	0.00144083	0.00370333
Cntln	-0.105183	0.447244	0.529434
Cntn1	-0.0286552	0.933807	0.949894
Cntn2	-0.209227	0.631937	0.700144
Cntn3	-0.243687	0.0423405	0.0722599
Cntn6	4.81841	0.00145027	0.00370333
Cntnap1	0.509248	1.55484e-25	4.12848e-24
Cntnap2	0.928276	0.0729829	0.113792
Cntrl	0.523834	1.93101e-06	9.5587e-06
Cntrob	0.238868	0.000277906	0.000876631
Coa3	0.437136	0.122076	0.176777
Coa4	0.329441	0.29756	0.376581
Coa5	-0.324705	0.0063642	0.013758
Coa7	0.181562	0.344639	0.426669
Coa8	-1.26812	0.137339	0.195389
Coasy	0.588464	4.44265e-06	2.05709e-05
Cobll1	0.670478	0.0476637	0.0799662
Cog1	0.386481	4.87016e-09	3.52539e-08
Cog2	-0.373614	0.0346606	0.0607996
Cog3	0.0923543	0.142856	0.20254
Cog4	-0.0591616	0.110087	0.16172
Cog5	-0.0117937	0.67077	0.732823
Cog6	0.355697	0.00526417	0.0116397
Cog7	0.399056	1.52382e-06	7.67168e-06
Cog8	0.204429	0.0356183	0.0620671
Coil	-0.28723	0.41497	0.498028
Col11a2	0.247658	0.00216744	0.00529373
Col12a1	2.05381	0.000316469	0.000977877
Col15a1	-0.448693	0.243389	0.318458
Col16a1	0.343313	0.0940826	0.140999
Col17a1	1.02064	0.000135182	0.000458996
Col18a1	0.0538069	0.838135	0.877036
Col1a1	-0.36123	0.51204	0.590742
Col20a1	1.50127	2.97902e-05	0.000117868
Col23a1	2.05381	0.0108779	0.0220859
Col24a1	0.815647	0.00235647	0.0056882
Col2a1	0.354255	0.000237316	0.000762363
Col4a2	-0.219212	0.436156	0.517841
Col5a3	0.223732	0.651739	0.71569
Col6a1	1.31684	0.0153052	0.030015
Col6a2	-3.06167	8.56359e-07	4.4919e-06
Col6a5	0.316483	2.94232e-09	2.20585e-08
Col7a1	0.321287	0.0871802	0.133214
Col9a2	-1.10373	0.00118887	0.00313459
Col9a3	5.49648	0.000218907	0.000710587
Colec11	-2.53115	0.0216112	0.0405107
Colgalt1	-0.0800286	0.0895955	0.135436
Colgalt2	2.37573	0.00023122	0.000745483
Commd1	-1.92892	9.87972e-15	1.27216e-13
Commd10	-2.11612	0.007966	0.0167393
Commd2	0.974372	7.39545e-09	5.21636e-08
Commd3	-0.204124	3.93073e-07	2.17886e-06
[truncated: 10,401 more rows]
