# Supplementary material for: Cannabinol (CBN) Influences the Ion Channels and Synaptic-Related Genes in NSC-34 Cell Line: A Transcriptomic Study
Source: Cells. 2024 Sep 19;13(18):1573. doi: 10.3390/cells13181573 (PMC11430194; doi:10.3390/cells13181573)
Supplement: Supplementary file 1 [file cells-13-01573-s001.zip › Table S2.xlsx]

## Sheet: CTRL vs CBN 5µm
ONTOLOGY	ID	Description	pvalue	p.adjust	qvalue	geneID	Count	BG	CountBGRatio
MF	GO:0008331	high voltage-gated calcium channel activity	0.00114672	0.0468964	0.0428149	Cacna1e/Cacna1f/Cacnb4	3	11	0.272727
MF	GO:0015269	calcium-activated potassium channel activity	0.00150645	0.0468964	0.0428149	Kcnmb4/Kcnn4/Tmem38a	3	12	0.25
MF	GO:0016846	carbon-sulfur lyase activity	0.00150645	0.0468964	0.0428149	Cth/Glo1/Mgst2	3	12	0.25
MF	GO:0005227	calcium activated cation channel activity	0.00140579	0.0468964	0.0428149	Kcnmb4/Kcnn4/Tmem38a/Trpc3	4	25	0.16
MF	GO:0022839	ion gated channel activity	0.000150105	0.010243	0.00935156	Clca2/Kcnmb4/Kcnn4/Kcnt1/Tmem38a/Trpc3	6	41	0.146341
MF	GO:0022824	transmitter-gated ion channel activity	0.00132608	0.0468964	0.0428149	Chrna4/Gabra5/Gabrr1/Grin3b/Htr3b/Ptk2b	6	61	0.0983607
MF	GO:0022835	transmitter-gated channel activity	0.00132608	0.0468964	0.0428149	Chrna4/Gabra5/Gabrr1/Grin3b/Htr3b/Ptk2b	6	61	0.0983607
MF	GO:0022836	gated channel activity	2.58957e-11	1.85413e-08	1.69276e-08	Aqp1/Cacna1e/Cacna1f/Cacnb4/Ccdc51/Chrna4/Clca2/Gabra5/Gabrr1/Grin3b/Hcn1/Htr1b/Htr3b/Kcnj4/Kcnmb4/Kcnn4/Kcnq1/Kcnq4/Kcnt1/Ptk2b/Ryr3/Scn10a/Tmc3/Tmc6/Tmc7/Tmem109/Tmem266/Tmem38a/Trpc3	29	328	0.0884146
MF	GO:0015276	ligand-gated ion channel activity	1.99275e-05	0.00235732	0.00215215	Aqp1/Ccdc51/Chrna4/Clca2/Gabra5/Gabrr1/Grin3b/Hcn1/Htr3b/Kcnj4/Ptk2b/Ryr3	12	137	0.0875912
MF	GO:0099094	ligand-gated cation channel activity	0.000235458	0.012042	0.0109939	Aqp1/Ccdc51/Chrna4/Grin3b/Hcn1/Htr3b/Kcnj4/Ptk2b/Ryr3	9	104	0.0865385
MF	GO:0022834	ligand-gated channel activity	2.30464e-05	0.00235732	0.00215215	Aqp1/Ccdc51/Chrna4/Clca2/Gabra5/Gabrr1/Grin3b/Hcn1/Htr3b/Kcnj4/Ptk2b/Ryr3	12	139	0.0863309
MF	GO:0005267	potassium channel activity	0.000157365	0.010243	0.00935156	Aqp1/Ccdc51/Hcn1/Kcnj4/Kcnmb4/Kcnn4/Kcnq1/Kcnq4/Kcnt1/Tmem38a	10	121	0.0826446
MF	GO:0030594	neurotransmitter receptor activity	0.000383199	0.0171481	0.0156557	Chrm2/Chrna4/Gabra5/Gabrr1/Grin3b/Grm1/Htr1b/Htr3b/Ptk2b	9	111	0.0810811
MF	GO:0022843	voltage-gated cation channel activity	0.000216454	0.0119216	0.010884	Cacna1e/Cacna1f/Cacnb4/Grin3b/Hcn1/Htr1b/Kcnj4/Kcnq1/Kcnq4/Kcnt1/Ptk2b	11	150	0.0733333
MF	GO:0022832	voltage-gated channel activity	4.66002e-05	0.00370731	0.00338465	Cacna1e/Cacna1f/Cacnb4/Grin3b/Hcn1/Htr1b/Kcnj4/Kcnq1/Kcnq4/Kcnt1/Ptk2b/Scn10a/Tmem109/Tmem266	14	198	0.0707071
MF	GO:0015079	potassium ion transmembrane transporter activity	0.000321207	0.0153323	0.0139979	Aqp1/Ccdc51/Hcn1/Kcnj4/Kcnmb4/Kcnn4/Kcnq1/Kcnq4/Kcnt1/Slc12a3/Tmem38a	11	157	0.0700637
MF	GO:0005216	ion channel activity	5.72563e-09	1.02489e-06	9.35688e-07	Aqp1/Best2/Cacna1e/Cacna1f/Cacnb4/Ccdc51/Chrna4/Clca2/Gabra5/Gabrr1/Grin3b/Hcn1/Htr1b/Htr3b/Kcnj4/Kcnmb4/Kcnn4/Kcnq1/Kcnq4/Kcnt1/Pkd2l2/Ptk2b/Ryr3/Scn10a/Tmc3/Tmc6/Tmc7/Tmem266/Tmem38a/Trpc3	30	439	0.0683371
MF	GO:0015085	calcium ion transmembrane transporter activity	0.0014822	0.0468964	0.0428149	Atp2a1/Cacna1e/Cacna1f/Cacnb4/Grin3b/Htr1b/Pkd2l2/Ryr3/Trpc3	9	134	0.0671642
MF	GO:0015267	channel activity	3.75322e-09	8.95769e-07	8.17807e-07	Aqp1/Best2/Cacna1e/Cacna1f/Cacnb4/Ccdc51/Chrna4/Clca2/Gabra5/Gabrr1/Gjc2/Grin3b/Hcn1/Htr1b/Htr3b/Kcnj4/Kcnmb4/Kcnn4/Kcnq1/Kcnq4/Kcnt1/Pkd2l2/Ptk2b/Ryr3/Scn10a/Tmc3/Tmc6/Tmc7/Tmem109/Tmem266/Tmem38a/Trpc3	32	483	0.0662526
MF	GO:0022803	passive transmembrane transporter activity	3.75322e-09	8.95769e-07	8.17807e-07	Aqp1/Best2/Cacna1e/Cacna1f/Cacnb4/Ccdc51/Chrna4/Clca2/Gabra5/Gabrr1/Gjc2/Grin3b/Hcn1/Htr1b/Htr3b/Kcnj4/Kcnmb4/Kcnn4/Kcnq1/Kcnq4/Kcnt1/Pkd2l2/Ptk2b/Ryr3/Scn10a/Tmc3/Tmc6/Tmc7/Tmem109/Tmem266/Tmem38a/Trpc3	32	483	0.0662526
MF	GO:0005244	voltage-gated ion channel activity	0.000172164	0.0102725	0.00937842	Cacna1e/Cacna1f/Cacnb4/Grin3b/Hcn1/Htr1b/Kcnj4/Kcnq1/Kcnq4/Kcnt1/Ptk2b/Scn10a/Tmem109	13	197	0.0659898
MF	GO:0005261	cation channel activity	1.1473e-06	0.000164294	0.000149995	Aqp1/Cacna1e/Cacna1f/Cacnb4/Ccdc51/Chrna4/Grin3b/Hcn1/Htr1b/Htr3b/Kcnj4/Kcnmb4/Kcnn4/Kcnq1/Kcnq4/Kcnt1/Pkd2l2/Ptk2b/Ryr3/Scn10a/Tmem38a/Trpc3	22	334	0.0658683
MF	GO:0046873	metal ion transmembrane transporter activity	4.54039e-05	0.00370731	0.00338465	Aqp1/Atp2a1/Cacna1e/Cacna1f/Cacnb4/Ccdc51/Grin3b/Hcn1/Htr1b/Kcnj4/Kcnmb4/Kcnn4/Kcnq1/Kcnq4/Kcnt1/Pkd2l2/Ryr3/Scn10a/Slc12a3/Slc9b2/Tmem38a/Trpc3	22	422	0.0521327

## Sheet: CTRL vs CBN 10µm
ONTOLOGY	ID	Description	pvalue	p.adjust	qvalue	geneID	Count	BG	CountBGRatio
MF	GO:0043236	laminin binding	0.000289553	0.0335399	0.0299713	Adgrg6/Ecm1/Ssc5d/Thbs4/Tinagl1	5	29	0.172414
MF	GO:0008157	protein phosphatase 1 binding	0.000623245	0.0404432	0.0361401	Kcnq1/Ppp1r3c/Ppp1r3d/Ppp1r3e/Smtnl2	5	34	0.147059
MF	GO:0005201	extracellular matrix structural constituent	6.93353e-05	0.0160627	0.0143536	Bmper/Col5a3/Col6a6/Ecm1/Fbln5/Lamc2/Nid2/Npnt/Oit3/Reln/Thbs4/Tinagl1	12	150	0.08
MF	GO:0015276	ligand-gated ion channel activity	0.000570786	0.0404432	0.0361401	Aqp1/Ccdc51/Chrna4/Clca2/Gabrr2/Grin3b/Kcnj11/Kcnj4/Ptk2b/Ryr3	10	137	0.0729927
MF	GO:0022834	ligand-gated channel activity	0.000639328	0.0404432	0.0361401	Aqp1/Ccdc51/Chrna4/Clca2/Gabrr2/Grin3b/Kcnj11/Kcnj4/Ptk2b/Ryr3	10	139	0.0719424
MF	GO:0015079	potassium ion transmembrane transporter activity	0.000436299	0.0404432	0.0361401	Aqp1/Atp1a2/Ccdc51/Kcnj11/Kcnj4/Kcnn4/Kcnq1/Kcnq4/Kcnt1/Pkd2l1/Slc24a1	11	157	0.0700637
MF	GO:0022836	gated channel activity	1.85634e-05	0.0129015	0.0115288	Ano2/Aqp1/Ccdc51/Chrna4/Clca2/Gabrr2/Grin3b/Htr1b/Kcnj11/Kcnj4/Kcnn4/Kcnq1/Kcnq4/Kcnt1/Nalcn/Pkd2l1/Ptk2b/Ryr3/Scn10a/Tmem266	20	328	0.0609756
MF	GO:0005216	ion channel activity	4.96984e-05	0.0160627	0.0143536	Ano2/Ano4/Apol9a/Aqp1/Ccdc51/Chrna4/Clca2/Gabrr2/Grin3b/Htr1b/Kcnj11/Kcnj4/Kcnn4/Kcnq1/Kcnq4/Kcnt1/Nalcn/Pkd2l1/Ptk2b/Ryr3/Scn10a/Slc24a1/Tmem266	23	439	0.0523918
MF	GO:0005261	cation channel activity	0.000640108	0.0404432	0.0361401	Aqp1/Ccdc51/Chrna4/Grin3b/Htr1b/Kcnj11/Kcnj4/Kcnn4/Kcnq1/Kcnq4/Kcnt1/Nalcn/Pkd2l1/Ptk2b/Ryr3/Scn10a/Slc24a1	17	334	0.0508982
MF	GO:0015267	channel activity	0.000204113	0.0283717	0.025353	Ano2/Ano4/Apol9a/Aqp1/Ccdc51/Chrna4/Clca2/Gabrr2/Grin3b/Htr1b/Kcnj11/Kcnj4/Kcnn4/Kcnq1/Kcnq4/Kcnt1/Nalcn/Pkd2l1/Ptk2b/Ryr3/Scn10a/Slc24a1/Tmem266	23	483	0.047619
MF	GO:0022803	passive transmembrane transporter activity	0.000204113	0.0283717	0.025353	Ano2/Ano4/Apol9a/Aqp1/Ccdc51/Chrna4/Clca2/Gabrr2/Grin3b/Htr1b/Kcnj11/Kcnj4/Kcnn4/Kcnq1/Kcnq4/Kcnt1/Nalcn/Pkd2l1/Ptk2b/Ryr3/Scn10a/Slc24a1/Tmem266	23	483	0.047619

## Sheet: CTRL vs CBN 20µm
ONTOLOGY	ID	Description	pvalue	p.adjust	qvalue	geneID	Count	BG	CountBGRatio
MF	GO:0004722	protein serine/threonine phosphatase activity	0.000341591	0.0427407	0.0389659	Dusp2/Dusp22/Dusp26/Lrrk2/Ppef2/Ppm1f/Ppp2r3d/Rpap2	8	91	0.0879121
MF	GO:0004721	phosphoprotein phosphatase activity	0.000426189	0.0427407	0.0389659	Dusp2/Dusp22/Dusp26/Lrrk2/Ppef2/Ppm1f/Ppp1r3c/Ppp2r3d/Ptpn7/Ptprt/Rpap2	11	170	0.0647059
MF	GO:0042578	phosphoric ester hydrolase activity	1.61878e-05	0.0113638	0.0103602	Dusp2/Dusp22/Dusp26/Fan1/Lpin3/Lrrk2/Mtmr11/Pde4c/Pde6g/Pde8b/Phospho2/Pld6/Pnkp/Ppef2/Ppm1f/Ppp1r3c/Ppp2r3d/Ptpn7/Ptprt/Rpap2	20	353	0.0566572
MF	GO:0016791	phosphatase activity	0.000190764	0.0427407	0.0389659	Dusp2/Dusp22/Dusp26/Lpin3/Lrrk2/Mtmr11/Phospho2/Pnkp/Ppef2/Ppm1f/Ppp1r3c/Ppp2r3d/Ptpn7/Ptprt/Rpap2	15	266	0.056391
MF	GO:0005216	ion channel activity	0.000316193	0.0427407	0.0389659	Ano4/Apol9a/Cacna2d3/Ccdc51/Chrna1/Clic5/Gabra5/Htr3b/Kcnj11/Kcnk1/Kcnn4/Kcnq1/Ryr3/Slc12a6/Tmc3/Tmc7/Tmem266/Tmem38a/Trpc3/Trpc6	20	439	0.0455581
MF	GO:0015267	channel activity	0.000419576	0.0427407	0.0389659	Ano4/Apol9a/Cacna2d3/Ccdc51/Chrna1/Clic5/Gabra5/Gjc2/Htr3b/Kcnj11/Kcnk1/Kcnn4/Kcnq1/Ryr3/Slc12a6/Tmc3/Tmc7/Tmem266/Tmem38a/Trpc3/Trpc6	21	483	0.0434783
MF	GO:0022803	passive transmembrane transporter activity	0.000419576	0.0427407	0.0389659	Ano4/Apol9a/Cacna2d3/Ccdc51/Chrna1/Clic5/Gabra5/Gjc2/Htr3b/Kcnj11/Kcnk1/Kcnn4/Kcnq1/Ryr3/Slc12a6/Tmc3/Tmc7/Tmem266/Tmem38a/Trpc3/Trpc6	21	483	0.0434783

## Sheet: CTRL vs CBN 50µm
ONTOLOGY	ID	Description	pvalue	p.adjust	qvalue	geneID	Count	BG	CountBGRatio
MF	GO:0015269	calcium-activated potassium channel activity	8.80455e-05	0.0128018	0.0114367	Kcnmb4/Kcnn4/Pkd2l1/Tmem38a	4	12	0.333333
MF	GO:0005227	calcium activated cation channel activity	0.000160923	0.0194985	0.0174192	Kcnmb4/Kcnn4/Pkd2l1/Tmem38a/Trpm4	5	25	0.2
MF	GO:0022836	gated channel activity	8.90674e-06	0.00322136	0.00287784	Asic3/Cacnb4/Ccdc51/Chrna4/Gabra5/Gabrd/Glra4/Htr1b/Htr3b/Kcna4/Kcnj11/Kcnmb4/Kcnn4/Kcnq4/Pkd2l1/Ptk2b/Scn10a/Tmem109/Tmem266/Tmem38a/Trpm4	21	328	0.0640244
MF	GO:0005216	ion channel activity	9.96117e-06	0.00322136	0.00287784	Ano4/Apol9a/Asic3/Best2/Cacnb4/Ccdc51/Chrna4/Gabra5/Gabrd/Glra4/Htr1b/Htr3b/Kcna4/Kcnj11/Kcnmb4/Kcnn4/Kcnq4/Pkd2l1/Ptk2b/Scn10a/Slc12a6/Slc24a1/Tmem266/Tmem38a/Trpm4	25	439	0.0569476
MF	GO:0005261	cation channel activity	0.000331993	0.0344799	0.030803	Asic3/Cacnb4/Ccdc51/Chrna4/Htr1b/Htr3b/Kcna4/Kcnj11/Kcnmb4/Kcnn4/Kcnq4/Pkd2l1/Ptk2b/Scn10a/Slc12a6/Slc24a1/Tmem38a/Trpm4	18	334	0.0538922
MF	GO:0015267	channel activity	1.77241e-05	0.00322136	0.00287784	Ano4/Apol9a/Asic3/Best2/Cacnb4/Ccdc51/Chrna4/Gabra5/Gabrd/Glra4/Htr1b/Htr3b/Kcna4/Kcnj11/Kcnmb4/Kcnn4/Kcnq4/Pkd2l1/Ptk2b/Scn10a/Slc12a6/Slc24a1/Tmem109/Tmem266/Tmem38a/Trpm4	26	483	0.0538302
MF	GO:0022803	passive transmembrane transporter activity	1.77241e-05	0.00322136	0.00287784	Ano4/Apol9a/Asic3/Best2/Cacnb4/Ccdc51/Chrna4/Gabra5/Gabrd/Glra4/Htr1b/Htr3b/Kcna4/Kcnj11/Kcnmb4/Kcnn4/Kcnq4/Pkd2l1/Ptk2b/Scn10a/Slc12a6/Slc24a1/Tmem109/Tmem266/Tmem38a/Trpm4	26	483	0.0538302

## Sheet: CTRL vs CBN 100µm
ONTOLOGY	ID	Description	pvalue	p.adjust	qvalue	geneID	Count	BG	CountBGRatio
MF	GO:0022836	gated channel activity	3.74361e-08	2.70289e-05	2.40773e-05	Cacna1e/Cacna2d3/Cacnb4/Ccdc51/Chrna4/Clca3a2/Clcnka/Gabra1/Gabra5/Grin3b/Htr1b/Htr3b/Kcna4/Kcna7/Kcnmb4/Kcnn4/Kcnq4/Kcnt1/Nalcn/P2rx4/Ryr3/Tmc7/Tmem266/Trpc3	24	328	0.0731707
MF	GO:0005216	ion channel activity	1.89312e-07	6.83417e-05	6.08788e-05	Ano4/Apol9a/Cacna1e/Cacna2d3/Cacnb4/Ccdc51/Chrna4/Clca3a2/Clcnka/Gabra1/Gabra5/Grin3b/Htr1b/Htr3b/Kcna4/Kcna7/Kcnmb4/Kcnn4/Kcnq4/Kcnt1/Nalcn/P2rx4/Ryr3/Slc12a6/Tmc7/Tmem266/Trpc3	27	439	0.0615034
MF	GO:0005261	cation channel activity	3.59712e-05	0.00519425	0.00462704	Cacna1e/Cacna2d3/Cacnb4/Ccdc51/Chrna4/Grin3b/Htr1b/Htr3b/Kcna4/Kcna7/Kcnmb4/Kcnn4/Kcnq4/Kcnt1/Nalcn/P2rx4/Ryr3/Slc12a6/Trpc3	19	334	0.0568862
MF	GO:0015267	channel activity	1.21476e-06	0.000219265	0.000195321	Ano4/Apol9a/Cacna1e/Cacna2d3/Cacnb4/Ccdc51/Chrna4/Clca3a2/Clcnka/Gabra1/Gabra5/Grin3b/Htr1b/Htr3b/Kcna4/Kcna7/Kcnmb4/Kcnn4/Kcnq4/Kcnt1/Nalcn/P2rx4/Ryr3/Slc12a6/Tmc7/Tmem266/Trpc3	27	483	0.0559006
MF	GO:0022803	passive transmembrane transporter activity	1.21476e-06	0.000219265	0.000195321	Ano4/Apol9a/Cacna1e/Cacna2d3/Cacnb4/Ccdc51/Chrna4/Clca3a2/Clcnka/Gabra1/Gabra5/Grin3b/Htr1b/Htr3b/Kcna4/Kcna7/Kcnmb4/Kcnn4/Kcnq4/Kcnt1/Nalcn/P2rx4/Ryr3/Slc12a6/Tmc7/Tmem266/Trpc3	27	483	0.0559006
MF	GO:0046873	metal ion transmembrane transporter activity	9.81188e-05	0.011807	0.0105176	Atp1a2/Atp2a1/Cacna1e/Cacna2d3/Cacnb4/Ccdc51/Grin3b/Htr1b/Kcna4/Kcna7/Kcnmb4/Kcnn4/Kcnq4/Kcnt1/Nalcn/P2rx4/Ryr3/Slc12a3/Slc12a6/Slc4a5/Trpc3	21	422	0.049763
