# Supplementary material for: Cannabinol (CBN) Influences the Ion Channels and Synaptic-Related Genes in NSC-34 Cell Line: A Transcriptomic Study
Source: Cells. 2024 Sep 19;13(18):1573. doi: 10.3390/cells13181573 (PMC11430194; doi:10.3390/cells13181573)
Supplement: Supplementary file 1 [file cells-13-01573-s001.zip › Table S3.xlsx]

## Sheet: CTRL vs CBN 5µm
ONTOLOGY	ID	Description	pvalue	p.adjust	qvalue	geneID	Count	BG	CountBGRatio
MF	GO:0003746	translation elongation factor activity	5.01675e-08	5.97092e-07	2.91479e-07	Abtb1/Eef1a1/Eef1a2/Eef1b2/Eef1d/Eef1g/Eef2/Efl1/Eif5a/Eif5a2/Gtpbp1/Gtpbp2/Tsfm/Tufm	14	17	0.823529
MF	GO:0055105	ubiquitin-protein transferase inhibitor activity	1.69363e-05	0.000116162	5.67062e-05	Glmn/Rpl11/Rpl23/Rpl37/Rpl37rt/Rpl5/Rps15/Rps20/Rps7	9	11	0.818182
MF	GO:0005049	nuclear export signal receptor activity	7.0617e-05	0.000391457	0.000191095	Cse1l/Nupl2/Ranbp17/Xpo1/Xpo4/Xpo5/Xpo6/Xpo7	8	10	0.8
MF	GO:0070016	armadillo repeat domain binding	7.0617e-05	0.000391457	0.000191095	Axin1/Cnot1/Ctnnbip1/Lef1/Strn/Strn3/Strn4/Tcf7l2	8	10	0.8
MF	GO:1990948	ubiquitin ligase inhibitor activity	7.0617e-05	0.000391457	0.000191095	Rpl11/Rpl23/Rpl37/Rpl37rt/Rpl5/Rps15/Rps20/Rps7	8	10	0.8
MF	GO:0043560	insulin receptor substrate binding	3.54622e-06	2.92864e-05	1.42966e-05	Grb2/Igf1r/Insr/Insrr/Lonp1/Ncl/Pik3cb/Pik3r1/Ptpn11/Wdr6/Zfp592	11	14	0.785714
MF	GO:0000339	RNA cap binding	2.84932e-06	2.38557e-05	1.16455e-05	Ago2/Dcps/Eif3d/Eif4e/Eif4e2/Eif4g3/Fmr1/Gemin5/Larp1/Lsm1/Ncbp1/Ncbp3	12	16	0.75
MF	GO:0003841	1-acylglycerol-3-phosphate O-acyltransferase activity	5.57711e-05	0.000330274	0.000161228	Abhd5/Agpat1/Agpat3/Agpat4/Gpat2/Gpat3/Lclat1/Lpcat1/Pnpla3	9	12	0.75
MF	GO:0004143	diacylglycerol kinase activity	0.000213765	0.00100586	0.000491024	Agk/Dgka/Dgkb/Dgke/Dgkg/Dgkh/Dgki/Dgkz	8	11	0.727273
MF	GO:0004693	cyclin-dependent protein serine/threonine kinase activity	1.27283e-09	2.14614e-08	1.04767e-08	Ccnd3/Ccnh/Ccnk/Cdk1/Cdk11b/Cdk12/Cdk14/Cdk15/Cdk16/Cdk17/Cdk18/Cdk19/Cdk2/Cdk4/Cdk5/Cdk6/Cdk9/Cdkl2/Cdkl3/Cdkl4/Cdkl5	21	29	0.724138
MF	GO:0097472	cyclin-dependent protein kinase activity	1.27283e-09	2.14614e-08	1.04767e-08	Ccnd3/Ccnh/Ccnk/Cdk1/Cdk11b/Cdk12/Cdk14/Cdk15/Cdk16/Cdk17/Cdk18/Cdk19/Cdk2/Cdk4/Cdk5/Cdk6/Cdk9/Cdkl2/Cdkl3/Cdkl4/Cdkl5	21	29	0.724138
MF	GO:0052744	phosphatidylinositol monophosphate phosphatase activity	2.15121e-06	1.90626e-05	9.30567e-06	Fig4/Inpp5f/Mtmr1/Mtmr14/Mtmr2/Mtmr3/Mtmr4/Mtmr6/Mtmr7/Mtmr9/Pten/Sacm1l/Synj2	13	18	0.722222
MF	GO:0140142	nucleocytoplasmic carrier activity	4.69996e-09	7.13219e-08	3.48168e-08	Cse1l/Ipo11/Ipo4/Ipo5/Ipo9/Kpna2/Kpna3/Kpna4/Kpnb1/Nupl2/Nutf2/Ranbp17/Snupn/Tnpo1/Tnpo2/Xpo1/Xpo4/Xpo5/Xpo6/Xpo7	20	28	0.714286
MF	GO:0001094	TFIID-class transcription factor complex binding	0.000796042	0.00305821	0.00149291	Edf1/Ercc4/Fbl/Nop58/Ruvbl1/Ruvbl2/Znhit6	7	10	0.7
MF	GO:0008140	cAMP response element binding protein binding	0.000796042	0.00305821	0.00149291	Atf2/Atf4/Creb3/Crebbp/Crtc2/Crtc3/Sik1	7	10	0.7
MF	GO:0008494	translation activator activity	0.000796042	0.00305821	0.00149291	Abcf1/Ctif/Dhx29/Larp1/Mif4gd/Paip1/Pcbp1	7	10	0.7
MF	GO:0070878	primary miRNA binding	0.000796042	0.00305821	0.00149291	Ddx3x/Drosha/Ezh2/Pus10/Smad1/Srf/Stat3	7	10	0.7
MF	GO:0000340	RNA 7-methylguanosine cap binding	0.000149292	0.000745847	0.000364096	Ago2/Dcps/Eif4e/Eif4e2/Fmr1/Gemin5/Larp1/Ncbp1/Ncbp3	9	13	0.692308
MF	GO:0004535	poly(A)-specific ribonuclease activity	0.000149292	0.000745847	0.000364096	Cnot1/Cnot2/Cnot6/Cnot6l/Noct/Pan2/Pan3/Parn/Pde12	9	13	0.692308
MF	GO:0004438	phosphatidylinositol-3-phosphatase activity	2.86297e-05	0.000184875	9.02492e-05	Fig4/Mtmr1/Mtmr14/Mtmr2/Mtmr3/Mtmr4/Mtmr6/Mtmr7/Mtmr9/Pten/Sacm1l	11	16	0.6875
MF	GO:0035259	nuclear glucocorticoid receptor binding	5.57249e-06	4.30892e-05	2.10346e-05	Ets2/Fkbp4/Grip1/Ncoa2/Ncoa6/Nr4a1/Nr4a3/Nrip1/Pias2/Stat3/Stat5b/Tacc1/Ywhah	13	19	0.684211
MF	GO:0071617	lysophospholipid acyltransferase activity	5.57249e-06	4.30892e-05	2.10346e-05	Abhd4/Abhd5/Agpat1/Agpat3/Agpat4/Gpat2/Gpat3/Lclat1/Lpcat1/Lpcat3/Lpgat1/Mboat7/Pnpla3	13	19	0.684211
MF	GO:0055106	ubiquitin-protein transferase regulator activity	7.54951e-07	7.16023e-06	3.49537e-06	Aup1/Bmi1/Fbxw7/Glmn/Ring1/Rpl11/Rpl23/Rpl37/Rpl37rt/Rpl5/Rps15/Rps20/Rps7/Trib1/Trib3/Ube2l3	16	24	0.666667
MF	GO:0032183	SUMO binding	1.94996e-05	0.000130069	6.3495e-05	Cbx7/Habp4/Herc2/Pelp1/Pml/Rnf111/Rnf4/Serbp1/Simc1/Sobp/Uba2/Usp25	12	18	0.666667
MF	GO:0003951	NAD+ kinase activity	0.000100757	0.000527236	0.000257378	Agk/Dgka/Dgkb/Dgke/Dgkg/Dgkh/Dgki/Dgkz/Nadk2/Sphk2	10	15	0.666667
MF	GO:0042171	lysophosphatidic acid acyltransferase activity	0.000100757	0.000527236	0.000257378	Abhd4/Abhd5/Agpat1/Agpat3/Agpat4/Gpat2/Gpat3/Lclat1/Lpcat1/Pnpla3	10	15	0.666667
MF	GO:0106222	lncRNA binding	0.000100757	0.000527236	0.000257378	Atp2a2/Celf1/Ddx17/Elavl1/Ezh2/Hnrnpu/Kdm1a/Ppme1/Pum2/Suz12	10	15	0.666667
MF	GO:0045294	alpha-catenin binding	0.000529754	0.00213662	0.00104302	Cdh2/Cdh24/Ctnnb1/Jup/Pkp2/Pkp3/Ptprt/Vcl	8	12	0.666667
MF	GO:0140658	ATP-dependent chromatin remodeler activity	2.05499e-08	2.71169e-07	1.32375e-07	Arid1a/Atrx/Cecr2/Chd1/Chd2/Chd4/Chd5/Chd6/Ercc6/Ercc6l/Ercc6l2/Hells/Ino80/Rad54l/Rad54l2/Rsf1/Shprh/Smarca1/Smarca2/Smarca5/Smarcad1	21	32	0.65625
MF	GO:0000400	four-way junction DNA binding	6.65717e-05	0.000374158	0.00018265	Abl1/Blm/Fancm/Hmg20b/Hmgb1/Men1/Msh2/Rad51c/Rad51d/Wrn/Yy1	11	17	0.647059
MF	GO:0008320	protein transmembrane transporter activity	6.65717e-05	0.000374158	0.00018265	Abca1/Sec61a1/Sec61a2/Sec61g/Sec63/Timm17a/Timm17b/Timm23/Tmed10/Tomm22/Tomm70a	11	17	0.647059
MF	GO:0061608	nuclear import signal receptor activity	6.65717e-05	0.000374158	0.00018265	Ipo11/Ipo4/Ipo5/Ipo9/Kpna2/Kpna3/Kpna4/Kpnb1/Snupn/Tnpo1/Tnpo2	11	17	0.647059
MF	GO:0044548	S100 protein binding	0.000344477	0.00148296	0.00072393	Ager/Ahnak/Anxa11/Anxa2/Atp2a2/Cacybp/Ezr/Kcnk3/S100a6	9	14	0.642857
MF	GO:0070411	I-SMAD binding	0.000344477	0.00148296	0.00072393	Axin1/Ctnnb1/Smad1/Smad2/Smad4/Smad9/Smurf1/Tgfb1i1/Tgfbr1	9	14	0.642857
MF	GO:0097371	MDM2/MDM4 family protein binding	0.000344477	0.00148296	0.00072393	Bcl2l1/Cdk5rap3/Marchf7/Ppara/Psme3/Rpl37/Rpl37rt/Rps15/Rps20	9	14	0.642857
MF	GO:0003899	DNA-directed 5'-3' RNA polymerase activity	4.59476e-08	5.57804e-07	2.723e-07	Crcp/Polr1c/Polr1d/Polr1e/Polr1h/Polr2a/Polr2b/Polr2e/Polr2i/Polr2j/Polr2k/Polr2l/Polr2m/Polr3a/Polr3b/Polr3c/Polr3e/Polr3f/Polr3h/Polrmt/Rpap1	21	33	0.636364
MF	GO:0046965	nuclear retinoid X receptor binding	8.58617e-06	6.39485e-05	3.12174e-05	Fus/Hmga1/Hmga1b/Med25/Ncoa2/Ncoa6/Ncor1/Nr1h2/Nr1h3/Nrip1/Nsd1/Rarb/Tacc1/Uimc1	14	22	0.636364
MF	GO:0005388	P-type calcium transporter activity	0.00181503	0.00613772	0.00299622	Anxa5/Atp2a1/Atp2a2/Atp2b1/Atp2b3/Atp2c1/Atp2c2	7	11	0.636364
MF	GO:0008330	protein tyrosine/threonine phosphatase activity	0.00181503	0.00613772	0.00299622	Dusp10/Dusp16/Dusp2/Dusp5/Dusp6/Dusp7/Dusp8	7	11	0.636364
MF	GO:0008331	high voltage-gated calcium channel activity	0.00181503	0.00613772	0.00299622	Cacna1a/Cacna1b/Cacna1c/Cacna1e/Cacna1f/Cacnb3/Cacnb4	7	11	0.636364
MF	GO:0008641	ubiquitin-like modifier activating enzyme activity	0.00181503	0.00613772	0.00299622	Atg7/Nae1/Sae1/Uba2/Uba3/Uba6/Uba7	7	11	0.636364
MF	GO:0030983	mismatched DNA binding	0.00181503	0.00613772	0.00299622	Aptx/Mlh1/Msh2/Msh3/Msh4/Msh5/Mutyh	7	11	0.636364
MF	GO:0032356	oxidized DNA binding	0.00181503	0.00613772	0.00299622	Blm/Msh2/Mutyh/Ogg1/Rps3/Wrn/Xrcc1	7	11	0.636364
MF	GO:0034450	ubiquitin-ubiquitin ligase activity	0.00181503	0.00613772	0.00299622	Amfr/Anapc11/Rbx1/Ube2k/Ube4a/Ubox5/Ubr5	7	11	0.636364
MF	GO:0016411	acylglycerol O-acyltransferase activity	4.33747e-05	0.000268657	0.000131149	Abhd5/Agpat1/Agpat3/Agpat4/Dgat2/Gpat2/Gpat3/Lclat1/Lpcat1/Lpgat1/Mogat2/Pnpla3	12	19	0.631579
MF	GO:0031434	mitogen-activated protein kinase kinase binding	4.33747e-05	0.000268657	0.000131149	Ace/Arrb1/Dab2ip/Dlg1/Igbp1/Ksr1/Map3k11/Mapk8ip3/Pin1/Raf1/Trib1/Trib3	12	19	0.631579
MF	GO:0034062	5'-3' RNA polymerase activity	3.04118e-08	3.84583e-07	1.8774e-07	Crcp/Polr1c/Polr1d/Polr1e/Polr1h/Polr2a/Polr2b/Polr2e/Polr2i/Polr2j/Polr2k/Polr2l/Polr2m/Polr3a/Polr3b/Polr3c/Polr3e/Polr3f/Polr3h/Polrmt/Rpap1/Tent2	22	35	0.628571
MF	GO:0043015	gamma-tubulin binding	3.04118e-08	3.84583e-07	1.8774e-07	B9d2/Brca2/Brsk1/Cdk5rap2/Cep57l1/Ddx3x/Dixdc1/Fez1/Lyn/Mark4/Pak1/Pde4b/Rab11fip5/Racgap1/Rad51d/Spatc1/Tubgcp2/Tubgcp3/Tubgcp4/Tubgcp5/Tubgcp6/Washc1	22	35	0.628571
MF	GO:0097747	RNA polymerase activity	3.04118e-08	3.84583e-07	1.8774e-07	Crcp/Polr1c/Polr1d/Polr1e/Polr1h/Polr2a/Polr2b/Polr2e/Polr2i/Polr2j/Polr2k/Polr2l/Polr2m/Polr3a/Polr3b/Polr3c/Polr3e/Polr3f/Polr3h/Polrmt/Rpap1/Tent2	22	35	0.628571
MF	GO:0010485	H4 histone acetyltransferase activity	0.000220969	0.00101999	0.00049792	Atf2/Brca2/Ep300/Hat1/Kat5/Kat8/Msl3/Naa40/Naa50/Usp22	10	16	0.625
MF	GO:0042625	ATPase-coupled ion transmembrane transporter activity	0.000220969	0.00101999	0.00049792	Atp6v0e2/Atp6v1a/Atp6v1b2/Atp6v1c1/Atp6v1c2/Atp6v1e1/Atp6v1f/Atp6v1g1/Atp6v1g2/Atp6v1h	10	16	0.625
MF	GO:0044769	ATPase activity, coupled to transmembrane movement of ions, rotational mechanism	0.000220969	0.00101999	0.00049792	Atp6v0e2/Atp6v1a/Atp6v1b2/Atp6v1c1/Atp6v1c2/Atp6v1e1/Atp6v1f/Atp6v1g1/Atp6v1g2/Atp6v1h	10	16	0.625
MF	GO:0046961	proton-transporting ATPase activity, rotational mechanism	0.000220969	0.00101999	0.00049792	Atp6v0e2/Atp6v1a/Atp6v1b2/Atp6v1c1/Atp6v1c2/Atp6v1e1/Atp6v1f/Atp6v1g1/Atp6v1g2/Atp6v1h	10	16	0.625
MF	GO:0019200	carbohydrate kinase activity	2.79906e-05	0.000184677	9.01527e-05	Fggy/Galk1/Hk1/Hk2/Hkdc1/Khk/Pfkfb1/Pfkfb2/Pfkfb3/Pfkl/Pfkm/Pomk/Xylb	13	21	0.619048
MF	GO:0051539	4 iron, 4 sulfur cluster binding	1.30854e-08	1.78491e-07	8.71331e-08	Abce1/Aco1/Aco2/Brip1/Cdkal1/Ddx11/Dna2/Ercc2/Etfdh/Exo5/Ireb2/Mutyh/Ndufs1/Ndufs2/Nfu1/Nthl1/Nubp1/Nubpl/Pold1/Pole/Prim2/Rev3l/Sdhb/Tyw1	24	39	0.615385
MF	GO:1990226	histone methyltransferase binding	0.00113849	0.00418827	0.00204457	Cbx3/Ctnnb1/Hsp90ab1/Lcor/Per2/Phf1/Prdm4/Wiz	8	13	0.615385
MF	GO:0035497	cAMP response element binding	0.000140542	0.000710909	0.000347041	Atf2/Atf6/Atf7/Creb3/Creb3l2/Creb5/E4f1/Jdp2/Jun/Nr4a3/Tcf12	11	18	0.611111
MF	GO:0017056	structural constituent of nuclear pore	1.79401e-05	0.000120327	5.87395e-05	Nupl1/Nup107/Nup133/Nup155/Nup160/Nup188/Nup54/Nup85/Nup88/Nup93/Nup98/Nutf2/Pom121/Tpr	14	23	0.608696
MF	GO:0022884	macromolecule transmembrane transporter activity	1.79401e-05	0.000120327	5.87395e-05	Abca1/Abcc5/Hnrnpa3/Sec61a1/Sec61a2/Sec61g/Sec63/Sidt2/Timm17a/Timm17b/Timm23/Tmed10/Tomm22/Tomm70a	14	23	0.608696
MF	GO:0008525	phosphatidylcholine transporter activity	8.88951e-05	0.00048394	0.000236242	Abca1/Abca3/Abca7/Abcb1a/Abcb1b/Abcg1/Atp8b2/Mttp/Pctp/Pitpna/Pitpnb/Pitpnm1	12	20	0.6
MF	GO:0003680	minor groove of adenine-thymine-rich DNA binding	0.00595897	0.0162932	0.00795377	H1f0/Hmga1/Hmga1b/Hnrnpd/Lin54/Pax6	6	10	0.6
MF	GO:0004551	dinucleotide phosphatase activity	0.00595897	0.0162932	0.00795377	Enpp1/Enpp3/Enpp5/Nudt12/Nudt13/Nudt15	6	10	0.6
MF	GO:0032357	oxidized purine DNA binding	0.00595897	0.0162932	0.00795377	Blm/Msh2/Mutyh/Ogg1/Rps3/Wrn	6	10	0.6
MF	GO:0043139	5'-3' DNA helicase activity	0.00595897	0.0162932	0.00795377	Brip1/Ddx11/Dna2/Ercc2/Ruvbl1/Ruvbl2	6	10	0.6
MF	GO:0050815	phosphoserine residue binding	0.00595897	0.0162932	0.00795377	Nedd4/Pcif1/Pin1/Scaf4/Scaf8/Ywhae	6	10	0.6
MF	GO:0061665	SUMO ligase activity	0.00595897	0.0162932	0.00795377	Cbx7/Pias1/Pias2/Pias4/Ranbp2/Zfp451	6	10	0.6
MF	GO:0070181	small ribosomal subunit rRNA binding	0.00595897	0.0162932	0.00795377	Mrps11/Mrps18c/Rps13/Rps14/Rps3/Utp23	6	10	0.6
MF	GO:0070990	snRNP binding	0.00595897	0.0162932	0.00795377	Prpf31/Snrpa/Snrpb2/Snrpd2/Snrpd3/Strap	6	10	0.6
MF	GO:0097322	7SK snRNA binding	0.00595897	0.0162932	0.00795377	Ccnt2/Cdk9/Celf3/Ddx21/Hexim2/Larp7	6	10	0.6
MF	GO:0140776	protein-containing complex destabilizing activity	0.00595897	0.0162932	0.00795377	Fign/Fignl2/Hspa1a/Hspa1b/Hspa8/Spast	6	10	0.6
MF	GO:0005200	structural constituent of cytoskeleton	5.1221e-13	1.19581e-11	5.83754e-12	Actb/Actg1/Actr3/Add1/Add3/Ank3/Arpc2/Arpc3/Arpc4/Camk2b/Crocc/Ina/Lmna/Lmnb1/Lmnb2/Myom1/Nefh/Odf2/Plec/Prph/Sptb/Sptbn1/Synm/Tln1/Tpm1/Tpm2/Ttn/Tuba1a/Tuba1b/Tuba1c/Tuba4a/Tubb2a/Tubb2b/Tubb3/Tubb4b/Tubb5/Tubb6/Tubd1/Tubg1/Tubg2/Vim	41	69	0.594203
MF	GO:0003684	damaged DNA binding	1.76689e-11	3.575e-10	1.74519e-10	Apex1/Aptx/Aunip/Blm/Brca1/Crebbp/Cry2/Cul4b/Dclre1b/Ddb1/Ep300/Ercc2/Ercc4/Ercc5/H2ax/Hmgb1/Msh2/Msh3/Mutyh/Nbn/Nthl1/Ogg1/Pold1/Polh/Poli/Rad23b/Rbbp8/Rpa1/Rpa2/Rpa3/Rps3/Sde2/Smc6/Wrn/Xrcc1/Xrcc5	36	61	0.590164
MF	GO:0070063	RNA polymerase binding	1.76689e-11	3.575e-10	1.74519e-10	Ago2/Anp32b/Bin1/Brca1/Ccnt2/Cdc73/Ctr9/Dhx9/Elp2/Erbb2/Ercc5/Ercc6/Hnrnpu/Ncoa3/Nedd4/Pabpn1/Paf1/Pcf11/Pcif1/Per2/Phrf1/Pkn2/Ppib/Recql5/Rprd1a/Rprd2/Rrn3/Rtraf/Scaf4/Scaf8/Smyd3/Stom/Uri1/Uvssa/Wac/Wdhd1	36	61	0.590164
MF	GO:0005521	lamin binding	0.000441536	0.00184201	0.000899203	Akap8l/Bnip3l/Hnrnpk/Narf/Ppp1cc/Ppp4c/Sun1/Sun2/Syne1/Tmem201	10	17	0.588235
MF	GO:0008574	plus-end-directed microtubule motor activity	0.000441536	0.00184201	0.000899203	Kif11/Kif14/Kif18a/Kif18b/Kif1a/Kif1c/Kif20b/Kif5a/Kif5b/Stard9	10	17	0.588235
MF	GO:0070034	telomerase RNA binding	0.000441536	0.00184201	0.000899203	Dhx36/Dkc1/Hnrnpc/Hnrnpu/Naf1/Nop10/Smg5/Smg6/Smg7/Snrpd3	10	17	0.588235
MF	GO:0002162	dystroglycan binding	0.00361441	0.0106502	0.00519906	Agrn/Clasp1/Clasp2/Dag1/Fkrp/Plec/Vcl	7	12	0.583333
MF	GO:0004596	peptide alpha-N-acetyltransferase activity	0.00361441	0.0106502	0.00519906	Naa10/Naa15/Naa16/Naa30/Naa40/Naa50/Naa80	7	12	0.583333
MF	GO:0005068	transmembrane receptor protein tyrosine kinase adaptor activity	0.00361441	0.0106502	0.00519906	Frs2/Gab2/Grb2/Irs1/Sh2b2/Sh2d3c/Tradd	7	12	0.583333
MF	GO:0008353	RNA polymerase II CTD heptapeptide repeat kinase activity	0.00361441	0.0106502	0.00519906	Ccnk/Cdk1/Cdk12/Cdk19/Cdk4/Cdk6/Cdk9	7	12	0.583333
MF	GO:0015385	sodium:proton antiporter activity	0.00361441	0.0106502	0.00519906	Chp1/Slc9a1/Slc9a5/Slc9a6/Slc9a8/Slc9a9/Slc9b2	7	12	0.583333
MF	GO:0016671	oxidoreductase activity, acting on a sulfur group of donors, disulfide as acceptor	0.00361441	0.0106502	0.00519906	Aifm1/Ero1a/Msra/Msrb1/Msrb2/Pdia3/Txn2	7	12	0.583333
MF	GO:0031386	protein tag	0.00361441	0.0106502	0.00519906	Nedd8/Rps27a/Sumo1/Sumo2/Ubb/Ubc/Ubl5	7	12	0.583333
MF	GO:0031543	peptidyl-proline dioxygenase activity	0.00361441	0.0106502	0.00519906	Egln1/Egln2/Egln3/Ogfod1/P3h3/P4ha1/P4ha2	7	12	0.583333
MF	GO:0061575	cyclin-dependent protein serine/threonine kinase activator activity	0.00361441	0.0106502	0.00519906	Ccnk/Ccnt2/Ccnyl1/Cdk5r1/Cks1b/Cks2/Mnat1	7	12	0.583333
MF	GO:0070513	death domain binding	0.00361441	0.0106502	0.00519906	Bcl2/Bcl2l1/Cradd/Mcl1/Rack1/Ripk1/Tradd	7	12	0.583333
MF	GO:0017069	snRNA binding	3.31557e-08	4.1496e-07	2.02568e-07	Ccnt2/Cdk9/Celf3/Ddx21/Eftud2/Eif5a/Gemin5/Hexim2/Hnrnpu/Larp7/Lsm10/Lsm11/Lsm4/Prpf31/Prpf4/Prpf8/Rbm41/Rnpc3/Ro60/Sf3b3/Snrpa/Snrpa1/Snrpb2/Snrpd3/Snu13	25	43	0.581395
MF	GO:0008135	translation factor activity, RNA binding	2.0585e-15	6.24755e-14	3.04983e-14	Abtb1/Cpeb1/Cpeb4/Denr/Dhx29/Eef1a1/Eef1a2/Eef1b2/Eef1d/Eef1g/Eef2/Efl1/Eif1/Eif1a/Eif1ax/Eif1b/Eif2a/Eif2b1/Eif2b5/Eif2d/Eif2s1/Eif2s2/Eif2s3x/Eif3a/Eif3b/Eif3c/Eif3d/Eif3e/Eif3f/Eif3h/Eif3i/Eif3k/Eif3l/Eif4a1/Eif4e/Eif4e2/Eif4g1/Eif4g2/Eif4g3/Eif5/Eif5a/Eif5a2/Eif5b/Etf1/Gspt1/Gspt2/Gtpbp1/Gtpbp2/Mrpl58/Mtrf1/Tsfm/Tufm	52	90	0.577778
MF	GO:0046966	nuclear thyroid hormone receptor binding	1.38463e-05	9.71639e-05	4.7432e-05	Brd8/Fus/Gtf2h1/Hr/Med12/Med13/Med30/Ncoa2/Ncoa6/Ncor1/Nsd1/Prmt2/Tacc1/Taf7/Thrap3/Trip12	16	28	0.571429
MF	GO:0048027	mRNA 5'-UTR binding	1.38463e-05	9.71639e-05	4.7432e-05	Aco1/Ddx3x/Dhx36/Fmr1/Igf2bp2/Larp1/Mrps11/Myh10/Ncl/Rpl26/Rpl5/Rps13/Rps14/Rps7/Syncrip/Utp23	16	28	0.571429
MF	GO:0005536	glucose binding	0.00219718	0.00707527	0.00345389	G6pdx/Gyg/Hk1/Hk2/Hkdc1/Pygl/Slc2a8/Ugp2	8	14	0.571429
MF	GO:0008474	palmitoyl-(protein) hydrolase activity	0.00219718	0.00707527	0.00345389	Abhd12/Abhd13/Abhd16a/Abhd17a/Abhd17b/Abhd17c/Lypla2/Ppt1	8	14	0.571429
MF	GO:0016717	oxidoreductase activity, acting on paired donors, with oxidation of a pair of donors resulting in the reduction of molecular oxygen to two molecules of water	0.00219718	0.00707527	0.00345389	Degs1/Fads1/Fads2/Fads3/Fads6/Scd1/Scd3/Scd4	8	14	0.571429
MF	GO:0051011	microtubule minus-end binding	0.00219718	0.00707527	0.00345389	Camsap2/Macf1/Tmod3/Tubgcp2/Tubgcp3/Tubgcp4/Tubgcp5/Tubgcp6	8	14	0.571429
MF	GO:0051139	metal cation:proton antiporter activity	0.00219718	0.00707527	0.00345389	Chp1/Slc11a1/Slc9a1/Slc9a5/Slc9a6/Slc9a8/Slc9a9/Slc9b2	8	14	0.571429
MF	GO:0098599	palmitoyl hydrolase activity	0.00219718	0.00707527	0.00345389	Abhd12/Abhd13/Abhd16a/Abhd17a/Abhd17b/Abhd17c/Lypla2/Ppt1	8	14	0.571429
MF	GO:0008094	ATP-dependent activity, acting on DNA	1.23846e-17	5.36959e-16	2.62124e-16	Arid1a/Atrx/Blm/Brip1/Btaf1/Cecr2/Chd1/Chd2/Chd4/Chd5/Chd6/Chtf8/Ddx1/Ddx11/Ddx3x/Dhx36/Dhx9/Dmc1/Dna2/Dscc1/Ercc2/Ercc3/Ercc6/Ercc6l/Ercc6l2/Fancm/Fbh1/Gtf2f2/Hells/Hfm1/Ino80/Mcm3/Mcm4/Mcm6/Mcm8/Mcm9/Mre11a/Msh2/Rad17/Rad51c/Rad51d/Rad54b/Rad54l/Rad54l2/Rbbp4/Recql5/Rfc4/Rsf1/Ruvbl1/Ruvbl2/Shprh/Smarca1/Smarca2/Smarca5/Smarcad1/Smc3/Top2a/Top2b/Upf1/Wrn/Wrnip1/Xrcc5	62	109	0.568807
MF	GO:0000993	RNA polymerase II complex binding	7.296e-07	6.97428e-06	3.4046e-06	Ago2/Cdc73/Ctr9/Dhx9/Elp2/Ercc5/Hnrnpu/Ncoa3/Paf1/Pcf11/Pcif1/Recql5/Rprd1a/Rprd2/Rtraf/Scaf4/Scaf8/Smyd3/Uri1/Uvssa/Wac	21	37	0.567568
MF	GO:0090079	translation regulator activity, nucleic acid binding	3.60495e-17	1.4588e-15	7.12136e-16	Abcf1/Abtb1/Cpeb1/Cpeb4/Ctif/Denr/Dhx29/Eef1a1/Eef1a2/Eef1b2/Eef1d/Eef1g/Eef2/Efl1/Eif1/Eif1a/Eif1ax/Eif1b/Eif2a/Eif2b1/Eif2b5/Eif2d/Eif2s1/Eif2s2/Eif2s3x/Eif3a/Eif3b/Eif3c/Eif3d/Eif3e/Eif3f/Eif3h/Eif3i/Eif3k/Eif3l/Eif4a1/Eif4e/Eif4e2/Eif4g1/Eif4g2/Eif4g3/Eif5/Eif5a/Eif5a2/Eif5b/Etf1/Gspt1/Gspt2/Gtpbp1/Gtpbp2/Larp1/Mif4gd/Mrpl58/Mtrf1/Paip1/Paip2/Paip2b/Pcbp1/Tsfm/Tufm/Tyms	61	108	0.564815
MF	GO:0001098	basal transcription machinery binding	1.88316e-10	3.41217e-09	1.6657e-09	Ago2/Cdc73/Crebbp/Ctr9/Dhx9/Edf1/Elp2/Ercc4/Ercc5/Esr1/Fbl/Gtf2a2/Hnrnpu/Llph/Ncoa3/Nop58/Paf1/Pcf11/Pcif1/Recql5/Rprd1a/Rprd2/Rtraf/Ruvbl1/Ruvbl2/Scaf4/Scaf8/Smyd3/Taf1/Taf7/Tcf4/Uri1/Uvssa/Wac/Znhit6	35	62	0.564516
MF	GO:0001099	basal RNA polymerase II transcription machinery binding	1.88316e-10	3.41217e-09	1.6657e-09	Ago2/Cdc73/Crebbp/Ctr9/Dhx9/Edf1/Elp2/Ercc4/Ercc5/Esr1/Fbl/Gtf2a2/Hnrnpu/Llph/Ncoa3/Nop58/Paf1/Pcf11/Pcif1/Recql5/Rprd1a/Rprd2/Rtraf/Ruvbl1/Ruvbl2/Scaf4/Scaf8/Smyd3/Taf1/Taf7/Tcf4/Uri1/Uvssa/Wac/Znhit6	35	62	0.564516
MF	GO:0015095	magnesium ion transmembrane transporter activity	0.00133889	0.0047666	0.00232688	Cnnm2/Cnnm4/Mrs2/Nipa2/Nipal3/Slc41a1/Tusc3/Zdhhc13/Zdhhc17	9	16	0.5625
MF	GO:0043138	3'-5' DNA helicase activity	0.00133889	0.0047666	0.00232688	Blm/Dhx9/Ercc3/Fancm/Fbh1/Mcm6/Recql5/Ruvbl1/Wrn	9	16	0.5625
MF	GO:1990825	sequence-specific mRNA binding	0.00133889	0.0047666	0.00232688	Dhx9/Etf1/Fmr1/Hnrnpa1/Nova1/Nova2/Srsf4/Ssb/Tyms	9	16	0.5625
MF	GO:0043175	RNA polymerase core enzyme binding	2.88617e-07	3.0468e-06	1.48734e-06	Ago2/Cdc73/Ctr9/Dhx9/Elp2/Erbb2/Ercc5/Hnrnpu/Ncoa3/Paf1/Pcf11/Pcif1/Recql5/Rprd1a/Rprd2/Rrn3/Rtraf/Scaf4/Scaf8/Smyd3/Uri1/Uvssa/Wac	23	41	0.560976
MF	GO:0001091	RNA polymerase II general transcription initiation factor binding	6.54657e-05	0.000373124	0.000182146	Crebbp/Edf1/Ercc4/Esr1/Fbl/Gtf2a2/Hnrnpu/Nop58/Ruvbl1/Ruvbl2/Taf1/Taf7/Tcf4/Znhit6	14	25	0.56
MF	GO:0003678	DNA helicase activity	3.01907e-11	6.00845e-10	2.93311e-10	Atrx/Blm/Brip1/Chd1/Chd2/Chd4/Chd5/Chd6/Chtf8/Ddx11/Ddx3x/Dhx36/Dhx9/Dna2/Dscc1/Ercc2/Ercc3/Ercc6l/Fancm/Fbh1/Gtf2f2/Hfm1/Mcm3/Mcm4/Mcm6/Mcm8/Mcm9/Mre11a/Rad54l/Rad54l2/Recql5/Rfc4/Ruvbl1/Ruvbl2/Smarcad1/Upf1/Wrn/Wrnip1/Xrcc5	39	70	0.557143
MF	GO:0004402	histone acetyltransferase activity	2.1222e-06	1.89437e-05	9.24765e-06	Atf2/Brca2/Cdyl/Clock/Crebbp/Ep300/Gtf3c4/Hat1/Kat2b/Kat5/Kat8/Mcm3ap/Msl3/Naa40/Naa50/Ncoa3/Supt7l/Tada2a/Taf1/Usp22	20	36	0.555556
MF	GO:0008409	5'-3' exonuclease activity	0.000817778	0.00311217	0.00151925	Aptx/Dclre1b/Dcp2/Dxo/Exo5/Fan1/Fen1/Mre11a/Trir/Xrn1	10	18	0.555556
MF	GO:0035613	RNA stem-loop binding	0.000817778	0.00311217	0.00151925	Csde1/Dazap1/Ddx3x/Dhx9/Eif4a3/Eprs/Fmr1/Myh10/Rc3h1/Rc3h2	10	18	0.555556
MF	GO:0031491	nucleosome binding	7.15329e-08	8.19254e-07	3.99931e-07	Actr6/Arid1a/Arid1b/Cabin1/Glyr1/H1f0/H1f10/H1f2/H1f3/H2az1/H3f3a/H3f3b/Hira/Hmgn1/Hp1bp3/Macroh2a1/Mllt10/Mllt6/Pwwp3a/Rcc1/Rnf4/Sap30l/Smarca1/Smarca5/Ssrp1/Supt16	26	47	0.553191
MF	GO:0031489	myosin V binding	0.000500567	0.002053	0.0010022	Fus/Rab10/Rab11a/Rab11b/Rab14/Rab39b/Rab3c/Rab6a/Rab6b/Rab8a/Taok1	11	20	0.55
MF	GO:0099186	structural constituent of postsynapse	0.000500567	0.002053	0.0010022	Actb/Actg1/Actn1/Camk2b/Dlg1/Dlg4/Dnm3/Ina/Nefh/Shank2/Shank3	11	20	0.55
MF	GO:1990381	ubiquitin-specific protease binding	0.000500567	0.002053	0.0010022	Amfr/Cltc/Derl2/Lcor/Marchf6/Park7/Pten/Spata2/Sumo1/Syvn1/Vcp	11	20	0.55
MF	GO:0008143	poly(A) binding	1.56612e-05	0.000109268	5.3341e-05	Ddx1/Ddx3x/Eif4a3/Hnrnpdl/Hnrnpu/Khdrbs1/Larp4/Pabpc1/Pabpc1l/Pabpc4/Pabpn1/Paip2/Paip2b/Pan3/Rbms2/Syncrip/Zc3h14	17	31	0.548387
MF	GO:0034593	phosphatidylinositol bisphosphate phosphatase activity	0.000307	0.00136021	0.000664006	Fig4/Mtmr1/Mtmr2/Mtmr3/Mtmr4/Mtmr6/Ocrl/Pip4p1/Pip4p2/Pten/Sacm1l/Synj2	12	22	0.545455
MF	GO:0048156	tau protein binding	0.000307	0.00136021	0.000664006	Apoe/Bin1/Dyrk1a/Fkbp4/Gsk3b/Hdac6/Hsp90aa1/Hsp90ab1/Picalm/Ppp2r2a/Smad2/Ttbk1	12	22	0.545455
MF	GO:0005024	transforming growth factor beta receptor activity	0.0109317	0.0267562	0.0130614	Acvr1/Amhr2/Bmpr2/Eng/Tgfbr1/Tgfbr3	6	11	0.545455
MF	GO:0032404	mismatch repair complex binding	0.0109317	0.0267562	0.0130614	Mcm8/Mcm9/Mlh1/Msh2/Mutyh/Wrn	6	11	0.545455
MF	GO:0035197	siRNA binding	0.0109317	0.0267562	0.0130614	Ago2/Dhx9/Dicer1/Fam172a/Fmr1/Tarbp2	6	11	0.545455
MF	GO:0048495	Roundabout binding	0.0109317	0.0267562	0.0130614	Lgr4/Rtn4r/Slit1/Slit2/Slit3/Tgfb1i1	6	11	0.545455
MF	GO:0070410	co-SMAD binding	0.0109317	0.0267562	0.0130614	Gata4/Pax6/Smad1/Smad2/Trim33/Usp9x	6	11	0.545455
MF	GO:0034212	peptide N-acetyltransferase activity	1.26713e-07	1.42435e-06	6.95315e-07	Atf2/Brca2/Cdyl/Clock/Crebbp/Ep300/Esco1/Gtf3c4/Hat1/Kat2b/Kat5/Kat8/Mcm3ap/Msl3/Naa10/Naa15/Naa16/Naa30/Naa40/Naa50/Naa80/Ncoa3/Supt7l/Tada2a/Taf1/Usp22	26	48	0.541667
MF	GO:0004683	calmodulin-dependent protein kinase activity	0.000188615	0.000908647	0.000443569	Camk1/Camk1d/Camk2a/Camk2b/Camk2g/Camk4/Camkk1/Camkk2/Camkv/Dapk1/Mapkapk3/Mknk1/Ptk2b	13	24	0.541667
MF	GO:0009678	pyrophosphate hydrolysis-driven proton transmembrane transporter activity	0.000188615	0.000908647	0.000443569	Atp4a/Atp6v0b/Atp6v0c/Atp6v0e2/Atp6v1a/Atp6v1b2/Atp6v1c1/Atp6v1c2/Atp6v1e1/Atp6v1f/Atp6v1g1/Atp6v1g2/Atp6v1h	13	24	0.541667
MF	GO:0030742	GTP-dependent protein binding	0.000188615	0.000908647	0.000443569	Ap3b1/Arfip2/Cdc42/Dnm1l/Eea1/Mras/Pard6a/Rab32/Rab34/Rab3c/Rac1/Rapgef5/Rapgef6	13	24	0.541667
MF	GO:0140828	metal cation:monoatomic cation antiporter activity	0.000188615	0.000908647	0.000443569	Chp1/Slc11a1/Slc24a2/Slc41a1/Slc8a2/Slc8a3/Slc8b1/Slc9a1/Slc9a5/Slc9a6/Slc9a8/Slc9a9/Slc9b2	13	24	0.541667
MF	GO:0000217	DNA secondary structure binding	3.76055e-06	3.04354e-05	1.48575e-05	Abl1/Blm/Ercc5/Fancm/H1f0/Hmg20b/Hmga1/Hmga1b/Hmgb1/Hnrnpd/Lin54/Men1/Msh2/Pax6/Rad51ap1/Rad51c/Rad51d/Rbbp8/Wrn/Yy1	20	37	0.540541
MF	GO:0061733	peptide-lysine-N-acetyltransferase activity	2.33936e-06	2.04315e-05	9.97394e-06	Atf2/Brca2/Cdyl/Clock/Crebbp/Ep300/Esco1/Gtf3c4/Hat1/Kat2b/Kat5/Kat8/Mcm3ap/Msl3/Naa40/Naa50/Ncoa3/Supt7l/Tada2a/Taf1/Usp22	21	39	0.538462
MF	GO:0008097	5S rRNA binding	0.00650297	0.0172371	0.00841456	Eef2/Nop53/Rpl11/Rpl3/Rpl5/Rpl7/Tst	7	13	0.538462
MF	GO:0017017	MAP kinase tyrosine/serine/threonine phosphatase activity	0.00650297	0.0172371	0.00841456	Dusp10/Dusp16/Dusp2/Dusp5/Dusp6/Dusp7/Dusp8	7	13	0.538462
MF	GO:0017166	vinculin binding	0.00650297	0.0172371	0.00841456	Actn1/Coro2b/Ctnna1/Dag1/Synm/Tln1/Utrn	7	13	0.538462
MF	GO:0031994	insulin-like growth factor I binding	0.00650297	0.0172371	0.00841456	Igf1r/Igfbp4/Igfbp5/Insr/Itga6/Itgav/Itgb4	7	13	0.538462
MF	GO:0036312	phosphatidylinositol 3-kinase regulatory subunit binding	0.00650297	0.0172371	0.00841456	Cbl/Dab2ip/Dnm2/Esr1/Pik3ap1/Pik3r1/Pik3r2	7	13	0.538462
MF	GO:0061650	ubiquitin-like protein conjugating enzyme activity	9.06382e-07	8.46421e-06	4.13193e-06	Atg10/Birc6/Cdc34/Taf1/Ube2b/Ube2c/Ube2d1/Ube2d2a/Ube2d3/Ube2e2/Ube2e3/Ube2f/Ube2g1/Ube2g2/Ube2k/Ube2l3/Ube2n/Ube2o/Ube2q1/Ube2q2/Ube2s/Ube2z/Ufc1	23	43	0.534884
MF	GO:0052866	phosphatidylinositol phosphate phosphatase activity	4.41317e-05	0.000271959	0.000132761	Fig4/Inpp5f/Mtmr1/Mtmr14/Mtmr2/Mtmr3/Mtmr4/Mtmr6/Mtmr7/Mtmr9/Ocrl/Pip4p1/Pip4p2/Pten/Sacm1l/Synj2	16	30	0.533333
MF	GO:0034236	protein kinase A catalytic subunit binding	0.00389675	0.0112635	0.00549842	Akap11/Ezr/Gsk3b/Kcnq1/Pja2/Pkia/Prkar1a/Prkar1b	8	15	0.533333
MF	GO:0045295	gamma-catenin binding	0.00389675	0.0112635	0.00549842	Apc/Apc2/Cdh2/Ctnna1/Fer/Lef1/Ptprt/Tcf7l2	8	15	0.533333
MF	GO:0005048	signal sequence binding	3.51701e-07	3.68073e-06	1.7968e-06	Ap2m1/Cabp1/Nupl1/Ipo4/Ipo5/Kdelr1/Kdelr2/Kdelr3/Kpna2/Kpna3/Kpna4/Kpnb1/Nup98/Pex13/Pex5/Pex7/Pom121/Sec61a1/Sec61a2/Srp54a/Srp54c/Srp68/Tnpo1/Tnpo2/Tomm70a	25	47	0.531915
MF	GO:0016896	exoribonuclease activity, producing 5'-phosphomonoesters	2.72619e-05	0.000180852	8.82854e-05	Cnot1/Cnot2/Cnot6/Cnot6l/Dcp2/Dis3/Eri2/Exd2/Isg20l2/Noct/Pan2/Pan3/Parn/Pde12/Rexo2/Usb1/Xrn1	17	32	0.53125
MF	GO:0004386	helicase activity	9.93378e-20	6.69978e-18	3.2706e-18	Aqr/Atrx/Blm/Brip1/Chd1/Chd2/Chd4/Chd5/Chd6/Chtf8/Ddx1/Ddx10/Ddx11/Ddx17/Ddx19a/Ddx21/Ddx24/Ddx25/Ddx31/Ddx3x/Ddx46/Ddx49/Ddx50/Ddx52/Ddx55/Ddx59/Ddx6/Dhx15/Dhx16/Dhx29/Dhx33/Dhx34/Dhx35/Dhx36/Dhx38/Dhx57/Dhx58/Dhx9/Dicer1/Dna2/Dscc1/Eif4a1/Eif4a3/Ercc2/Ercc3/Ercc6/Ercc6l/Ercc6l2/Fancm/Fbh1/Gtf2f2/Hells/Helz/Helz2/Hfm1/Mcm3/Mcm4/Mcm6/Mcm8/Mcm9/Mre11a/Mtrex/Rad54l/Rad54l2/Recql5/Rfc4/Ruvbl1/Ruvbl2…	80	151	0.529801
MF	GO:0030332	cyclin binding	1.68584e-05	0.000116162	5.67062e-05	Cdk1/Cdk12/Cdk14/Cdk15/Cdk2/Cdk4/Cdk5rap3/Cdk6/Cul3/Fbxw7/Gak/Gps2/Hdac3/Ndc80/Poln/Ptch1/Rack1/Tnfaip1	18	34	0.529412
MF	GO:0035173	histone kinase activity	0.00234841	0.00744378	0.00363379	Aurka/Baz1b/Cdk1/Cdk2/Chek1/Dcaf1/Haspin/Pkn1/Prkaa2	9	17	0.529412
MF	GO:0051721	protein phosphatase 2A binding	6.46462e-06	4.90503e-05	2.39446e-05	Bcl2/Bod1l/Cacna1b/Cacna1c/Cttnbp2nl/Dab2ip/Foxo1/Hmgcr/Igbp1/Mapt/Mfhas1/Ppme1/Ppp2r2a/Rps6kb1/Smg5/Smg7/Strn/Strn3/Strn4/Vim	20	38	0.526316
MF	GO:0070717	poly-purine tract binding	6.46462e-06	4.90503e-05	2.39446e-05	Dazap1/Ddx1/Ddx3x/Eif4a3/Fmr1/Hnrnpdl/Hnrnpu/Khdrbs1/Larp4/Pabpc1/Pabpc1l/Pabpc4/Pabpn1/Paip2/Paip2b/Pan3/Patl1/Rbms2/Syncrip/Zc3h14	20	38	0.526316
MF	GO:0031492	nucleosomal DNA binding	0.00142181	0.00494579	0.00241436	H1f0/H1f10/H1f2/H1f3/H2az1/H3f3a/H3f3b/Hmgn1/Macroh2a1/Rcc1	10	19	0.526316
MF	GO:0070003	threonine-type peptidase activity	0.00142181	0.00494579	0.00241436	Asrgl1/Ggt1/Ggt7/Psmb1/Psmb10/Psmb2/Psmb3/Psmb4/Psmb6/Psmb7	10	19	0.526316
MF	GO:0044183	protein folding chaperone	4.00811e-06	3.22241e-05	1.57307e-05	Ccdc47/Cct2/Cct3/Cct7/Cct8/Cd74/Dffa/Hsp90aa1/Hsp90ab1/Hspa1a/Hspa1b/Hspa5/Hspa8/Hspa9/Lyrm7/Pdcl3/Pfdn1/Pfdn2/Tcp1/Tor1a/Wdr83os	21	40	0.525
MF	GO:0004407	histone deacetylase activity	0.00086408	0.00325101	0.00158703	Atxn3/Hdac1/Hdac11/Hdac2/Hdac3/Hdac6/Mier1/Mier2/Mta2/Sirt2/Sirt7	11	21	0.52381
MF	GO:0000979	RNA polymerase II core promoter sequence-specific DNA binding	0.000526793	0.00213176	0.00104065	Egr1/Ezh2/H2az1/H3f3a/H3f3b/Hdac1/Macroh2a1/Pax6/Rela/Ruvbl2/Taf1/Tbpl1	12	23	0.521739
MF	GO:0050431	transforming growth factor beta binding	0.000526793	0.00213176	0.00104065	Acvr1/Agrn/Cd109/Eng/Hyal2/Tgfb3/Tgfbr1/Tgfbr3/Tsku/Vasn/Wfikkn1/Wfikkn2	12	23	0.521739
MF	GO:0120014	phospholipid transfer activity	0.000526793	0.00213176	0.00104065	Abca3/Cert1/Gltp/Mttp/Osbpl2/Pitpna/Pitpnb/Pitpnc1/Pitpnm1/Plekha8/Prelid1/Prelid2	12	23	0.521739
MF	GO:0140318	protein transporter activity	0.000526793	0.00213176	0.00104065	Abca1/Igf1r/Sec61a1/Sec61a2/Sec61g/Sec63/Timm17a/Timm17b/Timm23/Tmed10/Tomm22/Tomm70a	12	23	0.521739
MF	GO:0001223	transcription coactivator binding	5.96253e-07	5.79081e-06	2.82687e-06	Atf7/Ccnt2/Cdk9/Cit/Crebbp/Ep300/Esr1/Foxo1/Gata2/Gata3/Gata4/Hif1a/Med25/Med6/Nr4a3/Ppara/Ppard/Rela/Rorc/Rpl23/Six1/Smad4/Tead2/Trerf1/Zbtb17	25	48	0.520833
MF	GO:0030331	nuclear estrogen receptor binding	3.70825e-07	3.8151e-06	1.86239e-06	Arrb1/Cnot1/Ctnnb1/Dcaf1/Dcaf13/Esr1/Fus/Grm1/Lats1/Lcor/Lef1/Ncoa2/Ncoa3/Ncoa6/Ncor1/Nrip1/Nsd1/Pias2/Pik3r1/Ppargc1b/Prmt2/Rnf4/Src/Strn/Tacc1/Wipi1	26	50	0.52
MF	GO:0001671	ATPase activator activity	0.000322028	0.00141134	0.000688967	Ahsa1/Ahsa2/Atp1b2/Atp1b3/Dnaja1/Dnaja2/Dnajb2/Dnajb4/Grpel1/Gtf2h4/Hscb/Nkrf/Rab6a	13	25	0.52
MF	GO:0070412	R-SMAD binding	0.000322028	0.00141134	0.000688967	Axin1/Drosha/Jun/Men1/Pax6/Pmepa1/Ppm1a/Ranbp3/Smad2/Smad4/Smurf1/Trim33/Zeb2	13	25	0.52
MF	GO:0000175	3'-5'-exoribonuclease activity	0.000121136	0.000620501	0.000302907	Cnot1/Cnot2/Cnot6/Cnot6l/Dis3/Eri2/Exd2/Isg20l2/Noct/Pan2/Pan3/Parn/Pde12/Rexo2/Usb1	15	29	0.517241
MF	GO:0004532	exoribonuclease activity	4.58895e-05	0.000277163	0.000135301	Cnot1/Cnot2/Cnot6/Cnot6l/Dcp2/Dis3/Eri2/Exd2/Isg20l2/Noct/Pan2/Pan3/Parn/Pde12/Rexo2/Usb1/Xrn1	17	33	0.515152
MF	GO:0042974	nuclear retinoic acid receptor binding	4.58895e-05	0.000277163	0.000135301	Cnot1/Fus/Hmga1/Hmga1b/Med25/Ncoa2/Ncoa6/Ncor1/Nr1h2/Nr1h3/Nrip1/Nsd1/Prmt2/Rarb/Snw1/Tacc1/Uimc1	17	33	0.515152
MF	GO:0047485	protein N-terminus binding	2.28356e-16	7.70068e-15	3.7592e-15	Aptx/Banf1/Birc2/Cacna1e/Calm2/Calm3/Cdk5rap2/Csnk2a1/Dab2ip/Eif3e/Eif5a/Epb41/Ercc2/Ercc3/Ercc4/Ercc5/Ercc6/Exoc2/Exoc5/Fez1/Gtf2h2/Gtf2h3/Hdac1/Hspa1a/Hspa1b/Id1/Kcnb1/Kcnq2/Lrp8/Mau2/Men1/Mnat1/Morf4l1/Myo7a/Nbn/Ncoa3/Nipbl/Npm1/Pdcd10/Pelp1/Pex5/Phb2/Plec/Ppp1cc/Rab6a/Rbpj/Rela/Rnd2/Rpa2/Rps21/Scfd1/Sdcbp/Snap25/Snf8/Srrm2/Stx5a/Stxbp1/Tarbp2/Tbl1xr1/Tgfb2/Tnks2/Tpm1/Traf6/Tsc1/Unc13a/Vwf/Wdr…	69	134	0.514925
MF	GO:0043022	ribosome binding	2.0477e-09	3.31455e-08	1.61805e-08	Abcf1/Ccdc47/Cpeb1/Cpeb4/Dnajc1/Eef2/Efl1/Eif2a/Eif2s1/Eif3c/Eif3k/Eif5a/Eif5a2/Fmr1/Gcn1/Gemin5/Hspa5/Letm2/Letmd1/Maip1/Mettl17/Naa10/Naa15/Naa16/Nomo1/Pttg1/Rack1/Rpn2/Rpsa/Sec61a1/Sec61a2/Sec61g/Serbp1/Srp19/Srp68/Srp72/Ythdf1	37	72	0.513889
MF	GO:0097718	disordered domain specific binding	1.74802e-05	0.000118553	5.78733e-05	Ap2a2/Ap2m1/Bcl2l2/Calm2/Calm3/Cltc/Crebbp/Ctnnb1/Ezr/Gapdh/Hsp90aa1/Hsp90ab1/Hspa1a/Myo5a/Ncoa3/Siah1a/Smad2/Tead2/Tpm1	19	37	0.513514
MF	GO:0045182	translation regulator activity	3.39202e-18	1.64717e-16	8.04088e-17	Abcf1/Abtb1/Ago2/Ago3/Cpeb1/Cpeb4/Ctif/Denr/Dhx29/Eef1a1/Eef1a2/Eef1b2/Eef1d/Eef1g/Eef2/Efl1/Eif1/Eif1a/Eif1ax/Eif1b/Eif2a/Eif2ak1/Eif2ak3/Eif2b1/Eif2b5/Eif2d/Eif2s1/Eif2s2/Eif2s3x/Eif3a/Eif3b/Eif3c/Eif3d/Eif3e/Eif3f/Eif3h/Eif3i/Eif3k/Eif3l/Eif4a1/Eif4a3/Eif4e/Eif4e2/Eif4ebp2/Eif4g1/Eif4g2/Eif4g3/Eif5/Eif5a/Eif5a2/Eif5b/Etf1/Fmr1/Fxr1/Gspt1/Gspt2/Gtpbp1/Gtpbp2/Ireb2/Larp1/Mif4gd/Mirlet7g/Mrpl58/M…	78	152	0.513158
MF	GO:0030159	signaling receptor complex adaptor activity	1.0807e-05	7.76314e-05	3.78969e-05	Axin1/Crk/Frs2/Gab2/Gnb1/Gnb4/Grb2/Grip1/Homer2/Irs1/Mapk8ip3/Ptpn11/Sh2b2/Sh2d3c/Shank1/Shank2/Shank3/Sorbs1/Spata2/Tradd	20	39	0.512821
MF	GO:0061631	ubiquitin conjugating enzyme activity	1.0807e-05	7.76314e-05	3.78969e-05	Birc6/Cdc34/Taf1/Ube2b/Ube2c/Ube2d1/Ube2d2a/Ube2d3/Ube2e2/Ube2e3/Ube2g1/Ube2g2/Ube2k/Ube2l3/Ube2n/Ube2o/Ube2q1/Ube2q2/Ube2s/Ube2z	20	39	0.512821
MF	GO:0140296	general transcription initiation factor binding	1.47738e-07	1.64545e-06	8.03249e-07	Atf4/Brf2/Cand1/Crebbp/Edf1/Ercc4/Esr1/Fbl/Gtf2a2/Hnrnpf/Hnrnpu/Jun/Nop58/Optn/Polr1e/Rela/Rnf4/Rptor/Runx2/Ruvbl1/Ruvbl2/Taf1/Taf13/Taf7/Tcf4/Thra/Yeats2/Zbtb43/Znhit6	29	57	0.508772
MF	GO:0003743	translation initiation factor activity	5.72629e-08	6.68434e-07	3.26306e-07	Denr/Dhx29/Eif1/Eif1a/Eif1ax/Eif1b/Eif2a/Eif2b1/Eif2b5/Eif2d/Eif2s1/Eif2s2/Eif2s3x/Eif3a/Eif3b/Eif3c/Eif3d/Eif3e/Eif3f/Eif3h/Eif3i/Eif3k/Eif3l/Eif4a1/Eif4e/Eif4e2/Eif4g1/Eif4g2/Eif4g3/Eif5/Eif5b	31	61	0.508197
MF	GO:0019843	rRNA binding	2.09856e-09	3.35217e-08	1.63641e-08	Brix1/Cavin1/Ddx21/Eef2/Emg1/Imp3/Mrpl20/Mrps11/Mrps18c/Ncl/Nol12/Nop53/Npm1/Rcc1l/Rpf1/Rpl11/Rpl12/Rpl17/Rpl23/Rpl23a/Rpl3/Rpl37/Rpl37rt/Rpl37a/Rpl5/Rpl7/Rpl8/Rpl9/Rplp0/Rps13/Rps14/Rps18/Rps3/Rps4x/Rps5/Rps9/Tst/Utp23	38	75	0.506667
MF	GO:0019905	syntaxin binding	8.17875e-10	1.43899e-08	7.02461e-09	Abca1/Abl1/Cacna1a/Dapk1/Golga2/Hectd3/Myo5a/Napa/Napb/Napg/Ptpn2/Rnf40/Scfd1/Scfd2/Snap23/Snap25/Snph/Stx16/Stx6/Stx7/Stxbp1/Stxbp3/Stxbp4/Sybu/Syp/Syt17/Syt2/Syt4/Syt5/Syt6/Syt7/Syt9/Tmed10/Tmed9/Tpcn1/Txlnb/Unc13a/Vamp1/Vamp3/Vps11	40	79	0.506329
MF	GO:0031490	chromatin DNA binding	2.78499e-13	6.8565e-12	3.3471e-12	Apex1/Atrx/Bap1/Bcl6/Cebpa/Clock/Crebbp/Ctcf/Ddx17/Dhx9/Ep300/Ezh2/Foxo1/Foxo3/Grhl1/Grhl3/H1f0/H1f10/H1f2/H1f3/H2az1/H3f3a/H3f3b/Hdac2/Hdac3/Hmgn1/Hnrnpu/Hr/Kdm3a/Kdm5a/Kdm6b/Lemd2/Macroh2a1/Nkap/Nr1h2/Nr1h3/Pax6/Per1/Pole3/Rcc1/Rela/Repin1/Runx2/Ruvbl2/Sbno1/Sbno2/Srf/Stat3/Suz12/Thra/Top1/Tox/Tox4/Zfp276/Zfp692/Zfx/Zic2	57	113	0.504425
MF	GO:0042826	histone deacetylase binding	4.14766e-15	1.14438e-13	5.58644e-14	Akap8l/Bex4/Bhlhe41/Brms1l/Cbx5/Ccnd1/Cebpa/Chd4/Chd5/Cir1/Dact1/Dhx36/Gmnn/Hdac1/Hdac2/Hdac3/Hdac6/Hey2/Hic1/Hif1a/Hnrnpd/Hoxa10/Hr/Hsp90aa1/Hsp90ab1/Hspa1a/Hspa1b/Kat2b/Kctd21/Kpna2/Lcor/Lef1/Mapk8/Mier1/Mier2/Mier3/Mta1/Mta2/Nacc2/Ncor1/Nipbl/Nkx2-5/Nr2c1/Nrip1/Nudt21/Per2/Phb/Phf6/Pkn1/Pkn2/Rac1/Rbbp4/Rela/Runx2/Satb2/Sfpq/Sik1/Sirt2/Six3/Smg5/Smyd4/Srf/Tal1/Top2a/Top2b/Traf6/Ywhae	67	134	0.5
MF	GO:0016667	oxidoreductase activity, acting on a sulfur group of donors	2.39749e-07	2.55312e-06	1.24634e-06	Aifm1/Chchd4/Enox2/Ero1a/Glrx2/Glrx3/Gsto1/Gsto2/Ifi30/Msra/Msrb1/Msrb2/Pcyox1l/Pdia3/Pdia4/Pdia5/Pgk1/Qsox1/Sco2/Sqor/Srxn1/Sumf1/Tmx1/Tmx3/Tmx4/Txn1/Txn2/Txndc5/Txnl1	29	58	0.5
MF	GO:0019829	ATPase-coupled cation transmembrane transporter activity	9.9799e-07	9.17848e-06	4.48061e-06	Anxa5/Atp13a3/Atp1a1/Atp1a3/Atp1b2/Atp1b3/Atp2a1/Atp2a2/Atp2b1/Atp2b3/Atp2c1/Atp2c2/Atp4a/Atp6v0b/Atp6v0c/Atp6v0e2/Atp6v1a/Atp6v1b2/Atp6v1c1/Atp6v1c2/Atp6v1e1/Atp6v1f/Atp6v1g1/Atp6v1g2/Atp6v1h/Atp7a	26	52	0.5
MF	GO:0044390	ubiquitin-like protein conjugating enzyme binding	1.08891e-05	7.77609e-05	3.79601e-05	Ankib1/Arih1/Aup1/Dcun1d1/Dcun1d3/Marchf6/Marchf7/Park7/Ppara/Rnf14/Rnf144b/Rnf185/Rnf19b/Rnf217/Rnf4/Rnf40/Rnf5/Rps3/Siah1a/Traf6/Uba2	21	42	0.5
MF	GO:0003925	G protein activity	2.84958e-05	0.000184875	9.02492e-05	Cdc42/Hras/Kras/Mras/Nras/Rab10/Rab11a/Rab11b/Rab1a/Rab1b/Rab7/Rac1/Rac3/Rala/Rap1b/Rasl10b/Rasl11a/Rhoa/Rit1	19	38	0.5
MF	GO:0031369	translation initiation factor binding	2.84958e-05	0.000184875	9.02492e-05	Cacna1c/Celf1/Ddx3x/Eif2ak3/Eif2b5/Eif2s2/Eif3b/Eif3c/Eif3f/Eif4e/Eif4ebp2/Eif4g1/Eif5/Fmr1/Larp1/Rbx1/Rps19/Syt11/Zpr1	19	38	0.5
MF	GO:0042162	telomeric DNA binding	4.61751e-05	0.000277508	0.000135469	Acd/Apex1/Hmbox1/Hnrnpa1/Hnrnpd/Ncl/Rpa1/Rpa2/Smg1/Smg5/Smg6/Smg7/Ten1/Upf1/Upf3a/Xrcc5/Zbtb10/Zbtb48	18	36	0.5
MF	GO:0019213	deacetylase activity	7.49205e-05	0.000411554	0.000200906	Adprs/Amdhd2/Atxn3/Hdac1/Hdac11/Hdac2/Hdac3/Hdac6/Macrod2/Mier1/Mier2/Mta2/Ndst1/Oard1/Pigl/Sirt2/Sirt7	17	34	0.5
MF	GO:0051059	NF-kappaB binding	0.000121738	0.000620969	0.000303135	Ankrd42/Apex1/Cdk5rap3/Commd7/Cpne1/Ep300/Faf1/Gsk3b/Hdac1/Hdac2/Hdac3/Npm1/Pdcd11/Ppard/Rela/Rnf25	16	32	0.5
MF	GO:0015662	P-type ion transporter activity	0.00019814	0.000939616	0.000458687	Anxa5/Atp1a1/Atp1a3/Atp1b2/Atp1b3/Atp2a1/Atp2a2/Atp2b1/Atp2b3/Atp2c1/Atp2c2/Atp4a/Atp6v0b/Atp6v0c/Atp7a	15	30	0.5
MF	GO:0016417	S-acyltransferase activity	0.00019814	0.000939616	0.000458687	Dlst/Fasn/Mcat/Zdhhc1/Zdhhc12/Zdhhc13/Zdhhc14/Zdhhc16/Zdhhc17/Zdhhc18/Zdhhc2/Zdhhc21/Zdhhc23/Zdhhc24/Zdhhc3	15	30	0.5
MF	GO:0098918	structural constituent of synapse	0.00019814	0.000939616	0.000458687	Actb/Actg1/Actn1/Bsn/Camk2b/Dlg1/Dlg4/Dnm3/Erc2/Ina/Nefh/Ppfia2/Rims2/Shank2/Shank3	15	30	0.5
MF	GO:0140358	P-type transmembrane transporter activity	0.00019814	0.000939616	0.000458687	Anxa5/Atp1a1/Atp1a3/Atp1b2/Atp1b3/Atp2a1/Atp2a2/Atp2b1/Atp2b3/Atp2c1/Atp2c2/Atp4a/Atp6v0b/Atp6v0c/Atp7a	15	30	0.5
MF	GO:0008139	nuclear localization sequence binding	0.000864971	0.00325101	0.00158703	Cabp1/Nupl1/Ipo4/Ipo5/Kpna2/Kpna3/Kpna4/Kpnb1/Nup98/Pom121/Tnpo1/Tnpo2	12	24	0.5
MF	GO:0017075	syntaxin-1 binding	0.000864971	0.00325101	0.00158703	Dapk1/Myo5a/Rnf40/Snap25/Snph/Stxbp1/Stxbp3/Sybu/Syp/Syt4/Unc13a/Vamp3	12	24	0.5
MF	GO:0033558	protein lysine deacetylase activity	0.00142116	0.00494579	0.00241436	Atxn3/Hdac1/Hdac11/Hdac2/Hdac3/Hdac6/Mier1/Mier2/Mta2/Sirt2/Sirt7	11	22	0.5
MF	GO:0070182	DNA polymerase binding	0.00142116	0.00494579	0.00241436	Acd/Fancd2/Hmgb1/Hsp90aa1/Hsp90ab1/Lonp1/Nat10/Ncoa2/Nhej1/Ptges3/Smg6	11	22	0.5
MF	GO:0070840	dynein complex binding	0.00142116	0.00494579	0.00241436	Apc/Bicd2/Fbxw11/Fmr1/Gpsm2/Gsk3b/Hdac6/Katnb1/Pafah1b1/Smc3/Tpr	11	22	0.5
MF	GO:0008649	rRNA methyltransferase activity	0.00234306	0.00744378	0.00363379	Bud23/Dimt1/Emg1/Fbl/Fbll1/Mrm3/Nop2/Nsun5/Tfb1m/Trmt2b	10	20	0.5
MF	GO:0034185	apolipoprotein binding	0.00234306	0.00744378	0.00363379	Abca1/Canx/Hspd1/Lcat/Lrp1/Lrp8/Mapt/Mttp/Plg/Vldlr	10	20	0.5
MF	GO:0070064	proline-rich region binding	0.00234306	0.00744378	0.00363379	Abi2/Abl1/Ccnd1/Cttn/Cyld/Gigyf2/Nedd4/Prpf40a/Rabac1/Wbp4	10	20	0.5
MF	GO:0042800	histone methyltransferase activity (H3-K4 specific)	0.00387904	0.0112635	0.00549842	Cxxc1/Kmt2a/Kmt2b/Kmt2c/Kmt2d/Prdm9/Rbbp5/Setd1b/Wdr5	9	18	0.5
MF	GO:0052745	inositol phosphate phosphatase activity	0.00387904	0.0112635	0.00549842	Impa1/Inpp1/Inpp5f/Inppl1/Minpp1/Mtmr7/Ocrl/Pten/Synj2	9	18	0.5
MF	GO:0140312	cargo adaptor activity	0.00387904	0.0112635	0.00549842	Ap1g2/Ap1m1/Ap2a2/Ap2m1/Ap2s1/Ap4e1/Arrb1/Epn1/Hip1r	9	18	0.5
MF	GO:0072542	protein phosphatase activator activity	0.00645461	0.0172371	0.00841456	B3gat3/Calm2/Calm3/Ppp2r5c/Ppp2r5d/Ppp2r5e/Ppp4r3a/Ppp4r3b	8	16	0.5
MF	GO:0004298	threonine-type endopeptidase activity	0.0108088	0.0267247	0.0130461	Psmb1/Psmb10/Psmb2/Psmb3/Psmb4/Psmb6/Psmb7	7	14	0.5
MF	GO:0005545	1-phosphatidylinositol binding	0.0108088	0.0267247	0.0130461	Eea1/Epb41/Picalm/Snx9/Wdfy3/Zfyve1/Zfyve9	7	14	0.5
MF	GO:0008195	phosphatidate phosphatase activity	0.0108088	0.0267247	0.0130461	Lpin2/Plpp1/Plpp6/Plppr2/Plppr3/Plppr4/Plppr5	7	14	0.5
MF	GO:0000014	single-stranded DNA endodeoxyribonuclease activity	0.018249	0.0415652	0.0202907	Ercc4/Mre11a/Ptbp1/Rbbp8/Xrcc1/Xrcc4	6	12	0.5
MF	GO:0005522	profilin binding	0.018249	0.0415652	0.0202907	Actg1/Cttn/Diaph1/Enah/Htt/Vasp	6	12	0.5
MF	GO:0015269	calcium-activated potassium channel activity	0.018249	0.0415652	0.0202907	Kcnmb4/Kcnn1/Kcnn2/Kcnn3/Kcnn4/Tmem38a	6	12	0.5
MF	GO:0016846	carbon-sulfur lyase activity	0.018249	0.0415652	0.0202907	Cenpv/Cth/Glo1/Gstm4/Kyat1/Mgst2	6	12	0.5
MF	GO:0030955	potassium ion binding	0.018249	0.0415652	0.0202907	Acat1/Adprh/Atp1a1/Drg1/Pklr/Pkm	6	12	0.5
MF	GO:0032454	histone H3-methyl-lysine-9 demethylase activity	0.018249	0.0415652	0.0202907	Hr/Kdm1a/Kdm3a/Kdm4b/Kdm7a/Phf8	6	12	0.5
MF	GO:0035612	AP-2 adaptor complex binding	0.018249	0.0415652	0.0202907	Aak1/Arrb1/Bmp2k/Fcho1/Sidt2/Tbc1d5	6	12	0.5
MF	GO:0060590	ATPase regulator activity	0.018249	0.0415652	0.0202907	Bag3/Grpel1/Hspbp1/Hsph1/Katnb1/Sil1	6	12	0.5
MF	GO:0070097	delta-catenin binding	0.018249	0.0415652	0.0202907	Abl1/Cdh24/Ctnnb1/Dact1/Fer/Ptprt	6	12	0.5
MF	GO:0031625	ubiquitin protein ligase binding	2.94284e-33	1.11572e-30	5.44654e-31	Abcb1a/Abcb1b/Abi2/Actg1/Ambra1/Apc/Arih1/Arrb1/Arrdc1/Atf6/Atp6v0c/Atxn3/Aup1/Aurka/Axin1/Bcl2/Bid/Brca1/Cacul1/Cacybp/Caml/Casc3/Cct2/Cd40/Ckb/Crk/Cul1/Cul2/Cul3/Cul4b/Cul5/Cul7/Cul9/Dbt/Det1/Dnaja1/Dnajb2/Dnm1l/Eif4e2/Erbb2/Erbb3/Faf1/Fbxw7/Foxo1/Fzd4/Fzd6/Gabarapl1/Gabarapl2/Glmn/Gsk3b/H13/Hdac6/Herc2/Hif1a/Hsp90aa1/Hsp90ab1/Hspa1a/Hspa1b/Hspa5/Hspa8/Hspa9/Hspbp1/Hspd1/Ikbke/Jak1/Jun/Kcnh2/Kc…	157	315	0.498413
MF	GO:0000149	SNARE binding	2.82393e-13	6.8565e-12	3.3471e-12	Abca1/Abl1/Ankrd27/Cacna1a/Capn10/Dapk1/Exoc3/Golga2/Hectd3/Kcnb1/Myo5a/Napa/Napb/Napg/Nbas/Picalm/Ptpn2/Rnf40/Scfd1/Scfd2/Sec24a/Septin8/Snap23/Snap25/Snapin/Snph/Stx11/Stx12/Stx16/Stx17/Stx1b/Stx3/Stx5a/Stx6/Stx7/Stxbp1/Stxbp3/Stxbp4/Sybu/Syp/Syt11/Syt17/Syt2/Syt4/Syt5/Syt6/Syt7/Syt9/Tmed10/Tmed9/Tnfaip2/Tpcn1/Txlnb/Unc13a/Uvrag/Vamp1/Vamp3/Vps11/Vps50	59	119	0.495798
MF	GO:0008186	ATP-dependent activity, acting on RNA	8.70691e-09	1.25836e-07	6.14284e-08	Aqr/Brip1/Ddx1/Ddx10/Ddx11/Ddx17/Ddx19a/Ddx21/Ddx24/Ddx25/Ddx31/Ddx3x/Ddx46/Ddx49/Ddx50/Ddx52/Ddx55/Ddx59/Ddx6/Dhx15/Dhx16/Dhx29/Dhx33/Dhx34/Dhx35/Dhx36/Dhx38/Dhx57/Dhx58/Dhx9/Eif4a1/Eif4a3/Fancm/Helz2/Mtrex/Tdrd9/Upf1	37	75	0.493333
MF	GO:0003724	RNA helicase activity	1.39555e-08	1.88245e-07	9.18943e-08	Aqr/Brip1/Ddx1/Ddx10/Ddx17/Ddx19a/Ddx21/Ddx24/Ddx25/Ddx31/Ddx3x/Ddx46/Ddx49/Ddx50/Ddx52/Ddx55/Ddx59/Ddx6/Dhx15/Dhx16/Dhx29/Dhx33/Dhx34/Dhx35/Dhx36/Dhx38/Dhx57/Dhx58/Dhx9/Eif4a1/Eif4a3/Fancm/Helz2/Mtrex/Tdrd9/Upf1	36	73	0.493151
MF	GO:0030276	clathrin binding	9.23727e-08	1.04804e-06	5.11617e-07	Aftph/Ap1g2/Ap1m1/Ap2a2/Ap2b1/Ap2m1/Ap2s1/Arrb1/Bcl2l1/Clint1/Clta/Cltb/Cltc/Dnm1l/Epn1/Gak/Gpr107/Hip1r/Lrp1/Nsg1/Picalm/Pik3c2a/Smap1/Syt11/Syt17/Syt2/Syt4/Syt5/Syt6/Syt7/Syt9/Tom1	32	65	0.492308
MF	GO:0001222	transcription corepressor binding	2.5619e-06	2.17492e-05	1.06172e-05	Bcl6/Bsn/Cnot2/Ehmt1/Eno1b/Esr1/Ezh2/Hdac1/Hdac2/Hdac3/Hdac6/Hdgf/Lcor/Lef1/Mtf2/Nr1d1/Per1/Per2/Phf1/Six3/Suz12/Usp11/Wiz/Zbtb16/Zfp644	25	51	0.490196
MF	GO:0019894	kinesin binding	2.5619e-06	2.17492e-05	1.06172e-05	Actb/Arhgef10/Crocc/Dcp1a/Dlg1/Dlg4/Kif18b/Kif3a/Kif3c/Kif5a/Kifap3/Kifbp/Klc2/Klc4/Kpnb1/Ktn1/Mapk8/Mapk8ip2/Mapk8ip3/Plekhm2/Prc1/Sybu/Tor1a/Tor1b/Ttbk2	25	51	0.490196
MF	GO:0015036	disulfide oxidoreductase activity	1.07329e-05	7.76314e-05	3.78969e-05	Aifm1/Chchd4/Enox2/Ero1a/Glrx2/Glrx3/Gsto1/Gsto2/Ifi30/Pdia3/Pdia4/Pdia5/Pgk1/Qsox1/Sco2/Tmx1/Tmx3/Tmx4/Txn1/Txn2/Txndc5/Txnl1	22	45	0.488889
MF	GO:0017124	SH3 domain binding	6.81476e-14	1.7985e-12	8.77966e-13	Abi2/Abl1/Adam10/Adam12/Adam19/Adam9/Afap1l1/Afap1l2/Arhgap1/Arhgap17/Arhgap27/Arhgap31/Casp9/Cbl/Cblb/Ccdc6/Cit/Cntnap1/Crk/Cttnbp2/Dab2ip/Dnm2/Dock4/Dpysl3/Elmo2/Enah/Eps15/Fmn1/Fut8/Grb2/Grik5/Hip1r/Ilk/Inppl1/Itgb1bp2/Khdrbs1/Lancl1/Lyn/Map4k3/Mapt/Mical1/Mypn/Pdcd6ip/Picalm/Prkce/Pttg1/Reps1/Rufy2/Sh3bp2/Sh3bp5/Sh3gl1/Shank1/Shank2/Shank3/Sos1/Syngap1/Synj2/Usp8/Uvrag/Vasp/Wasf2/Wipf1/Wipf3/…	64	131	0.48855
MF	GO:0018024	histone-lysine N-methyltransferase activity	1.73289e-05	0.000118187	5.76948e-05	Cxxc1/Ehmt1/Ezh1/Ezh2/Kmt2a/Kmt2b/Kmt2c/Kmt2d/Kmt5a/Kmt5b/N6amt1/Nsd1/Prdm9/Rbbp5/Setd1b/Setd5/Setdb2/Smyd3/Smyd5/Suv39h2/Wdr5	21	43	0.488372
MF	GO:0044389	ubiquitin-like protein ligase binding	7.16797e-33	1.74038e-30	8.49594e-31	Abcb1a/Abcb1b/Abi2/Actg1/Ambra1/Apc/Arih1/Arrb1/Arrdc1/Atf6/Atp6v0c/Atxn3/Aup1/Aurka/Axin1/Bcl2/Bid/Brca1/Cacul1/Cacybp/Caml/Casc3/Cct2/Cd40/Cdk5rap3/Ckb/Crk/Cul1/Cul2/Cul3/Cul4b/Cul5/Cul7/Cul9/Dbt/Det1/Dnaja1/Dnajb2/Dnm1l/Eif4e2/Erbb2/Erbb3/Faf1/Fbxw7/Foxo1/Fzd4/Fzd6/Gabarapl1/Gabarapl2/Glmn/Gsk3b/H13/H2bc9/Hdac6/Herc2/Hif1a/Hsp90aa1/Hsp90ab1/Hspa1a/Hspa1b/Hspa5/Hspa8/Hspa9/Hspbp1/Hspd1/Ikbke/Ja…	162	332	0.487952
MF	GO:0003735	structural constituent of ribosome	6.01355e-17	2.2684e-15	1.10735e-15	Fau/Mrpl10/Mrpl15/Mrpl2/Mrpl20/Mrpl21/Mrpl22/Mrpl28/Mrpl30/Mrpl32/Mrpl37/Mrpl4/Mrpl52/Mrpl9/Mrps11/Mrps12/Mrps14/Mrps15/Mrps16/Mrps18c/Mrps5/Mrps9/Rpl10/Rpl11/Rpl12/Rpl13a/Rpl14/Rpl15/Rpl17/Rpl18/Rpl21/Rpl23/Rpl23a/Rpl24/Rpl26/Rpl27/Rpl27a/Rpl28/Rpl29/Rpl3/Rpl30/Rpl31/Rpl32/Rpl34/Rpl35a/Rpl36/Rpl37/Rpl37rt/Rpl37a/Rpl38/Rpl39/Rpl5/Rpl7/Rpl7a/Rpl8/Rpl9/Rplp0/Rplp1/Rplp2/Rps12/Rps13/Rps14/Rps15/Rps1…	80	164	0.487805
MF	GO:0032182	ubiquitin-like protein binding	7.35945e-12	1.59542e-10	7.78829e-11	Amfr/Aup1/Birc2/Cbx7/Cks1b/Cks2/Cuedc2/Dcun1d1/Dcun1d3/Ddi2/Dnajb2/Faf1/Fbxw7/Gga3/Habp4/Hdac6/Herc2/Ilrun/Marchf7/N4bp1/Nbr1/Nedd4/Optn/Pelp1/Plaa/Pml/Rad23b/Rnf111/Rnf185/Rnf19b/Rnf31/Rnf4/Serbp1/Simc1/Sirt2/Smarcad1/Sobp/Sqstm1/Tab2/Tax1bp1/Top2a/Tsg101/Uba2/Ubap1/Ube2n/Ubr5/Ubxn1/Ubxn11/Ubxn2a/Ubxn2b/Uchl3/Uevld/Usp25/Usp5	54	111	0.486486
MF	GO:0035198	miRNA binding	7.33598e-05	0.000404813	0.000197615	Ago2/Ago3/Ddx21/Dicer1/Elavl1/Fgfr3/Fmr1/Hnrnpa1/Matr3/Pum2/Rc3h1/Socs3/Sox4/Tut4/Tut7/Ybx1/Zc3h7a/Zfp346	18	37	0.486486
MF	GO:0016922	nuclear receptor binding	9.75325e-16	3.03601e-14	1.48207e-14	Arid1a/Arrb1/Asah1/Bcas3/Brd8/Cnot1/Cry2/Ctnnb1/Dcaf1/Dcaf13/Ep300/Esr1/Ets2/Fkbp4/Foxp1/Fus/Grip1/Grm1/Gtf2h1/Hif1a/Hmga1/Hmga1b/Hr/Kdm1a/Kdm3a/Lats1/Lcor/Lef1/Mecr/Med12/Med13/Med25/Med30/Ncoa2/Ncoa3/Ncoa6/Ncor1/Nr1h2/Nr1h3/Nr4a1/Nr4a3/Nrip1/Nsd1/Park7/Per2/Pias2/Pik3r1/Pkn1/Ppargc1b/Prmt2/Rarb/Rnf14/Rnf4/Slc30a9/Snw1/Sra1/Src/Stat3/Stat5b/Strn/Tacc1/Tacc2/Tada3/Taf1/Taf7/Tcf7l2/Tgfb1i1/Thrap3/…	75	155	0.483871
MF	GO:0003725	double-stranded RNA binding	3.26979e-09	5.15523e-08	2.5166e-08	Actn1/Adar/Ago2/Ago3/Aptx/Cltc/Ddx1/Ddx21/Dhx15/Dhx33/Dhx36/Dhx58/Dhx9/Dicer1/Drosha/Eif4a1/Elavl1/Hmgb1/Hnrnpu/Hsp90ab1/Hspa1a/Hspd1/Ilf2/Ilf3/Mbnl1/Msn/Oas1a/Prkrip1/Rc3h1/Rc3h2/Sidt2/Slc3a2/Stau1/Strbp/Tarbp2/Tfrc/Tuba1b/Tubb4b/Vim/Zfp346/Zfr	41	85	0.482353
MF	GO:0001221	transcription coregulator binding	1.664e-13	4.20853e-12	2.05446e-12	Atf7/Bcl6/Bsn/Cbx3/Ccnt2/Cdk9/Chd4/Chd6/Cit/Cnot2/Creb3/Crebbp/Ctcf/Ctnnb1/Ehmt1/Eno1b/Ep300/Esr1/Ezh2/Foxo1/Foxo3/Foxp1/Gata2/Gata3/Gata4/Hdac1/Hdac2/Hdac3/Hdac6/Hdgf/Hif1a/Hmga1/Hmga1b/Lcor/Lef1/Lmo2/Mafk/Med25/Med6/Mtf2/Nfya/Nr1d1/Nr4a3/Pax3/Pax6/Per1/Per2/Phf1/Ppara/Ppard/Rela/Rorc/Rpl23/Six1/Six3/Smad4/Suz12/Tead2/Trerf1/Usp11/Wiz/Zbtb16/Zbtb17/Zfp644	64	133	0.481203
MF	GO:0005227	calcium activated cation channel activity	0.00136615	0.00483529	0.00236042	Ano10/Ano6/Kcnmb4/Kcnn1/Kcnn2/Kcnn3/Kcnn4/Tmem38a/Tmem63b/Tmem63c/Trpc3/Trpm4	12	25	0.48
MF	GO:0008327	methyl-CpG binding	0.00136615	0.00483529	0.00236042	Chtop/Cxxc4/Cxxc5/Erh/Lrwd1/Mbd1/Mbd3/Prmt5/Zbtb33/Zbtb38/Zbtb4/Zcwpw1	12	25	0.48
MF	GO:0140104	molecular carrier activity	5.49194e-08	6.47302e-07	3.1599e-07	Atp7a/Cse1l/Cygb/Emc2/Emc3/Emc6/Emc7/Emc8/Emc9/Hba-a1/Ipo11/Ipo4/Ipo5/Ipo9/Kpna2/Kpna3/Kpna4/Kpnb1/Mmadhc/Ndufab1/Nupl2/Nutf2/Park7/Ranbp17/Sco2/Snupn/Tcn2/Timm9/Tnpo1/Tnpo2/Xpo1/Xpo4/Xpo5/Xpo6/Xpo7	35	73	0.479452
MF	GO:0009931	calcium-dependent protein serine/threonine kinase activity	0.002241	0.00717829	0.00350418	Camk2a/Camk4/Mapkapk3/Mknk1/Pkn1/Pkn2/Prkce/Prkci/Prkcz/Prkd2/Prkd3	11	23	0.478261
MF	GO:0017116	single-stranded DNA helicase activity	0.002241	0.00717829	0.00350418	Chtf8/Dhx9/Dna2/Dscc1/Mcm3/Mcm4/Mcm6/Mcm8/Mcm9/Rfc4/Wrnip1	11	23	0.478261
MF	GO:0051082	unfolded protein binding	1.98113e-09	3.25012e-08	1.58659e-08	Canx/Ccdc115/Cct2/Cct3/Cct7/Cct8/Cdc37l1/Dnaja1/Dnaja2/Dnajb2/Dnajb4/Erlec1/Ern1/Grpel1/Hsp90aa1/Hsp90ab1/Hsp90b1/Hspa1a/Hspa1b/Hspa5/Hspa8/Hspa9/Hspb2/Hspe1/Nacad/Npm1/Nudc/Nudcd2/Pdrg1/Pfdn1/Pfdn2/Ptges3/Scg5/St13/Syvn1/Tbce/Tcp1/Tmem67/Tor1a/Trap1/Uggt1/Uggt2/Vbp1	43	90	0.477778
MF	GO:0045309	protein phosphorylated amino acid binding	5.79838e-07	5.72295e-06	2.79374e-06	Abl1/Abl2/Acp2/Arrb1/Cbl/Cblb/Crk/Fbxw7/Grb2/Irs1/Mapk3/Nck2/Nedd4/Pcif1/Pik3r1/Pik3r2/Pik3r3/Pin1/Ptpn11/Ptpn3/Rasa1/Scaf4/Scaf8/Sh2d3c/Sh3bp2/Shf/Socs3/Vav2/Yes1/Ywhae	30	63	0.47619
MF	GO:0042975	peroxisome proliferator activated receptor binding	0.00368758	0.0107873	0.00526597	Crebbp/Hmga1/Hmga1b/Ncoa3/Ncoa6/Ncor1/Nfatc4/Prmt2/Rpl11/Tacc1	10	21	0.47619
MF	GO:0140102	catalytic activity, acting on a rRNA	0.00368758	0.0107873	0.00526597	Bud23/Dimt1/Emg1/Fbl/Fbll1/Mrm3/Nop2/Nsun5/Tfb1m/Trmt2b	10	21	0.47619
MF	GO:0043021	ribonucleoprotein complex binding	3.37736e-16	1.07898e-14	5.26719e-15	Abce1/Abcf1/Cbx5/Ccdc47/Cd2bp2/Ckap5/Cpeb1/Cpeb4/Csnk2a1/Csnk2b/Ddx3x/Derl2/Dhx29/Dhx33/Dhx9/Dnajc1/Eef2/Efl1/Eif1/Eif1a/Eif1b/Eif2a/Eif2s1/Eif3c/Eif3k/Eif4a3/Eif5a/Eif5a2/Ezh2/Fmr1/Gcn1/Gemin5/Hnrnpc/Hnrnpk/Hnrnpu/Hspa5/Larp1/Letm2/Letmd1/Ltn1/Maip1/Malsu1/Mettl17/Mrrf/Mtres1/Naa10/Naa15/Naa16/Nomo1/Npm1/Phf6/Prmt5/Prpf31/Pttg1/Rack1/Rplp1/Rpn2/Rpsa/Sec61a1/Sec61a2/Sec61g/Secisbp2l/Serbp1/Smg6/S…	81	171	0.473684
MF	GO:0031593	polyubiquitin modification-dependent protein binding	2.39325e-06	2.07529e-05	1.01308e-05	Abraxas2/Agap3/Agl/Babam2/Brcc3/Dnajb2/Dzip3/Eps15/Hdac6/Ikbke/Optn/Otud7b/Prpf8/Rad23b/Rnf31/Sqstm1/Tab2/Tnip2/Ubl7/Ubqln1/Ubqln2/Ubxn1/Ufd1/Uimc1/Vcp/Wdr81/Zranb1	27	57	0.473684
MF	GO:0003756	protein disulfide isomerase activity	0.00609054	0.0165043	0.0080568	Creld1/Ero1a/Erp44/Pdia3/Pdia4/Pdia5/Qsox1/Tmx3/Txndc5	9	19	0.473684
MF	GO:0016864	intramolecular oxidoreductase activity, transposing S-S bonds	0.00609054	0.0165043	0.0080568	Creld1/Ero1a/Erp44/Pdia3/Pdia4/Pdia5/Qsox1/Tmx3/Txndc5	9	19	0.473684
MF	GO:0031418	L-ascorbic acid binding	0.00609054	0.0165043	0.0080568	Egln1/Egln2/Egln3/Ogfod1/Ogfod2/P3h3/P4ha1/P4ha2/Plod2	9	19	0.473684
MF	GO:0005484	SNAP receptor activity	0.000184057	0.00090099	0.000439831	Bet1l/Gosr1/Pick1/Snap23/Snap25/Stx11/Stx12/Stx16/Stx17/Stx18/Stx1b/Stx3/Stx5a/Stx6/Stx7/Vamp1/Vamp3	17	36	0.472222
MF	GO:0030374	nuclear receptor coactivator activity	6.16946e-06	4.74033e-05	2.31406e-05	Actn1/Atxn7l3/Brd8/Ccar1/Cnot6/Dcaf6/Eny2/Helz2/Hmga1/Hmga1b/Kdm1a/Ncoa2/Ncoa3/Ncoa6/Pkn1/Ppargc1b/Pprc1/Slc30a9/Sra1/Tacc1/Tada3/Trerf1/Tsg101/Usp22/Zmiz1	25	53	0.471698
MF	GO:0016887	ATP hydrolysis activity	1.36572e-23	1.27537e-21	6.2259e-22	Abca1/Abca3/Abca4/Abca7/Abcb10/Abcb1a/Abcb1b/Abcb8/Abcc10/Abcc3/Abcc5/Abcd3/Abce1/Abcf1/Abcf3/Abcg1/Afg3l1/Atad1/Atf7ip/Atp13a3/Atp2b1/Atp6v1g1/Atp6v1g2/Bbs12/Cct2/Cct3/Cct7/Cct8/Chd1/Chd2/Chd4/Chd5/Chd6/Clpb/Ddx25/Ddx3x/Dhx16/Dhx34/Dhx58/Dhx9/Ercc3/Fign/Get3/Hsp90aa1/Hsp90ab1/Hsp90b1/Hspa1a/Hspa1b/Hspa4/Hspa5/Hspa8/Hspa9/Hspd1/Hspe1/Hsph1/Hyou1/Ide/Ino80/Kif13a/Kif14/Kif15/Kif18a/Kif18b/Kif1a/Ki…	123	261	0.471264
MF	GO:0004697	protein kinase C activity	0.0101046	0.0251888	0.0122963	Pkn1/Pkn2/Prkce/Prkci/Prkcz/Prkd2/Prkd3/Smg1	8	17	0.470588
MF	GO:0008559	ABC-type xenobiotic transporter activity	0.0101046	0.0251888	0.0122963	Abca3/Abcb1a/Abcb1b/Abcc10/Abcc3/Abcc5/Abcg2/Ralbp1	8	17	0.470588
MF	GO:0035615	clathrin adaptor activity	0.0101046	0.0251888	0.0122963	Ap1g2/Ap1m1/Ap2a2/Ap2m1/Ap2s1/Arrb1/Epn1/Hip1r	8	17	0.470588
MF	GO:0071933	Arp2/3 complex binding	0.0101046	0.0251888	0.0122963	Avil/Coro1b/Cttn/Gmfb/Pick1/Snx9/Wasf2/Wasf3	8	17	0.470588
MF	GO:0051536	iron-sulfur cluster binding	5.53299e-07	5.50578e-06	2.68772e-06	Abat/Abce1/Aco1/Aco2/Brip1/Cdkal1/Cisd2/Ddx11/Dna2/Ercc2/Etfdh/Exo5/Glrx2/Glrx3/Ireb2/Kif4/Mutyh/Ndufs1/Ndufs2/Nfs1/Nfu1/Nthl1/Nubp1/Nubpl/Pold1/Pole/Prim2/Rev3l/Sdhb/Tyw1/Uqcrfs1	31	66	0.469697
MF	GO:0051540	metal cluster binding	5.53299e-07	5.50578e-06	2.68772e-06	Abat/Abce1/Aco1/Aco2/Brip1/Cdkal1/Cisd2/Ddx11/Dna2/Ercc2/Etfdh/Exo5/Glrx2/Glrx3/Ireb2/Kif4/Mutyh/Ndufs1/Ndufs2/Nfs1/Nfu1/Nthl1/Nubp1/Nubpl/Pold1/Pole/Prim2/Rev3l/Sdhb/Tyw1/Uqcrfs1	31	66	0.469697
MF	GO:0003777	microtubule motor activity	8.85646e-07	8.33468e-06	4.0687e-06	Dnah17/Dnah2/Dnai2/Dnhd1/Dync1h1/Dync2h1/Kif11/Kif13a/Kif14/Kif15/Kif18a/Kif18b/Kif1a/Kif1c/Kif20a/Kif20b/Kif21a/Kif22/Kif23/Kif24/Kif2a/Kif3a/Kif3c/Kif4/Kif5a/Kif5b/Kif6/Kif7/Kif9/Stard9	30	64	0.46875
MF	GO:0046875	ephrin receptor binding	0.00048374	0.0020043	0.00097843	Abl1/Anks1/Aqp1/Cbl/Cdk5/Cdk5r1/Crk/Efna2/Efna5/Efnb2/Grb2/Lyn/Sdcbp/Src/Tiam1	15	32	0.46875
MF	GO:0003697	single-stranded DNA binding	9.81678e-12	2.0908e-10	1.02066e-10	Alyref/Aptx/Blm/Brca2/Cdc45/Cry2/Ddx11/Dhx36/Dhx9/Dmc1/Ercc4/Ercc5/Fbh1/Fubp3/Hnrnpa1/Hnrnpdl/Hnrnpk/Hnrnpu/Lonp1/Mcm10/Mcm3/Mcm4/Mcm6/Mcm8/Mcm9/Mlh1/Msh2/Msh3/Ncl/Nol12/Nucks1/Pcbp1/Pcbp2/Pcbp3/Polr3c/Ptbp1/Rad51ap1/Rad51d/Rad52/Rad54l/Rbbp8/Rpa1/Rpa2/Rpa3/Samhd1/Smarca1/Smc2/Smc4/Smc5/Smc6/Spen/Ssbp1/Ssbp2/Ten1/Top1/Tsnax/Ybx1/Ybx3	58	124	0.467742
MF	GO:0015298	solute:cation antiporter activity	0.000785862	0.00305781	0.00149271	Chp1/Slc11a1/Slc24a2/Slc32a1/Slc41a1/Slc8a2/Slc8a3/Slc8b1/Slc9a1/Slc9a5/Slc9a6/Slc9a8/Slc9a9/Slc9b2	14	30	0.466667
MF	GO:0001161	intronic transcription regulatory region sequence-specific DNA binding	0.0168568	0.0393541	0.0192113	Bcl6/Hivep1/Hsf2/Ncoa2/Smyd3/Thra/Zc3h8	7	15	0.466667
MF	GO:0004659	prenyltransferase activity	0.0168568	0.0393541	0.0192113	Coq2/Dhdds/Fdft1/Fntb/Pdss1/Rabggtb/Ubiad1	7	15	0.466667
MF	GO:0017136	NAD-dependent histone deacetylase activity	0.0168568	0.0393541	0.0192113	Hdac1/Hdac11/Hdac2/Hdac3/Hdac6/Sirt2/Sirt7	7	15	0.466667
MF	GO:0032977	membrane insertase activity	0.0168568	0.0393541	0.0192113	Emc2/Emc3/Emc6/Emc7/Emc8/Emc9/Timm9	7	15	0.466667
MF	GO:0052742	phosphatidylinositol kinase activity	0.0168568	0.0393541	0.0192113	Pi4k2b/Pi4ka/Pik3c2a/Pik3c3/Pik3cb/Pik3cd/Pik3r1	7	15	0.466667
MF	GO:0004527	exonuclease activity	2.04949e-07	2.20184e-06	1.07486e-06	Aen/Apex1/Aptx/Cnot1/Cnot2/Cnot6/Cnot6l/Dclre1b/Dcp2/Ddx1/Dis3/Dxo/Enpp1/Enpp3/Eri2/Exd2/Exo5/Fan1/Fen1/Isg20l2/Mre11a/Noct/Pan2/Pan3/Parn/Pde12/Pold1/Pole/Rexo1/Rexo2/Trir/Usb1/Wrn/Xrn1	34	73	0.465753
MF	GO:0042054	histone methyltransferase activity	3.63702e-06	2.98334e-05	1.45636e-05	Cxxc1/Ehmt1/Ezh1/Ezh2/Fbl/Fbll1/Kmt2a/Kmt2b/Kmt2c/Kmt2d/Kmt5a/Kmt5b/N6amt1/Nsd1/Prdm9/Prmt2/Prmt5/Prmt6/Rbbp5/Setd1b/Setd5/Setdb2/Smyd3/Smyd5/Suv39h2/Suz12/Wdr5	27	58	0.465517
MF	GO:0140326	ATPase-coupled intramembrane lipid transporter activity	0.00127874	0.00460651	0.00224873	Abca1/Abca3/Abca4/Abca7/Abcb1a/Abcb1b/Abcg1/Atp10d/Atp11b/Atp11c/Atp8b2/Atp9b/Tmem30a	13	28	0.464286
MF	GO:0043531	ADP binding	0.000172398	0.000854249	0.000417014	Abcg1/Atp1a1/Ern1/Hspa8/Lonp1/Mief1/Msh2/Myh10/Myh9/Myo18a/Myo7a/Pgk1/Pkm/Prkag1/Prkag2/Ruvbl1/Ruvbl2/Vcp	18	39	0.461538
MF	GO:0019706	protein-cysteine S-palmitoyltransferase activity	0.00208457	0.00683965	0.00333887	Zdhhc1/Zdhhc12/Zdhhc13/Zdhhc14/Zdhhc16/Zdhhc17/Zdhhc18/Zdhhc2/Zdhhc21/Zdhhc23/Zdhhc24/Zdhhc3	12	26	0.461538
MF	GO:0019707	protein-cysteine S-acyltransferase activity	0.00208457	0.00683965	0.00333887	Zdhhc1/Zdhhc12/Zdhhc13/Zdhhc14/Zdhhc16/Zdhhc17/Zdhhc18/Zdhhc2/Zdhhc21/Zdhhc23/Zdhhc24/Zdhhc3	12	26	0.461538
MF	GO:0097602	cullin family protein binding	0.00208457	0.00683965	0.00333887	Anapc11/Btbd1/Dcun1d1/Dcun1d3/Ddb1/Kctd17/Kctd21/Kctd5/Klhl21/Klhl9/Rbx1/Skp1	12	26	0.461538
MF	GO:0051020	GTPase binding	1.10305e-26	1.21736e-24	5.94273e-25	Abca1/Abi2/Acap2/Afdn/Aimp1/Als2/Als2cl/Ambra1/Ankfy1/Ankrd27/Anxa2/Ap3m1/Arhgap1/Arhgdia/Arhgef2/Atp6ap1/Atp7a/Bcl2l1/Bicd2/Bin1/Bnip3/C9orf72/Cdc42bpb/Cdc42se1/Cdc42se2/Cdkl5/Clta/Cse1l/Cyrib/Dapk3/Dennd10/Dennd1b/Dennd5b/Dgki/Diaph1/Dnm1l/Dock2/Dock4/Dock7/Dvl1/Dvl2/Dvl3/Ect2/Eno1b/Eprs/Evi5/Evi5l/Exoc2/Exoc5/Farp1/Fer/Fmnl3/Gapvd1/Garre1/Gdi2/Gga3/Gnb1/Golga4/Hace1/Hdac3/Hsp90aa1/Iars/Ipo11/I…	148	322	0.459627
MF	GO:0036002	pre-mRNA binding	0.00027815	0.00125529	0.00061279	Celf1/Ep300/Hnrnpa1/Hnrnpk/Hnrnpl/Hnrnpu/Lsm1/Per2/Prpf8/Ptbp1/Rbm41/Rnpc3/Sf1/Srsf2/Tra2b/U2af2/Zrsr2	17	37	0.459459
MF	GO:0010857	calcium-dependent protein kinase activity	0.00340533	0.0103352	0.00504526	Camk2a/Camk4/Mapkapk3/Mknk1/Pkn1/Pkn2/Prkce/Prkci/Prkcz/Prkd2/Prkd3	11	24	0.458333
MF	GO:0019789	SUMO transferase activity	0.00340533	0.0103352	0.00504526	Cbx7/Pias1/Pias2/Pias4/Pml/Ranbp2/Sumo2/Topors/Trim28/Uhrf2/Zfp451	11	24	0.458333
MF	GO:0031435	mitogen-activated protein kinase kinase kinase binding	0.00340533	0.0103352	0.00504526	Cdc42/Dab2ip/Dazap2/Dixdc1/Map3k11/Mapk8ip3/Sash1/Stk38/Tcf3/Traf2/Traf6	11	24	0.458333
MF	GO:0070577	lysine-acetylated histone binding	0.00340533	0.0103352	0.00504526	Baz2a/Brd7/Brd9/Brdt/Dpf2/Kmt2a/Psme4/Taf1/Trim24/Zmynd8/Zzef1	11	24	0.458333
MF	GO:0140033	acetylation-dependent protein binding	0.00340533	0.0103352	0.00504526	Baz2a/Brd7/Brd9/Brdt/Dpf2/Kmt2a/Psme4/Taf1/Trim24/Zmynd8/Zzef1	11	24	0.458333
MF	GO:0004843	cysteine-type deubiquitinase activity	1.03733e-08	1.43104e-07	6.98585e-08	Alg13/Atxn3/Bap1/Brcc3/Cyld/Eif3f/Josd2/Mindy4/Mysm1/Otud1/Otud5/Otud6b/Otud7b/Otulin/Tank/Uchl3/Uchl5/Usp1/Usp10/Usp11/Usp14/Usp20/Usp21/Usp22/Usp24/Usp25/Usp28/Usp30/Usp32/Usp34/Usp35/Usp36/Usp38/Usp39/Usp4/Usp40/Usp5/Usp51/Usp7/Usp8/Usp9x/Vcpip1/Zranb1	43	94	0.457447
MF	GO:0140097	catalytic activity, acting on DNA	1.19646e-18	6.48135e-17	3.16396e-17	Apex1/Aptx/Arid1a/Atrx/Blm/Brip1/Btaf1/Cecr2/Chd1/Chd2/Chd4/Chd5/Chd6/Chrac1/Chtf8/Dclre1b/Ddx1/Ddx11/Ddx3x/Dhx36/Dhx9/Dicer1/Dkc1/Dmc1/Dna2/Dnmt3a/Dscc1/Ercc2/Ercc3/Ercc4/Ercc5/Ercc6/Ercc6l/Ercc6l2/Exd2/Exo5/Fan1/Fancm/Fbh1/Fen1/Fto/Gtf2f2/Hells/Hfm1/Hmga1/Hmga1b/Ino80/Lig1/Mbd4/Mcm3/Mcm4/Mcm6/Mcm8/Mcm9/Mpg/Mre11a/Msh2/Mus81/Mutyh/Nthl1/Ogg1/Pgbd5/Pold1/Pole/Polh/Poli/Poln/Ptbp1/Ptges3/Rad17/Rad…	102	223	0.457399
MF	GO:0003755	peptidyl-prolyl cis-trans isomerase activity	0.000449145	0.00186734	0.000911567	Cwc27/Fkbp10/Fkbp14/Fkbp3/Fkbp4/Fkbp7/Fkbp9/Nktr/Pin1/Pin4/Ppia/Ppib/Ppid/Ppil3/Ppwd1/Ranbp2	16	35	0.457143
MF	GO:0042169	SH2 domain binding	6.17926e-05	0.000355527	0.000173556	Abl1/Adam10/Afap1l2/Arhgap5/Crk/Ctr9/Dab1/Dag1/Fgfr1/Ghr/Inppl1/Irs1/Khdrbs1/Nlk/Ptk2/Rack1/Sh2b2/Shcbp1/Sqstm1/Src/Syp	21	46	0.456522
MF	GO:0120013	lipid transfer activity	6.17926e-05	0.000355527	0.000173556	Abca1/Abca3/Abcg1/Apoe/Atg2a/Cert1/Gltp/Gramd1a/Gramd1b/Mttp/Osbp/Osbpl2/Osbpl5/Pitpna/Pitpnb/Pitpnc1/Pitpnm1/Plekha8/Prelid1/Prelid2/Stard3	21	46	0.456522
MF	GO:0005085	guanyl-nucleotide exchange factor activity	8.10613e-17	2.89436e-15	1.41293e-15	Als2/Ankrd27/Arfgef1/Arfgef2/Arhgef1/Arhgef10/Arhgef10l/Arhgef11/Arhgef12/Arhgef18/Arhgef2/Arhgef28/Arhgef3/Arhgef33/Arhgef39/Arhgef40/Arhgef9/C9orf72/Ccz1/Cyth3/Dennd10/Dennd11/Dennd1b/Dennd2d/Dennd4a/Dennd4c/Dennd5b/Dennd6a/Dennd6b/Dis3/Dock2/Dock4/Dock6/Dock7/Ect2/Eef1b2/Eef1d/Eif2b1/Eif2b5/Farp1/Fbxo8/Fgd2/Fgd4/Fgd6/Flcn/Gapvd1/Gdpgp1/Hps1/Iqsec1/Iqsec2/Itsn2/Kalrn/Lamtor1/Lamtor2/Lamtor4/Lam…	92	202	0.455446
MF	GO:0005547	phosphatidylinositol-3,4,5-trisphosphate binding	9.91909e-05	0.000525842	0.000256697	Arap3/Arhgap9/Asap1/Btk/Commd1/Cyth3/Fchsd2/Gab2/Gbf1/Hcn1/Hip1r/Inppl1/Mapkap1/Myo1b/Npm1/Obscn/Pirt/Racgap1/Washc2/Zfyve1	20	44	0.454545
MF	GO:0050681	nuclear androgen receptor binding	0.000725919	0.00283365	0.00138329	Ep300/Foxp1/Kdm1a/Kdm3a/Ncoa3/Nsd1/Park7/Pias2/Pkn1/Prmt2/Rnf14/Rnf4/Snw1/Tgfb1i1/Wipi1	15	33	0.454545
MF	GO:0140677	molecular function activator activity	0.000725919	0.00283365	0.00138329	Ahsa1/Ahsa2/Atp1b2/Atp1b3/Dnaja1/Dnaja2/Dnajb2/Dnajb4/Grpel1/Gtf2h4/Hscb/Jmjd6/Lrrc55/Nkrf/Rab6a	15	33	0.454545
MF	GO:0032794	GTPase activating protein binding	0.00557627	0.0156342	0.00763204	Camk2a/Fmnl3/Gapvd1/Gnai3/Gnao1/Mex3b/Pin1/Plcd1/Tsc1/Tubb5	10	22	0.454545
MF	GO:0003727	single-stranded RNA binding	9.66497e-09	1.36433e-07	6.66019e-08	Ago2/Ago3/Aqr/Cbx7/Dazap1/Ddx1/Ddx11/Ddx3x/Dhx58/Dhx9/Eif4a3/Fmr1/Fxr1/Hmgb1/Hnrnpa1/Hnrnpc/Hnrnpdl/Hnrnpf/Hnrnpu/Ilf3/Jmjd6/Khdrbs1/Lactb2/Larp4/Lonp1/Msi1/Msi2/Pabpc1/Pabpc1l/Pabpc4/Pabpn1/Paip2/Paip2b/Pan3/Patl1/Rbms2/Rbmx/Ssb/Strbp/Syncrip/Thra/U2af2/Zc3h14/Zfr	44	97	0.453608
MF	GO:0030695	GTPase regulator activity	3.67617e-33	1.11572e-30	5.44654e-31	Acap1/Acap2/Agap1/Agap3/Agfg1/Agfg2/Als2/Als2cl/Ankrd27/Arap3/Arfgap1/Arfgap2/Arfgef1/Arfgef2/Arhgap1/Arhgap10/Arhgap12/Arhgap15/Arhgap17/Arhgap22/Arhgap23/Arhgap24/Arhgap26/Arhgap27/Arhgap28/Arhgap31/Arhgap33/Arhgap5/Arhgap9/Arhgdia/Arhgef1/Arhgef10/Arhgef10l/Arhgef11/Arhgef12/Arhgef18/Arhgef2/Arhgef28/Arhgef3/Arhgef33/Arhgef39/Arhgef40/Arhgef9/Arl2bp/Arrb1/Asap1/Asap2/Asap3/C9orf72/Ccz1/Chn2/Cy…	192	424	0.45283
MF	GO:0060589	nucleoside-triphosphatase regulator activity	3.67617e-33	1.11572e-30	5.44654e-31	Acap1/Acap2/Agap1/Agap3/Agfg1/Agfg2/Als2/Als2cl/Ankrd27/Arap3/Arfgap1/Arfgap2/Arfgef1/Arfgef2/Arhgap1/Arhgap10/Arhgap12/Arhgap15/Arhgap17/Arhgap22/Arhgap23/Arhgap24/Arhgap26/Arhgap27/Arhgap28/Arhgap31/Arhgap33/Arhgap5/Arhgap9/Arhgdia/Arhgef1/Arhgef10/Arhgef10l/Arhgef11/Arhgef12/Arhgef18/Arhgef2/Arhgef28/Arhgef3/Arhgef33/Arhgef39/Arhgef40/Arhgef9/Arl2bp/Arrb1/Asap1/Asap2/Asap3/C9orf72/Ccz1/Chn2/Cy…	192	424	0.45283
MF	GO:0008187	poly-pyrimidine tract binding	0.00117441	0.00430736	0.0021027	Dazap1/Fmr1/Hnrnpc/Hnrnpu/Khdrbs1/Msi1/Msi2/Pabpc1/Pabpc1l/Pabpc4/Patl1/Rbms2/Ssb/U2af2	14	31	0.451613
MF	GO:0001046	core promoter sequence-specific DNA binding	3.55842e-05	0.000224996	0.000109835	Ago2/Baz2a/Egr1/Ezh2/Foxp1/H2az1/H3f3a/H3f3b/Hdac1/Macroh2a1/Npm1/Nr3c1/Pax6/Polr2a/Rela/Rrn3/Ruvbl2/Snapc3/Taf1/Taf1b/Tbpl1/Ubtf/Zbtb17	23	51	0.45098
MF	GO:0016796	exonuclease activity, active with either ribo- or deoxyribonucleic acids and producing 5'-phosphomonoesters	3.55842e-05	0.000224996	0.000109835	Apex1/Aptx/Cnot1/Cnot2/Cnot6/Cnot6l/Dclre1b/Dcp2/Dis3/Eri2/Exd2/Exo5/Isg20l2/Noct/Pan2/Pan3/Parn/Pde12/Pold1/Pole/Rexo2/Usb1/Xrn1	23	51	0.45098
MF	GO:0101005	deubiquitinase activity	8.95826e-09	1.27945e-07	6.24582e-08	Alg13/Atxn3/Bap1/Brcc3/Cyld/Eif3f/Eif3h/Josd2/Mindy4/Mysm1/Otud1/Otud5/Otud6b/Otud7b/Otulin/Stambpl1/Tank/Uchl3/Uchl5/Usp1/Usp10/Usp11/Usp14/Usp20/Usp21/Usp22/Usp24/Usp25/Usp28/Usp30/Usp32/Usp34/Usp35/Usp36/Usp38/Usp39/Usp4/Usp40/Usp5/Usp51/Usp7/Usp8/Usp9x/Vcpip1/Zranb1	45	100	0.45
MF	GO:0005451	monovalent cation:proton antiporter activity	0.00915666	0.0232071	0.0113289	Chp1/Slc11a1/Slc32a1/Slc9a1/Slc9a5/Slc9a6/Slc9a8/Slc9a9/Slc9b2	9	20	0.45
MF	GO:0015299	solute:proton antiporter activity	0.00915666	0.0232071	0.0113289	Chp1/Slc11a1/Slc32a1/Slc9a1/Slc9a5/Slc9a6/Slc9a8/Slc9a9/Slc9b2	9	20	0.45
MF	GO:0030275	LRR domain binding	0.00915666	0.0232071	0.0113289	Atf2/Atf4/Dapk3/Jdp2/Kras/Ncam1/Pawr/Polr2j/Robo1	9	20	0.45
MF	GO:0051010	microtubule plus-end binding	0.00915666	0.0232071	0.0113289	Apc/Clasp1/Clasp2/Fbxw11/Kif18a/Knstrn/Mapre1/Pafah1b1/Stim1	9	20	0.45
MF	GO:0043130	ubiquitin binding	6.12627e-08	7.08314e-07	3.45773e-07	Amfr/Aup1/Birc2/Cks1b/Cks2/Cuedc2/Ddi2/Dnajb2/Faf1/Fbxw7/Gga3/Hdac6/Ilrun/Marchf7/N4bp1/Nbr1/Nedd4/Optn/Plaa/Rad23b/Rnf185/Rnf19b/Rnf31/Sirt2/Smarcad1/Sqstm1/Tab2/Tax1bp1/Top2a/Tsg101/Ubap1/Ube2n/Ubr5/Ubxn1/Ubxn11/Ubxn2a/Ubxn2b/Uchl3/Uevld/Usp5	40	89	0.449438
MF	GO:0001784	phosphotyrosine residue binding	5.69044e-05	0.000335349	0.000163706	Abl1/Abl2/Acp2/Cbl/Cblb/Crk/Grb2/Irs1/Mapk3/Nck2/Pik3r1/Pik3r2/Pik3r3/Ptpn11/Ptpn3/Rasa1/Sh2d3c/Sh3bp2/Shf/Socs3/Vav2/Yes1	22	49	0.44898
MF	GO:0043325	phosphatidylinositol-3,4-bisphosphate binding	0.00190205	0.006309	0.00307983	Arap3/Commd1/Fchsd2/Gab2/Hip1r/Mapkap1/Obscn/Plek/Plekha1/Plekha2/Sh3pxd2a/Washc2/Zfyve1	13	29	0.448276
MF	GO:0120227	acyl-CoA binding	0.00190205	0.006309	0.00307983	Acadl/Acadvl/Acbd5/Acbd6/Acot11/Acot7/Gcdh/Naa80/Pank1/Pank3/Pitpna/Pnpla3/Soat1	13	29	0.448276
MF	GO:0019787	ubiquitin-like protein transferase activity	1.32124e-33	1.11572e-30	5.44654e-31	Amfr/Anapc11/Ankib1/Arih1/Atg10/Atg3/Bard1/Birc2/Birc6/Brca1/Cbl/Cblb/Cbll1/Cbx7/Ccnc/Cdc34/Cdc42/Cop1/Cul1/Cul3/Dtl/Dtx2/Dtx4/Dzip3/Fbxl14/Fbxl3/Fbxo4/Fbxw11/Fbxw7/Hace1/Hectd1/Hectd2/Hectd3/Herc2/Herc4/Huwe1/Kcmf1/Kctd13/Klhl20/Klhl21/Klhl9/Lnx1/Lrsam1/Ltn1/Maea/Magel2/Malt1/Marchf3/Marchf5/Marchf6/Marchf9/Med11/Med12/Med21/Med23/Med27/Med30/Med6/Med7/Mgrn1/Mib2/Mkrn1/Mkrn2/Mkrn3/Nedd4/Neurl1a/…	200	447	0.447427
MF	GO:0003730	mRNA 3'-UTR binding	1.2149e-09	2.10698e-08	1.02855e-08	Celf1/Cpeb1/Cpeb4/Cpsf1/Csdc2/Dazap1/Dhx36/Elavl1/Elavl3/Exosc8/Exosc9/Fmr1/Fus/Fxr1/Gemin5/Hnrnpa1/Hnrnpa3/Hnrnpc/Hnrnpd/Hnrnpk/Hnrnpl/Hnrnpr/Hnrnpu/Igf2bp2/Ilf3/Khsrp/Larp1/Larp4/Larp4b/Mirlet7g/Nova1/Nudt21/Pabpc1/Pabpc1l/Pabpc4/Pcbp4/Pum2/Rbm38/Rbms2/Rc3h1/Rnf40/Rpl5/Rps7/Secisbp2l/Serbp1/Syncrip/Taf15/Tial1/Utp23/Ybx2/Ybx3	51	114	0.447368
MF	GO:0015035	protein-disulfide reductase activity	0.000411246	0.00173352	0.000846241	Aifm1/Chchd4/Enox2/Ero1a/Glrx2/Glrx3/Pdia3/Pdia4/Pdia5/Pgk1/Qsox1/Sco2/Tmx3/Txn1/Txn2/Txndc5/Txnl1	17	38	0.447368
MF	GO:0008408	3'-5' exonuclease activity	9.10078e-05	0.000488865	0.000238646	Apex1/Cnot1/Cnot2/Cnot6/Cnot6l/Dis3/Eri2/Exd2/Isg20l2/Mre11a/Noct/Pan2/Pan3/Parn/Pde12/Pold1/Pole/Rexo2/Trir/Usb1/Wrn	21	47	0.446809
MF	GO:0016538	cyclin-dependent protein serine/threonine kinase regulator activity	9.10078e-05	0.000488865	0.000238646	Ccna2/Ccnc/Ccnd1/Ccnd3/Ccnf/Ccng1/Ccnh/Ccni/Ccnjl/Ccnk/Ccnl1/Ccnl2/Ccnt2/Ccnyl1/Cdk5r1/Cks1b/Cks2/Cnppd1/Hexim2/Kat2b/Mnat1	21	47	0.446809
MF	GO:1901682	sulfur compound transmembrane transporter activity	9.10078e-05	0.000488865	0.000238646	Abcc10/Abcc3/Abcc5/Abcg2/Ralbp1/Slc19a2/Slc1a2/Slc25a10/Slc25a14/Slc25a19/Slc25a26/Slc26a10/Slc26a2/Slc26a4/Slc26a6/Slc27a1/Slc33a1/Slc35b2/Slc35b3/Slc5a6/Slc6a6	21	47	0.446809
MF	GO:0008022	protein C-terminus binding	4.81344e-18	2.2475e-16	1.09715e-16	Abl1/Ago2/Atf4/Atp2a2/Axin1/Banf1/Brca2/Cacna1b/Cask/Cav3/Cdk5rap2/Cep120/Cep250/Cltc/Ctnnb1/Dapk3/Dbnl/Dgkz/Dlg1/Dlg4/Dynll1/Efhc1/Ep300/Epb41/Erbb2/Ercc2/Ercc3/Ercc4/Ercc6/Ezr/Fbln1/Fign/Gopc/Gpsm2/Grip1/Hcn1/Hic2/Hpcal4/Hras/Hspg2/Id1/Itpr1/Kcnk3/Kpna3/Ksr1/Mchr1/Mdc1/Med12/Mif4gd/Mpdz/Mre11a/Msh2/Myo1c/Ncl/Nedd4/Nipbl/Npat/Optn/Pabpc1/Pcgf1/Pex1/Pex12/Pex16/Pex5/Pfkm/Phb/Phb2/Pias4/Pick1/Pik3…	104	233	0.446352
MF	GO:0035591	signaling adaptor activity	1.06163e-06	9.61803e-06	4.69518e-06	Abi2/Afap1l2/Axin1/Cdc42se2/Crk/Dab2ip/Frs2/Gab2/Gnb1/Gnb4/Grb2/Grip1/Homer2/Irs1/Khdrbs1/Ksr1/Map2k2/Mapk8ip2/Mapk8ip3/Nck2/Ptpn11/Rack1/Sarm1/Sh2b2/Sh2d3c/Shank1/Shank2/Shank3/Sorbs1/Spata2/Stat3/Tradd/Wdr59	33	74	0.445946
MF	GO:0003729	mRNA binding	8.18774e-29	1.10443e-26	5.39146e-27	Aco1/Ago2/Alyref/Aqr/Cdc40/Celf1/Celf3/Celf6/Chtop/Cluh/Cpeb1/Cpeb4/Cpsf1/Cpsf7/Csdc2/Cstf2/Cstf2t/Cstf3/Dazap1/Dcp1a/Ddx3x/Ddx6/Denr/Dhx33/Dhx36/Dhx9/Dxo/Eef1a1/Eif2a/Eif2s2/Eif3a/Eif3d/Eif4a3/Eif4g1/Eif4g2/Eif4g3/Elavl1/Elavl3/Esrp1/Etf1/Exosc8/Exosc9/Fmr1/Fubp1/Fubp3/Fus/Fxr1/Fyttd1/G3bp2/Gemin5/Gm21992/Hdlbp/Hnrnpa1/Hnrnpa3/Hnrnpc/Hnrnpd/Hnrnpk/Hnrnpl/Hnrnpll/Hnrnpm/Hnrnpr/Hnrnpu/Igf2bp2/Ilf3…	172	386	0.445596
MF	GO:0015631	tubulin binding	2.05416e-28	2.49375e-26	1.21736e-26	Abraxas2/Adnp/Agbl5/Agtpbp1/Apc/Apc2/Appl1/Arhgef2/B9d2/Bcas3/Bcl2l11/Bex4/Brca2/Brsk1/Cacybp/Camsap2/Cav3/Ccdc181/Cdk5rap2/Cep295/Cep57l1/Cetn2/Cetn3/Chp1/Ckap5/Clasp1/Clasp2/Dag1/Dclk2/Ddx3x/Dip2b/Dixdc1/Dnm1l/Dnm2/Dnm3/Drg1/Dyrk1a/Dysf/Efhc1/Eml3/Eml4/Eml5/Eml6/Ezr/Fbxw11/Fez1/Fmn1/Fmr1/Fsd1/Gapdh/Gas2/Gli1/Gnas/Golga2/Hdac6/Hdgf/Hook1/Hook3/Hsph1/Htt/Ino80/Katnb1/Kif11/Kif13a/Kif14/Kif15/Kif1…	170	382	0.445026
MF	GO:0030971	receptor tyrosine kinase binding	3.87e-07	3.94805e-06	1.9273e-06	Angpt1/Anxa5/Cbl/Cblb/Cpne3/Crk/Dazap2/Dock4/Dusp3/Eif3a/Elmo2/Fiz1/Frs2/Gab2/Gfral/Grb14/Grb2/Hyal2/Irs1/Map3k7/Nck2/Nr3c1/Pik3r1/Pik3r2/Pitpnm1/Ptpn11/Ptpn2/Rack1/Rasa1/Sh2b2/Sh2d3c/Shc4/Tiam1/Tob1/Tradd/Zpr1	36	81	0.444444
MF	GO:0030145	manganese ion binding	7.3792e-06	5.56419e-05	2.71624e-05	Abl1/Abl2/Adcy10/Adprm/Atp2c1/B4galt7/Dcp2/Dyrk2/Exd2/Extl2/Fen1/Galnt1/Galnt3/Gyg/Impa1/Lap3/Mgat2/Mgat5b/Mpped2/Mre11a/Pck2/Pomgnt1/Ppm1a/Ppm1b/Slc11a2/Sod2/Wrn/Xylt2	28	63	0.444444
MF	GO:0031624	ubiquitin conjugating enzyme binding	0.000661216	0.00260622	0.00127226	Ankib1/Arih1/Aup1/Dcun1d1/Dcun1d3/Marchf6/Marchf7/Ppara/Rnf14/Rnf144b/Rnf19b/Rnf217/Rnf4/Rnf40/Siah1a/Traf6	16	36	0.444444
MF	GO:0008266	poly(U) RNA binding	0.00308419	0.00955155	0.00466273	Dazap1/Fmr1/Hnrnpc/Khdrbs1/Msi1/Msi2/Pabpc1/Pabpc1l/Pabpc4/Patl1/Rbms2/Ssb	12	27	0.444444
MF	GO:0017025	TBP-class protein binding	0.00308419	0.00955155	0.00466273	Brf2/Cand1/Esr1/Gtf2a2/Hnrnpf/Rnf4/Ruvbl1/Ruvbl2/Taf1/Taf13/Thra/Yeats2	12	27	0.444444
MF	GO:0033549	MAP kinase phosphatase activity	0.015085	0.0360845	0.0176152	Dusp10/Dusp16/Dusp2/Dusp3/Dusp5/Dusp6/Dusp7/Dusp8	8	18	0.444444
MF	GO:0046527	glucosyltransferase activity	0.015085	0.0360845	0.0176152	Alg10b/Alg5/Alg8/Gba/Gyg/Poglut3/Uggt1/Uggt2	8	18	0.444444
MF	GO:0031267	small GTPase binding	1.78806e-21	1.44714e-19	7.06441e-20	Abca1/Abi2/Acap2/Afdn/Als2/Als2cl/Ankfy1/Ankrd27/Anxa2/Ap3m1/Arhgap1/Arhgdia/Arhgef2/Atp6ap1/Atp7a/Bicd2/C9orf72/Cdc42bpb/Cdc42se1/Cdc42se2/Cdkl5/Cse1l/Cyrib/Dapk3/Dennd10/Dennd1b/Dennd5b/Dgki/Diaph1/Dnm1l/Dock2/Dock4/Dock7/Dvl1/Dvl2/Dvl3/Ect2/Evi5/Evi5l/Exoc2/Exoc5/Farp1/Fer/Fmnl3/Gapvd1/Garre1/Gdi2/Gga3/Golga4/Hace1/Ipo11/Ipo4/Ipo5/Ipo8/Ipo9/Kctd13/Kif3a/Kpnb1/Lsm2/Map3k11/Mapkap1/Mfn2/Mical1/M…	127	286	0.444056
MF	GO:0051219	phosphoprotein binding	4.40027e-09	6.76193e-08	3.30094e-08	Abl1/Abl2/Acp2/Aptx/Arrb1/Cbl/Cblb/Crk/Csnk1a1/Dpysl3/Epb41/Fbxw7/Fkbp4/Grb14/Grb2/Irs1/Lrp11/Lyn/Mapk3/Men1/Mid2/Nck2/Nedd4/Pafah1b1/Pcif1/Phf6/Pik3r1/Pik3r2/Pik3r3/Pin1/Pkd2/Ptpn11/Ptpn3/Rasa1/Rraga/Scaf4/Scaf8/Sfn/Sh2d3c/Sh3bp2/Shf/Socs3/Src/Thrap3/Ubash3b/Uri1/Vav2/Yes1/Ywhae	49	111	0.441441
MF	GO:0004842	ubiquitin-protein transferase activity	1.61766e-30	2.45479e-28	1.19834e-28	Amfr/Anapc11/Ankib1/Arih1/Bard1/Birc2/Birc6/Brca1/Cbl/Cblb/Cbll1/Ccnc/Cdc34/Cdc42/Cop1/Cul1/Cul3/Dtl/Dtx2/Dtx4/Dzip3/Fbxl14/Fbxl3/Fbxo4/Fbxw11/Fbxw7/Hace1/Hectd1/Hectd2/Hectd3/Herc2/Herc4/Huwe1/Kcmf1/Kctd13/Klhl20/Klhl21/Klhl9/Lnx1/Lrsam1/Ltn1/Maea/Magel2/Malt1/Marchf3/Marchf5/Marchf6/Marchf9/Med11/Med12/Med21/Med23/Med27/Med30/Med6/Med7/Mgrn1/Mib2/Mkrn1/Mkrn2/Mkrn3/Nedd4/Neurl1a/Neurl1b/Neurl3/N…	187	424	0.441038
MF	GO:0008017	microtubule binding	1.08234e-19	6.91558e-18	3.37594e-18	Abraxas2/Apc/Apc2/Arhgef2/Bcl2l11/Camsap2/Ccdc181/Cdk5rap2/Cep295/Cep57l1/Cetn2/Cetn3/Chp1/Ckap5/Clasp1/Clasp2/Dclk2/Dnm1l/Dnm2/Dnm3/Drg1/Dysf/Eml3/Eml4/Eml5/Eml6/Ezr/Fbxw11/Fmn1/Fmr1/Fsd1/Gapdh/Gas2/Gli1/Golga2/Hdac6/Hook1/Hook3/Katnb1/Kif11/Kif13a/Kif14/Kif15/Kif18a/Kif18b/Kif1a/Kif1c/Kif20a/Kif20b/Kif21a/Kif22/Kif23/Kif24/Kif26a/Kif26b/Kif2a/Kif3a/Kif3c/Kif4/Kif5a/Kif5b/Kif6/Kif7/Kif9/Knstrn/K…	118	268	0.440299
MF	GO:0034237	protein kinase A regulatory subunit binding	0.00500754	0.0141705	0.00691754	Akap11/Akap8l/Arfgef1/Arfgef2/Ezr/Gskip/Kcnq1/Pja2/Prrc1/Wasf2/Wasf3	11	25	0.44
MF	GO:0043495	protein-membrane adaptor activity	0.00500754	0.0141705	0.00691754	Gabarapl1/Jup/Myh9/Pdcd6/Retreg1/Retreg2/Retreg3/Spag4/Sun1/Sun2/Syne1	11	25	0.44
MF	GO:0043548	phosphatidylinositol 3-kinase binding	0.000372457	0.00158654	0.000774491	Atp1a1/Axl/Calm3/Cbl/Dab1/Dab2ip/Dnm2/Esr1/Igf1r/Insr/Insrr/Irs1/Irs2/Pik3ap1/Pik3r1/Pik3r2/Ptk2/Tyro3	18	41	0.439024
MF	GO:0005096	GTPase activator activity	2.10209e-17	8.79977e-16	4.29573e-16	Acap1/Acap2/Agap1/Agap3/Agfg1/Agfg2/Als2/Als2cl/Ankrd27/Arap3/Arfgap1/Arfgap2/Arhgap1/Arhgap10/Arhgap12/Arhgap15/Arhgap17/Arhgap22/Arhgap23/Arhgap24/Arhgap26/Arhgap27/Arhgap28/Arhgap31/Arhgap33/Arhgap5/Arhgap9/Arhgdia/Arhgef1/Arhgef10l/Arhgef12/Arrb1/Asap1/Asap2/Asap3/Chn2/Dab2ip/Depdc1a/Depdc5/Dock2/Dock4/Ect2/Evi5/Evi5l/Flcn/Gapvd1/Gdi2/Gipc1/Gmip/Gnaq/Jun/Lars/Mtss2/Myo9a/Nckap1l/Nf1/Nrp1/Ocrl…	104	237	0.438819
MF	GO:0019903	protein phosphatase binding	8.10152e-14	2.09261e-12	1.02154e-12	Akap11/Ambra1/Anapc5/Ap3b1/Bad/Bcl2/Bod1l/Cabin1/Cacna1b/Cacna1c/Cdc27/Cdh2/Cfl1/Ctnnb1/Ctnnd1/Cttnbp2nl/Dab2ip/Dlg4/Eif2ak3/Erbb2/Fer/Fmr1/Foxo1/Gab2/Ghr/Grb2/Hmgcr/Hsp90b1/Igbp1/Ikbkb/Insr/Irs2/Itpr1/Jak1/Jup/Kcnn4/Kcnq1/Kif3a/Kifap3/Lmna/Mapk8/Mapt/Mfhas1/Mtmr3/Mtmr4/Mtmr9/Mvp/Nek2/Pawr/Pik3r1/Pik3r2/Ppme1/Ppp1cc/Ppp1r10/Ppp1r3c/Ppp1r9b/Ppp2r2a/Ppp3cb/Ppp6r1/Pstpip1/Ptk2/Ptprt/Rack1/Rpa2/Rps6k…	81	185	0.437838
MF	GO:0004674	protein serine/threonine kinase activity	6.3928e-31	1.10869e-28	5.41225e-29	1810024B03Rik/Aak1/Aatk/Acvr1/Acvr2b/Akt2/Amhr2/Aurka/Bckdk/Bmp2k/Bmpr2/Braf/Brsk1/Camk1/Camk1d/Camk2a/Camk2b/Camk2g/Camk4/Camkk1/Camkk2/Camkv/Cask/Ccnd3/Ccnh/Ccnk/Cdc42bpa/Cdc42bpb/Cdc7/Cdk1/Cdk11b/Cdk12/Cdk14/Cdk15/Cdk16/Cdk17/Cdk18/Cdk19/Cdk2/Cdk4/Cdk5/Cdk6/Cdk9/Cdkl2/Cdkl3/Cdkl4/Cdkl5/Chek1/Chuk/Cilk1/Cit/Clk2/Clk3/Clk4/Cpne3/Csnk1a1/Csnk1d/Csnk1e/Csnk1g1/Csnk1g2/Csnk1g3/Csnk2a1/Csnk2b/Dapk1/…	193	441	0.437642
MF	GO:0005080	protein kinase C binding	1.06561e-05	7.76314e-05	3.78969e-05	Abl1/Adam9/Add3/Akt2/Cavin2/Copb2/Dact1/Fez1/Glrx3/Irs1/Itgav/Marcks/Pard6a/Pawr/Pea15a/Pick1/Pkn1/Pkp2/Pld2/Plek/Prkd2/Rack1/Sqstm1/Src/Srsf2/Tirap/Top2a/Top2b	28	64	0.4375
MF	GO:0050699	WW domain binding	0.0017116	0.00590307	0.00288167	Dazap2/Dnm2/Enah/Kif20b/Ndfip1/Ndfip2/Pmepa1/Rapgef2/Shisa5/Tceal8/Tceal9/Tnk2/Wbp1/Wbp11	14	32	0.4375
MF	GO:0003713	transcription coactivator activity	9.54562e-19	5.51828e-17	2.69383e-17	Actn1/Apex1/Arid5b/Arl2bp/Arrb1/Ascc1/Atxn7l3/Birc2/Brca1/Brd7/Brd8/Cbfb/Ccar1/Ccdc124/Cited2/Cnot6/Crebbp/Ctnnb1/Dcaf6/Ddx17/Dhx9/Dyrk1a/Edf1/Eny2/Ep300/Fus/Gps2/Helz2/Hmga1/Hmga1b/Hmgb1/Hyal2/Jade1/Jup/Kat2b/Kat5/Kat8/Kdm1a/Kdm5a/Kmt2c/Kmt2d/Lmo1/Lmo2/Lmo4/Lpin2/Maged1/Maml1/Maml2/Med12/Med13/Med14/Med21/Med27/Med30/Med6/Mid2/Mta1/Mta2/Mysm1/Myt1l/Ncoa2/Ncoa3/Ncoa6/Npat/Npm1/Nr3c1/Nrip1/Nucks1/…	114	261	0.436782
MF	GO:0016859	cis-trans isomerase activity	0.00059581	0.00237152	0.00115769	Cwc27/Degs1/Fkbp10/Fkbp14/Fkbp3/Fkbp4/Fkbp7/Fkbp9/Nktr/Pin1/Pin4/Ppia/Ppib/Ppid/Ppil3/Ppwd1/Ranbp2	17	39	0.435897
MF	GO:0035255	ionotropic glutamate receptor binding	0.00059581	0.00237152	0.00115769	Cacng2/Canx/Cdk5r1/Ctnnb1/Dlg1/Dlg4/Fus/Gnas/Gsk3b/Nedd4/Pick1/Pten/Shank1/Shank2/Shank3/Shisa7/Sqstm1	17	39	0.435897
MF	GO:0019211	phosphatase activator activity	0.00814186	0.0211054	0.0103029	B3gat3/Bmpr2/Calm2/Calm3/Map3k7/Ppp2r5c/Ppp2r5d/Ppp2r5e/Ppp4r3a/Ppp4r3b	10	23	0.434783
MF	GO:0061659	ubiquitin-like protein ligase activity	2.2152e-23	1.92089e-21	9.37712e-22	Amfr/Anapc11/Ankib1/Arih1/Birc2/Cbl/Cblb/Cbll1/Cbx7/Ccnc/Cdc42/Cop1/Cul1/Cul3/Dtx2/Dtx4/Dzip3/Fbxo4/Fbxw11/Fbxw7/Hace1/Hectd1/Hectd2/Herc2/Herc4/Huwe1/Kcmf1/Lrsam1/Ltn1/Maea/Marchf5/Marchf6/Med11/Med12/Med21/Med23/Med27/Med30/Med6/Med7/Mgrn1/Mib2/Mkrn1/Mkrn2/Mkrn3/Nedd4/Neurl1a/Neurl1b/Neurl3/Nosip/Peli1/Pias1/Pias2/Pias4/Pja1/Ranbp2/Rbbp6/Rbx1/Rc3h1/Rc3h2/Rffl/Ring1/Rlim/Rmnd5a/Rmnd5b/Rnf10/Rnf1…	147	339	0.433628
MF	GO:0016409	palmitoyltransferase activity	0.000953075	0.0035601	0.00173792	Cpt1a/Cpt1c/Hhat/Sptssa/Zdhhc1/Zdhhc12/Zdhhc13/Zdhhc14/Zdhhc16/Zdhhc17/Zdhhc18/Zdhhc2/Zdhhc21/Zdhhc23/Zdhhc24/Zdhhc3	16	37	0.432432
MF	GO:0004715	non-membrane spanning protein tyrosine kinase activity	0.000334409	0.00146033	0.000712882	Abl1/Abl2/Baz1b/Btk/Dyrk1a/Fer/Jak1/Lyn/Matk/Melk/Peak1/Ptk2/Ptk2b/Src/Tec/Tnk2/Tyk2/Wee1/Yes1	19	44	0.431818
MF	GO:0019902	phosphatase binding	2.36811e-16	7.76997e-15	3.79302e-15	Akap11/Ambra1/Anapc5/Ap3b1/Bad/Bcl2/Bod1l/Cabin1/Cacna1b/Cacna1c/Cdc27/Cdh2/Cfl1/Cry2/Csrnp2/Ctnnb1/Ctnnd1/Cttnbp2nl/Dab2ip/Dlg1/Dlg4/Dtnb/Dzip3/Eif2ak3/Ell/Erbb2/Fer/Fmr1/Foxo1/Gab2/Ghr/Grb2/Grin1/Hmgcr/Hsp90b1/Igbp1/Ikbkb/Insr/Irs2/Itpr1/Jak1/Jup/Kcnn4/Kcnq1/Kif3a/Kifap3/Lmna/Mapk3/Mapk8/Mapt/Mast2/Mfhas1/Mtmr3/Mtmr4/Mtmr9/Mvp/Ncam1/Nek2/Nol3/Pawr/Pik3r1/Pik3r2/Ppara/Ppme1/Ppp1cc/Ppp1r10/Ppp1r3…	101	234	0.431624
MF	GO:0019783	ubiquitin-like protein peptidase activity	8.17198e-09	1.19528e-07	5.83491e-08	Alg13/Atg4a/Atg4b/Atxn3/Bap1/Brcc3/Cyld/Eif3f/Eif3h/Hint1/Josd2/Mindy4/Mysm1/Otud1/Otud5/Otud6b/Otud7b/Otulin/Senp6/Senp7/Stambpl1/Tank/Uchl3/Uchl5/Usp1/Usp10/Usp11/Usp14/Usp20/Usp21/Usp22/Usp24/Usp25/Usp28/Usp30/Usp32/Usp34/Usp35/Usp36/Usp38/Usp39/Usp4/Usp40/Usp5/Usp51/Usp7/Usp8/Usp9x/Vcpip1/Zranb1	50	116	0.431034
MF	GO:0004712	protein serine/threonine/tyrosine kinase activity	0.000532337	0.00213993	0.00104464	Acvr2b/Braf/Clk2/Clk3/Clk4/Dyrk1a/Dyrk2/Dyrk4/Map2k2/Map3k7/Mapk3/Mapk8/Prkaa2/Rps6ka1/Rps6ka2/Rps6kb1/Tesk2/Tnk2	18	42	0.428571
MF	GO:0035925	mRNA 3'-UTR AU-rich region binding	0.00443828	0.0127377	0.00621812	Cpeb1/Cpsf1/Dhx36/Elavl1/Elavl3/Exosc8/Exosc9/Hnrnpd/Ilf3/Khsrp/Nudt21/Tial1	12	28	0.428571
MF	GO:0050998	nitric-oxide synthase binding	0.0132585	0.0320633	0.0156522	Actb/Calm3/Cav3/Cd74/Cdh2/Ctnnb1/Dnm2/Dnm3/Scn5a	9	21	0.428571
MF	GO:0003712	transcription coregulator activity	1.73148e-31	3.50337e-29	1.71022e-29	Actn1/Aebp2/Akirin1/Apex1/Arid5b/Arl2bp/Arrb1/Asah1/Ascc1/Atf7ip/Atxn7l3/Basp1/Bclaf1/Bhlhe41/Birc2/Brca1/Brd7/Brd8/Btaf1/Btg2/Camta1/Cbfa2t3/Cbfb/Ccar1/Ccdc124/Ccnd1/Cdyl/Cir1/Cited2/Cnot6/Cops2/Crebbp/Ctnnb1/Dcaf6/Ddx1/Ddx17/Dhx9/Dpf2/Dpf3/Dyrk1a/Edf1/Eno1b/Eny2/Ep300/Ewsr1/Ezh1/Ezh2/Fhl3/Fus/Gmnn/Gps2/Hdac1/Hdac3/Hdgf/Hdgfl2/Helz2/Hipk1/Hipk3/Hmga1/Hmga1b/Hmgb1/Hnrnpu/Hr/Hsbp1/Hspa1a/Hyal2/Irf…	209	490	0.426531
MF	GO:0016779	nucleotidyltransferase activity	6.62315e-09	9.80549e-08	4.78669e-08	Cds2/Chrac1/Cmas/Coasy/Crcp/Crppa/Dkc1/Gdpgp1/Gmppa/Gphn/Kars/Nmnat2/Nudt5/Oas1a/Papola/Papolg/Papss1/Papss2/Pcyt1a/Pold1/Pole/Polh/Poli/Poln/Polr1c/Polr1d/Polr1e/Polr1h/Polr2a/Polr2b/Polr2e/Polr2i/Polr2j/Polr2k/Polr2l/Polr2m/Polr3a/Polr3b/Polr3c/Polr3e/Polr3f/Polr3h/Polrmt/Ptges3/Rev3l/Rpap1/Tent2/Tent4b/Tut4/Tut7/Uap1l1/Ugp2	52	122	0.42623
MF	GO:0061629	RNA polymerase II-specific DNA-binding transcription factor binding	2.84805e-24	2.88128e-22	1.40654e-22	Actb/Add1/Ankrd42/Apex1/Arid1a/Arrb1/Asah1/Atf2/Atf4/Bbs2/Bbs5/Bbs7/Bcas3/Bhlhe41/Brd8/Cdk5rap3/Cebpa/Chd4/Cited2/Cnot1/Commd7/Cpne1/Crebbp/Cry2/Csnk2b/Ctnnb1/Dact1/Dcaf1/Dcaf13/Dhx9/Dll1/Dnaja1/Dnmt3a/E4f1/Ep300/Esr1/Ets2/Exosc9/Faf1/Fkbp4/Foxc1/Foxp1/Fus/Gabarapl1/Gata2/Gata3/Gata4/Grip1/Grm1/Gsk3b/Gtf2a2/Gtf2h1/H2bc9/Hdac1/Hdac2/Hdac3/Hey1/Hey2/Hif1a/Hira/Hmga1/Hmga1b/Hmgb1/Hr/Hspa4/Id2/Id4/Ju…	160	376	0.425532
MF	GO:0061630	ubiquitin protein ligase activity	3.23362e-21	2.45351e-19	1.19772e-19	Amfr/Anapc11/Ankib1/Arih1/Birc2/Cbl/Cblb/Cbll1/Ccnc/Cdc42/Cop1/Cul1/Cul3/Dtx2/Dtx4/Dzip3/Fbxo4/Fbxw11/Fbxw7/Hace1/Hectd1/Hectd2/Herc2/Herc4/Huwe1/Kcmf1/Lrsam1/Ltn1/Maea/Marchf5/Marchf6/Med11/Med12/Med21/Med23/Med27/Med30/Med6/Med7/Mgrn1/Mib2/Mkrn1/Mkrn2/Mkrn3/Nedd4/Neurl1a/Neurl1b/Neurl3/Nosip/Peli1/Pja1/Rbbp6/Rbx1/Rc3h1/Rc3h2/Rffl/Ring1/Rlim/Rmnd5a/Rmnd5b/Rnf10/Rnf11/Rnf111/Rnf114/Rnf121/Rnf122/…	139	327	0.425076
MF	GO:0051019	mitogen-activated protein kinase binding	0.00243789	0.00770418	0.00376091	Abl1/Ace/Atf7/Cdk5rap3/Dusp10/Dusp16/Dusp2/Mapkapk3/Mical2/Nbr1/Nfatc1/Plcb4/Tab1/Tpr	14	33	0.424242
MF	GO:0016706	2-oxoglutarate-dependent dioxygenase activity	5.97575e-05	0.000347108	0.000169446	Alkbh5/Asph/Egln1/Egln2/Egln3/Fto/Hr/Jmjd4/Jmjd6/Kdm2a/Kdm3a/Kdm4b/Kdm5a/Kdm6b/Kdm7a/Ogfod1/P3h3/P4ha1/P4ha2/Phf8/Plod2/Riox2/Rsbn1/Tet2/Tyw5	25	59	0.423729
MF	GO:0017134	fibroblast growth factor binding	0.00715104	0.0187908	0.00917302	Api5/Fgfr1/Fgfr2/Fgfr3/Fibp/Glg1/Hspa9/Itgav/Rps19/Scn5a/Tgfbr3	11	26	0.423077
MF	GO:0004860	protein kinase inhibitor activity	3.37609e-05	0.000215714	0.000105304	Camk2n1/Camk2n2/Chp1/Cit/Gskip/Hexim2/Hyal2/Ibtk/Inka2/Kat2b/Macroh2a1/Mbip/Ncapg2/Npm1/Parva/Pkia/Prkag2/Prkar1a/Prkar1b/Prkrip1/Rack1/Rptor/Sh3bp5/Spred2/Trib1/Trib3/Wnk1	27	64	0.421875
MF	GO:0016278	lysine N-methyltransferase activity	9.41614e-05	0.000501368	0.00024475	Cxxc1/Eef1akmt2/Eef2kmt/Ehmt1/Ezh1/Ezh2/Kmt2a/Kmt2b/Kmt2c/Kmt2d/Kmt5a/Kmt5b/N6amt1/Nsd1/Prdm9/Rbbp5/Setd1b/Setd5/Setdb2/Smyd3/Smyd5/Suv39h2/Vcpkmt/Wdr5	24	57	0.421053
MF	GO:0016279	protein-lysine N-methyltransferase activity	9.41614e-05	0.000501368	0.00024475	Cxxc1/Eef1akmt2/Eef2kmt/Ehmt1/Ezh1/Ezh2/Kmt2a/Kmt2b/Kmt2c/Kmt2d/Kmt5a/Kmt5b/N6amt1/Nsd1/Prdm9/Rbbp5/Setd1b/Setd5/Setdb2/Smyd3/Smyd5/Suv39h2/Vcpkmt/Wdr5	24	57	0.421053
MF	GO:0004435	phosphatidylinositol phospholipase C activity	0.0216264	0.0479972	0.0234305	Gdpd5/Plcb2/Plcb3/Plcb4/Plcd1/Plcd3/Plce1/Plch1	8	19	0.421053
MF	GO:0004629	phospholipase C activity	0.0216264	0.0479972	0.0234305	Gdpd5/Plcb2/Plcb3/Plcb4/Plcd1/Plcd3/Plce1/Plch1	8	19	0.421053
MF	GO:0015216	purine nucleotide transmembrane transporter activity	0.0216264	0.0479972	0.0234305	Abcc5/Slc25a4/Slc25a42/Slc25a5/Slc33a1/Slc35b1/Slc35b2/Slc35b3	8	19	0.421053
MF	GO:0048038	quinone binding	0.0216264	0.0479972	0.0234305	Aoc2/Aoc3/Coq10b/Etfdh/Ndufs2/Sdhd/Sqor/Vkorc1	8	19	0.421053
MF	GO:0140416	transcription regulator inhibitor activity	0.0216264	0.0479972	0.0234305	Id1/Id2/Id3/Id4/Lef1/Lyar/Taf1/Tfdp1	8	19	0.421053
MF	GO:0051879	Hsp90 protein binding	0.000264287	0.00119718	0.000584421	Ahsa1/Ahsa2/Arhgdia/Cdk5/Cdk5r1/Eif2ak3/Erbb2/Ern1/Gucy1b1/Hdac6/Hif1a/Kpnb1/Ksr1/Mapt/Nr3c1/Ppid/Ptges3/Rps3/Slc12a2/Tsc1/Ttc4	21	50	0.42
MF	GO:0042626	ATPase-coupled transmembrane transporter activity	1.68688e-07	1.8617e-06	9.08814e-07	Abca1/Abca3/Abca4/Abca7/Abcb10/Abcb1a/Abcb1b/Abcb8/Abcc10/Abcc3/Abcc5/Abcd3/Abcg1/Abcg2/Anxa5/Atp13a3/Atp1a1/Atp1a3/Atp1b2/Atp1b3/Atp2a1/Atp2a2/Atp2b1/Atp2b3/Atp2c1/Atp2c2/Atp4a/Atp6v0b/Atp6v0c/Atp6v0e2/Atp6v1a/Atp6v1b2/Atp6v1c1/Atp6v1c2/Atp6v1d/Atp6v1e1/Atp6v1f/Atp6v1g1/Atp6v1g2/Atp6v1h/Atp7a/Ipo8/Ralbp1/Sec61g	44	105	0.419048
MF	GO:0003714	transcription corepressor activity	1.97552e-12	4.52506e-11	2.20897e-11	Asah1/Atf7ip/Basp1/Bhlhe41/Brd7/Btg2/Cbfa2t3/Ccar1/Ccnd1/Cdyl/Cir1/Cited2/Cops2/Crebbp/Eno1b/Ezh1/Ezh2/Gmnn/Gps2/Hdac1/Hdac3/Hdgf/Hipk1/Hipk3/Hmgb1/Hnrnpu/Hr/Hsbp1/Hspa1a/Irf2bp2/Jazf1/Kmt5a/Lcor/Limd1/Map3k10/Mier1/Mier2/Mier3/Mta1/Mta2/Mybbp1a/N4bp2l2/Ncor1/Npat/Nrip1/Nsd1/Phb/Pias1/Pias4/Prmt5/Rbbp8/Rcor2/Rcor3/Riox2/Ruvbl2/Sap18/Sap30/Sirt7/Snw1/Spen/Tbl1xr1/Tcf25/Tcf4/Tle4/Tob1/Trerf1/Trib3/…	80	191	0.418848
MF	GO:0004722	protein serine/threonine phosphatase activity	1.26604e-06	1.1385e-05	5.55774e-06	Cdc14a/Cpped1/Ctdnep1/Ctdsp2/Ctdspl2/Dusp10/Dusp15/Dusp2/Dusp22/Dusp28/Dusp3/Dusp5/Dusp6/Dusp7/Dusp8/Fig4/Mtmr3/Mtmr4/Pdp1/Pgam5/Phlpp2/Ppm1a/Ppm1b/Ppm1e/Ppm1f/Ppm1g/Ppm1k/Ppp1cb/Ppp1cc/Ppp2cb/Ppp3cb/Ppp3cc/Ppp4c/Ppp6c/Pten/Ssh2/Tab1/Ublcp1	38	91	0.417582
MF	GO:0097110	scaffold protein binding	3.47886e-06	2.8927e-05	1.41211e-05	Atg4b/Braf/Cacna1h/Chrna7/Chuk/Cit/Crk/Dlg4/Dlgap3/Dll1/Dynll1/Dynll2/Hsp90aa1/Ikbkb/Kars/Kcnh2/Kcnq1/Kif5a/Lyn/Map2k2/Map3k7/Mapk3/Nck2/Park7/Phf6/Psap/Scn5a/Shank1/Shank3/Src/Tcof1/Ubtf/Vim/Xiap/Ywhae	35	84	0.416667
MF	GO:0005548	phospholipid transporter activity	8.33399e-05	0.000455742	0.000222477	Abca1/Abca3/Abca4/Abca7/Abcb1a/Abcb1b/Abcg1/Ano6/Atg9a/Atp11c/Atp8b2/Cert1/Gltp/Mttp/Osbpl2/Pctp/Pitpna/Pitpnb/Pitpnc1/Pitpnm1/Plekha8/Prelid1/Prelid2/Tmem30a/Vmp1	25	60	0.416667
MF	GO:0015215	nucleotide transmembrane transporter activity	0.0115251	0.0279271	0.013633	Abcc5/Slc25a33/Slc25a36/Slc25a4/Slc25a42/Slc25a5/Slc33a1/Slc35b1/Slc35b2/Slc35b3	10	24	0.416667
MF	GO:0031683	G-protein beta/gamma-subunit complex binding	0.0115251	0.0279271	0.013633	Cetn2/Cetn3/Gna13/Gnai2/Gnai3/Gnao1/Gnaq/Gnas/Gnaz/Plcb2	10	24	0.416667
MF	GO:0035250	UDP-galactosyltransferase activity	0.0115251	0.0279271	0.013633	B3galt4/B4galt2/B4galt3/B4galt4/B4galt5/B4galt6/B4galt7/Colgalt1/Colgalt2/Wdfy3	10	24	0.416667
MF	GO:0070530	K63-linked polyubiquitin modification-dependent protein binding	0.0115251	0.0279271	0.013633	Optn/Otud7b/Prpf8/Rnf31/Sqstm1/Tab2/Tnip2/Uimc1/Wdr81/Zranb1	10	24	0.416667
MF	GO:0003924	GTPase activity	5.46689e-18	2.45808e-16	1.19995e-16	Agap1/Agap3/Arfrp1/Arhgap5/Arl4a/Arl6/Arl8a/Atl2/Atl3/Bms1/Cdc42/Cplane2/Ddx3x/Dnm1l/Dnm2/Dnm3/Drg1/Drg2/Eef1a1/Eef1a2/Eef2/Efl1/Eftud2/Eif2s3x/Eif5b/Gbp3/Gem/Gna13/Gnai2/Gnai3/Gnao1/Gnaq/Gnas/Gnaz/Gnb1/Gnb4/Gng3/Gpn3/Gspt1/Gspt2/Gtpbp1/Gtpbp2/Gtpbp3/Hras/Kras/Lsg1/Mfn2/Mras/Mtg1/Mx2/Nras/Rab10/Rab11a/Rab11b/Rab12/Rab14/Rab15/Rab1a/Rab1b/Rab21/Rab24/Rab2b/Rab32/Rab33b/Rab34/Rab35/Rab39b/Rab3c/Rab…	123	296	0.415541
MF	GO:0008138	protein tyrosine/serine/threonine phosphatase activity	0.00118323	0.00432665	0.00211211	Cdc14a/Dusp10/Dusp15/Dusp16/Dusp2/Dusp22/Dusp28/Dusp3/Dusp5/Dusp6/Dusp7/Dusp8/Eya3/Mtmr3/Ppm1f/Ptp4a1/Ssh2	17	41	0.414634
MF	GO:0032452	histone demethylase activity	0.00622855	0.0167289	0.00816645	Hr/Jmjd6/Kdm1a/Kdm2a/Kdm3a/Kdm4b/Kdm5a/Kdm6b/Kdm7a/Phf8/Riox2/Rsbn1	12	29	0.413793
MF	GO:0043236	laminin binding	0.00622855	0.0167289	0.00816645	Adam9/Dag1/Itga3/Itga7/Itgb1/Lgals1/Ncl/Plekha2/Rpsa/Slit2/Ssc5d/Thbs4	12	29	0.413793
MF	GO:0050750	low-density lipoprotein particle receptor binding	0.00622855	0.0167289	0.00816645	Ap2m1/Apbb3/Apoe/Cltc/Commd1/Dkk1/Dnaja1/Hsp90b1/Lancl1/Picalm/Sacs/Washc1	12	29	0.413793
MF	GO:0140457	protein demethylase activity	0.00622855	0.0167289	0.00816645	Hr/Jmjd6/Kdm1a/Kdm2a/Kdm3a/Kdm4b/Kdm5a/Kdm6b/Kdm7a/Phf8/Riox2/Rsbn1	12	29	0.413793
MF	GO:0005516	calmodulin binding	5.84903e-12	1.29104e-10	6.3024e-11	Add1/Add3/Aebp1/Atp2b1/Cacna1a/Cacna1c/Camk1/Camk1d/Camk2a/Camk2b/Camk2g/Camk4/Camkk1/Camkk2/Camkv/Camsap2/Cask/Cdk5rap2/Cnn2/Cth/Dapk1/Edf1/Eef1a1/Epb41/Ewsr1/Gap43/Grin1/Kcnn1/Kcnn2/Kcnn3/Kcnn4/Kcnq1/Kcnq2/Kcnq3/Kcnq4/Kcnq5/Map6/Mapkapk3/Marcks/Mknk1/Myh10/Myh11/Myh3/Myh6/Myh7/Myh9/Mylk/Myo1b/Myo1c/Myo5a/Myo7a/Ngfr/Obscn/Pcyt1a/Pde1c/Phkb/Pik3r1/Pla2g6/Plcb3/Ppp3cb/Ppp3cc/Rit1/Ryr3/Scn3a/Scn5a/…	79	191	0.413613
MF	GO:0070888	E-box binding	0.000657071	0.00259832	0.00126841	Bhlhe41/Ciart/Clock/Gata3/Hdac1/Hif1a/Max/Mybbp1a/Neurod1/Nr1d1/Per1/Prmt5/Snai2/Srebf2/Tal1/Tcf12/Tcf3/Tcf4/Zeb1	19	46	0.413043
MF	GO:0140223	general transcription initiation factor activity	0.000657071	0.00259832	0.00126841	Ccnh/Gtf2a2/Gtf2e1/Gtf2f2/Gtf2h2/Gtf2h3/Gtf2h4/Gtf3c2/Gtf3c4/Gtf3c5/Rrn3/Snapc4/Taf1/Taf6/Taf6l/Taf7/Taf9b/Tbpl1/Ubtf	19	46	0.413043
MF	GO:0046332	SMAD binding	4.79633e-06	3.83075e-05	1.87004e-05	Acvr1/Axin1/Cited2/Crebbp/Ctnnb1/Drosha/Gata4/Jun/Men1/Pax6/Pmepa1/Pml/Ppm1a/Ranbp3/Rnf111/Skil/Skor1/Smad1/Smad2/Smad4/Smad9/Smurf1/Snw1/Tcf12/Tgfb1i1/Tgfbr1/Tgfbr3/Tgfbrap1/Tob1/Trim33/Usp9x/Yy1/Zeb2/Zfyve9/Zmiz1	35	85	0.411765
MF	GO:0008374	O-acyltransferase activity	0.000366313	0.00156586	0.000764396	Abhd5/Agpat1/Agpat3/Agpat4/Cpt1a/Cpt1c/Crot/Dgat2/Gnpat/Gpat2/Gpat3/Lcat/Lclat1/Lpcat1/Lpcat3/Lpgat1/Mboat7/Mogat2/Pnpla3/Porcn/Soat1	21	51	0.411765
MF	GO:0061980	regulatory RNA binding	0.000366313	0.00156586	0.000764396	Ago2/Ago3/Ddx21/Dhx9/Dicer1/Elavl1/Fam172a/Fgfr3/Fmr1/Hnrnpa1/Matr3/Pum2/Rc3h1/Socs3/Sox4/Tarbp2/Tut4/Tut7/Ybx1/Zc3h7a/Zfp346	21	51	0.411765
MF	GO:0016251	RNA polymerase II general transcription initiation factor activity	0.0033999	0.0103352	0.00504526	Ccnh/Gtf2a2/Gtf2e1/Gtf2f2/Gtf2h2/Gtf2h3/Gtf2h4/Snapc4/Taf1/Taf6/Taf6l/Taf7/Taf9b/Tbpl1	14	34	0.411765
MF	GO:0019205	nucleobase-containing compound kinase activity	0.00186979	0.00625325	0.00305261	Ak1/Ak3/Ak4/Clp1/Cmpk1/Dguok/Guk1/N4bp2/Nme6/Nme7/Nol9/Pals1/Tk1/Tk2/Uck1/Uck2	16	39	0.410256
MF	GO:0043014	alpha-tubulin binding	0.00103429	0.00383986	0.00187448	Bex4/Cav3/Dip2b/Dysf/Efhc1/Eml4/Gnas/Hdac6/Hsph1/Ino80/Racgap1/Sncb/Sncg/Spast/Taok1/Tbce/Tbcel/Washc1	18	44	0.409091
MF	GO:0048487	beta-tubulin binding	0.00103429	0.00383986	0.00187448	Adnp/Appl1/Bcas3/Eml4/Hdac6/Htt/Map1s/Pdcd5/Racgap1/Sirt2/Smc3/Sncb/Sncg/Spast/Syt11/Taok1/Uxt/Vapb	18	44	0.409091
MF	GO:0016881	acid-amino acid ligase activity	0.0185769	0.0419189	0.0204633	Fpgs/Gclm/Tpgs1/Ttl/Ttll11/Ttll13/Ttll3/Ttll5/Ttll9	9	22	0.409091
MF	GO:0031420	alkali metal ion binding	0.0185769	0.0419189	0.0204633	Acat1/Adprh/Atp1a1/Drg1/Impa1/Pklr/Pkm/Scn3a/Scn8a	9	22	0.409091
MF	GO:0042165	neurotransmitter binding	0.0185769	0.0419189	0.0204633	Chrna3/Chrna4/Chrna7/Chrnb2/Chrnb4/Grin1/Grin3b/Ide/Nipsnap1	9	22	0.409091
MF	GO:0120015	sterol transfer activity	0.0185769	0.0419189	0.0204633	Abca1/Abcg1/Apoe/Gramd1a/Gramd1b/Mttp/Osbp/Osbpl2/Stard3	9	22	0.409091
MF	GO:0140103	catalytic activity, acting on a glycoprotein	0.0185769	0.0419189	0.0204633	B4galnt4/B4galt7/C1galt1/Fut8/Mgat2/Mgat3/Mgat4a/Mgat5b/Pomgnt1	9	22	0.409091
MF	GO:0008378	galactosyltransferase activity	0.009947	0.0250014	0.0122048	B3galt4/B4galt2/B4galt3/B4galt4/B4galt5/B4galt6/B4galt7/C1galt1/Colgalt1/Colgalt2/Wdfy3	11	27	0.407407
MF	GO:1901567	fatty acid derivative binding	0.009947	0.0250014	0.0122048	Acadl/Acadvl/Acbd5/Acbd6/Acot11/Acot7/Gcdh/Hspa8/Pitpna/Pnpla3/Soat1	11	27	0.407407
MF	GO:0008276	protein methyltransferase activity	3.71536e-06	3.02714e-05	1.47774e-05	Armt1/Cxxc1/Dnmt3a/Eef1akmt2/Eef2kmt/Ehmt1/Ezh1/Ezh2/Fbl/Fbll1/Kmt2a/Kmt2b/Kmt2c/Kmt2d/Kmt5a/Kmt5b/Lcmt1/Mettl22/Mettl9/N6amt1/Nsd1/Pcmt1/Pcmtd1/Prdm9/Prmt2/Prmt5/Prmt6/Rbbp5/Setd1b/Setd5/Setdb2/Smyd3/Smyd5/Suv39h2/Suz12/Vcpkmt/Wdr5	37	91	0.406593
MF	GO:0015248	sterol transporter activity	0.00539327	0.0151561	0.00739866	Abca1/Abcg1/Apoe/Gramd1a/Gramd1b/Mttp/Osbp/Osbpl11/Osbpl2/Osbpl3/Osbpl5/Osbpl9/Stard3	13	32	0.40625
MF	GO:0030515	snoRNA binding	0.00539327	0.0151561	0.00739866	Bms1/Ddx21/Dhx37/Dkc1/Imp3/Nop10/Nop58/Nudt5/Snu13/Tsr1/Utp6/Wdr3/Xrcc5	13	32	0.40625
MF	GO:0044325	transmembrane transporter binding	4.85871e-09	7.28206e-08	3.55484e-08	Actn1/Agrn/Ank3/Ap2m1/Arrb1/Atp2a2/Cabp1/Cacna1c/Calm2/Calm3/Casr/Cav3/Cbarp/Cdk5rap2/Crbn/Ctnnb1/Diaph1/Dlg1/Epn1/Fgf12/Fmr1/Gopc/Grina/Hsp90ab1/Htt/Id2/Itpr1/Kcnab3/Kcnb1/Kcnq1/Kcnq3/Lrrc55/Lyn/Nptn/Pacs1/Pacs2/Pde4b/Pirt/Pkd1/Pkd2/Ppm1a/Ppp1r9b/Rasa1/Rims2/Rims3/Rims4/Scn10a/Scn5a/Sh3gl1/Slc5a3/Snap25/Src/Stac/Tcaf1/Trpc1/Usp10/Yes1/Ywhae/Ywhah/Ywhaz	60	148	0.405405
MF	GO:0015297	antiporter activity	3.18901e-05	0.000204839	9.99952e-05	Atp1a3/Chp1/Slc11a1/Slc24a2/Slc25a10/Slc25a14/Slc25a4/Slc25a5/Slc26a10/Slc26a6/Slc32a1/Slc35b1/Slc35e1/Slc35e3/Slc35e4/Slc37a4/Slc38a3/Slc41a1/Slc4a10/Slc7a6/Slc8a2/Slc8a3/Slc8b1/Slc9a1/Slc9a5/Slc9a6/Slc9a8/Slc9a9/Slc9b2/Tmem241	30	74	0.405405
MF	GO:0003774	cytoskeletal motor activity	5.95779e-07	5.79081e-06	2.82687e-06	Dnah17/Dnah2/Dnai2/Dnhd1/Dync1h1/Dync2h1/Kif11/Kif13a/Kif14/Kif15/Kif18a/Kif18b/Kif1a/Kif1c/Kif20a/Kif20b/Kif21a/Kif22/Kif23/Kif24/Kif2a/Kif3a/Kif3c/Kif4/Kif5a/Kif5b/Kif6/Kif7/Kif9/Myh10/Myh11/Myh3/Myh6/Myh7/Myh9/Myl3/Myo18a/Myo1b/Myo1c/Myo5a/Myo7a/Myo9a/Pin1/Stard9	44	109	0.40367
MF	GO:0015399	primary active transmembrane transporter activity	3.75e-09	5.83654e-08	2.84919e-08	Abca1/Abca3/Abca4/Abca7/Abcb10/Abcb1a/Abcb1b/Abcb8/Abcc10/Abcc3/Abcc5/Abcd3/Abcg1/Abcg2/Anxa5/Atp13a3/Atp1a1/Atp1a3/Atp1b2/Atp1b3/Atp2a1/Atp2a2/Atp2b1/Atp2b3/Atp2c1/Atp2c2/Atp4a/Atp6v0b/Atp6v0c/Atp6v0e2/Atp6v1a/Atp6v1b2/Atp6v1c1/Atp6v1c2/Atp6v1d/Atp6v1e1/Atp6v1f/Atp6v1g1/Atp6v1g2/Atp6v1h/Atp7a/Cox4i2/Cox5a/Cox6c/Cox7a2l/Cox7b/Cox7c/Cox8a/Cyb561d1/Cyc1/Ipo8/CYTB/ND1/Ndufs1/Ndufs2/Ndufs3/Ndufs4/Ral…	62	154	0.402597
MF	GO:0005525	GTP binding	2.51034e-19	1.52378e-17	7.43854e-18	Adss/Agap1/Agap3/Ak3/Ak4/Arf1/Arf3/Arf4/Arfrp1/Arhgap5/Arl4a/Arl4d/Arl5b/Arl6/Arl8a/Atl2/Atl3/Bms1/Cdc42/Cplane2/Dapk1/Dnm1l/Dnm2/Dnm3/Drg1/Drg2/Eef1a1/Eef1a2/Eef2/Efl1/Eftud2/Eif2b1/Eif2s3x/Eif5/Eif5b/Fkbp4/Gbp3/Gem/Gna13/Gnai2/Gnai3/Gnao1/Gnaq/Gnas/Gnaz/Gnl3l/Gpn3/Gspt1/Gspt2/Gtpbp1/Gtpbp2/Gtpbp3/Gucy1b1/Hhat/Hras/Hsp90ab1/Insr/Irgq/Kras/Lrrk1/Lsg1/Mfhas1/Mfn2/Mras/Mtg1/Mx2/Noa1/Npr2/Nras/Ola1/…	145	361	0.401662
MF	GO:0140098	catalytic activity, acting on RNA	8.14459e-20	5.81619e-18	2.83926e-18	Ago2/Ago3/Alkbh5/Apex1/Aqr/Brip1/Bud23/Cdkal1/Cmtr2/Cnot1/Cnot2/Cnot6/Cnot6l/Crcp/Dcp2/Ddx1/Ddx10/Ddx17/Ddx19a/Ddx21/Ddx24/Ddx25/Ddx31/Ddx3x/Ddx46/Ddx49/Ddx50/Ddx52/Ddx55/Ddx59/Ddx6/Dhx15/Dhx16/Dhx29/Dhx33/Dhx34/Dhx35/Dhx36/Dhx38/Dhx57/Dhx58/Dhx9/Dicer1/Dimt1/Dis3/Drosha/Dus4l/Dxo/Ears2/Eif4a1/Eif4a3/Elac2/Emg1/Eprs/Eri2/Ern1/Exd2/Fancm/Farsb/Fbl/Fbll1/Fen1/Fto/Gars/Hars2/Helz2/Iars/Isg20l2/Jmjd6…	149	371	0.401617
MF	GO:0051117	ATPase binding	2.49636e-06	2.14934e-05	1.04923e-05	Abca1/Actr3/Adcy10/Arpc2/Atp1b2/Atp1b3/Atp6v0a1/Atp6v0a2/Atp6v1e1/Atp6v1g1/Atxn3/Bbc3/Chrna7/Esr1/Ezr/Fbl/Grpel1/Hnrnpk/Nop58/Nr1h2/Pelp1/Pik3r1/Pkd2/Ptpn3/Rab6a/Rac1/Rala/Rdx/Ruvbl1/Ruvbl2/Snu13/Syvn1/Tmtc4/Trpc1/Ubxn1/Ufd1/Usp25/Vcpkmt/Wfs1/Znhit6	40	100	0.4
MF	GO:1990841	promoter-specific chromatin binding	4.31726e-05	0.000268657	0.000131149	Atf2/Atf4/Bmi1/Dhx9/E2f4/Egr1/Ercc3/Ercc4/Esr1/Ezh2/Foxc1/Foxo1/Hdac1/Hdac2/Hnrnpu/Irf3/Kdm1a/Macroh2a1/Mybl1/Nipbl/Nup98/Pcgf1/Pcgf2/Polr2a/Prdm15/Suz12/Taf1/Trim28/Trim33/Zfp609	30	75	0.4
MF	GO:0004520	endodeoxyribonuclease activity	0.00255162	0.00798366	0.00389734	Apex1/Dicer1/Dna2/Ercc4/Ercc5/Fan1/Fen1/Mre11a/Mus81/Ptbp1/Rad51c/Rbbp8/Rps3/Slx1b/Xrcc1/Xrcc4	16	40	0.4
MF	GO:0051393	alpha-actinin binding	0.00854384	0.0219751	0.0107274	Adora2a/Cacna1c/Dag1/Itgb1/Kcnn2/Mypn/Pdlim2/Pdlim3/Pdlim7/Pkd2/Ptprt/Ttn	12	30	0.4
MF	GO:0080025	phosphatidylinositol-3,5-bisphosphate binding	0.00854384	0.0219751	0.0107274	Acap2/Clvs1/Commd1/Gbf1/Hip1r/Mapkap1/Snx14/Snx3/Tpcn1/Washc2/Wdr45b/Wipi1	12	30	0.4
MF	GO:0005248	voltage-gated sodium channel activity	0.0158701	0.0375562	0.0183336	Cacna1h/Hcn1/Hcn2/Pkd2/Scn10a/Scn3a/Scn4a/Scn5a/Scn8a/Tpcn1	10	25	0.4
MF	GO:0051787	misfolded protein binding	0.0158701	0.0375562	0.0183336	Derl2/Edem1/Hdac6/Hspa1a/Hspa1b/Hspa5/Hspa8/Hspa9/Tmem67/Tor1a	10	25	0.4
MF	GO:0035254	glutamate receptor binding	0.000118633	0.000610255	0.000297905	Adora2a/Arpc2/Cabp1/Cacng2/Calm3/Camk2a/Canx/Cdk5r1/Ctnnb1/Dlg1/Dlg4/Dnm3/Esr1/Fus/Gnas/Grin1/Gsk3b/Homer2/Myl12a/Nedd4/Pick1/Pten/Shank1/Shank2/Shank3/Shisa7/Sqstm1	27	68	0.397059
MF	GO:1990782	protein tyrosine kinase binding	1.98232e-07	2.1487e-06	1.04892e-06	Acvr1/Angpt1/Anxa5/Bmpr2/Cbl/Cblb/Cdh2/Clasp2/Cpne3/Crk/Ctnnd1/Dazap2/Dock4/Dusp22/Dusp3/Eif3a/Elmo2/Fer/Fiz1/Frs2/Gab2/Gfral/Grb14/Grb2/Hsp90aa1/Hyal2/Irs1/Itgb1/Jup/Khdrbs1/Map3k7/Nck2/Nr3c1/Pik3r1/Pik3r2/Pitpnm1/Pten/Ptpn11/Ptpn2/Rab8a/Rack1/Rasa1/Sh2b2/Sh2d3c/Shc4/Tiam1/Tob1/Tradd/Vim/Zpr1	50	126	0.396825
MF	GO:0016879	ligase activity, forming carbon-nitrogen bonds	0.00121753	0.0044254	0.00216032	Adss/Asns/Cad/Ctps/Ctps2/Fpgs/Gart/Gclm/Gmps/Mthfd1/Nadsyn1/Pfas/Tpgs1/Ttl/Ttll11/Ttll13/Ttll3/Ttll5/Ttll9	19	48	0.395833
MF	GO:0002039	p53 binding	5.79446e-05	0.00033983	0.000165893	Axin1/Banp/Blm/Brd7/Cdk5/Crebbp/Eef2/Ehmt1/Ep300/Gsk3b/Hdac1/Hif1a/Hspd1/Htt/Kdm1a/Kmt5a/Nop53/Npm1/Ntrk3/Ppp1r13b/Prmt5/Psme3/Ptges3/Rffl/Rnf34/Taf1/Trim24/Usp10/Usp7/Ybx1	30	76	0.394737
MF	GO:0030507	spectrin binding	0.00731427	0.0190957	0.00932186	Add1/Ank3/Camsap2/Dmtn/Epb41/Epb41l2/Gnb1/Kif3a/Myo7a/Ptprn/Rho/Unc13a/Ush1g	13	33	0.393939
MF	GO:0070325	lipoprotein particle receptor binding	0.00731427	0.0190957	0.00932186	Ap2m1/Apbb3/Apoe/Cltc/Commd1/Dkk1/Dnaja1/Hsp90b1/Lancl1/Picalm/Reln/Sacs/Washc1	13	33	0.393939
MF	GO:0030674	protein-macromolecule adaptor activity	8.61102e-17	2.9868e-15	1.45805e-15	Abi2/Afap1l2/Ambra1/Amfr/Ank3/Ap1g2/Ap1m1/Ap2a2/Ap2m1/Ap2s1/Ap4e1/Aph1a/Arpc4/Arrb1/Arrdc1/Atp1b2/Atp1b3/Axin1/Bet1l/Bicd2/Brdt/Cbx5/Cdc42se2/Cdyl/Cradd/Crk/Cul1/Cul2/Cul4b/Cul5/Dab2ip/Ddb1/Det1/Dtl/Dvl2/Dvl3/Epc1/Epn1/Ercc2/Fbxw7/Fem1a/Fem1al/Fem1b/Frs2/Fscn3/Gab2/Gabarapl1/Gas2/Gatad2a/Gnb1/Gnb4/Gosr1/Grb14/Grb2/Grip1/Hip1r/Homer2/Hspa8/Ice1/Irs1/Jup/Khdrbs1/Klhdc10/Ksr1/Map2k2/Mapk8ip2/Mapk8ip…	132	336	0.392857
MF	GO:0042393	histone binding	5.00977e-15	1.35153e-13	6.59767e-14	Anp32a/Anp32b/Anp32e/Asf1a/Asf1b/Atrx/Baz1b/Baz2a/Bcas3/Brd1/Brd7/Brd9/Brdt/Cbx2/Cbx3/Cbx5/Cbx7/Cd1d1/Chd1/Chd2/Chd4/Chd5/Chd6/Cks1b/Cks2/Cxxc1/Dpf2/Dpf3/Ezh1/Fh1/Fmr1/Glyr1/H2ax/Hat1/Hdgfl2/Hinfp/Hira/Ing1/Ing2/Ing5/Ino80/Ipo9/Kat5/Kat8/Kdm5a/Kdm7a/Kmt2a/Kmt2c/Kmt2d/Lef1/Lrwd1/Mcm3ap/Mllt1/Mllt10/Mllt6/Morc2a/Msl3/Mtf2/Mysm1/Nap1l1/Nap1l5/Nasp/Ncapd2/Ncapd3/Ncapg2/Ncl/Npm1/Phc1/Phf1/Phf10/Phf6/P…	117	298	0.392617
MF	GO:0008013	beta-catenin binding	7.87714e-06	5.90299e-05	2.88163e-05	Amer1/Apc/Apc2/Axin1/Cby1/Cdh2/Cdh24/Cdhr5/Csnk2a1/Ctnna1/Ctnna2/Ctnnb1/Ctnnbip1/Ctnnd1/Ctnnd2/Dact1/Dvl1/Dvl3/Ep300/Esr1/Foxo1/Foxo3/Gsk3b/Hdac6/Kdm6b/Lef1/Med12/Pin1/Prmt2/Ptprt/Ruvbl2/Skp1/Sufu/Tbl1xr1/Tcf4/Tcf7/Tcf7l2/Vcl	38	97	0.391753
MF	GO:0019210	kinase inhibitor activity	0.000158508	0.000788643	0.000384987	Camk2n1/Camk2n2/Chp1/Cit/Gskip/Hexim2/Hyal2/Ibtk/Inka2/Kat2b/Macroh2a1/Mbip/Ncapg2/Npm1/Parva/Pkia/Prkag2/Prkar1a/Prkar1b/Prkrip1/Rack1/Rptor/Sh3bp5/Spred2/Trib1/Trib3/Wnk1	27	69	0.391304
MF	GO:0046982	protein heterodimerization activity	3.29976e-15	9.31607e-14	4.54778e-14	Abcg1/Add1/Aoc3/Atf2/Atf3/Atf4/Atf6/Atp1a1/Atp1b2/Aurka/Bard1/Bcl2/Bcl2l1/Bcl2l2/Bhlhe41/Bud23/Cebpa/Cenpa/Cenpw/Chrac1/Chuk/Erbb2/Erbb3/Fmr1/Fxr1/Fzd1/Fzd2/Fzd4/Gabbr1/Gtf2a2/H2ac10/H2ac12/H2ac15/H2ac20/H2ax/H2az1/H2az2/H2bc12/H2bc14/H2bc22/H2bc3/H2bc9/Hif1a/Hip1r/Ikbkb/Irak3/Itga3/Itgb1/Jam3/Jdp2/Katnb1/Kcnb1/Lsm5/Lsm6/Lsm7/Macroh2a1/Mafg/Mcl1/Mettl3/Micu1/Micu2/Miga2/Mlx/Mttp/Nae1/Neurod1/Nfyc…	120	307	0.390879
MF	GO:0019001	guanyl nucleotide binding	1.28132e-18	6.48135e-17	3.16396e-17	Adss/Agap1/Agap3/Ak3/Ak4/Arf1/Arf3/Arf4/Arfrp1/Arhgap5/Arl4a/Arl4d/Arl5b/Arl6/Arl8a/Atl2/Atl3/Bms1/Cdc42/Cplane2/Dapk1/Dnm1l/Dnm2/Dnm3/Drg1/Drg2/Eef1a1/Eef1a2/Eef2/Efl1/Eftud2/Eif2b1/Eif2s3x/Eif5/Eif5b/Fkbp4/Gbp3/Gem/Gna13/Gnai2/Gnai3/Gnao1/Gnaq/Gnas/Gnaz/Gnl3l/Gpn3/Gspt1/Gspt2/Gtpbp1/Gtpbp2/Gtpbp3/Gucy1b1/Hhat/Hras/Hsp90ab1/Insr/Irgq/Kras/Lrrk1/Lsg1/Mfhas1/Mfn2/Mief1/Mpped2/Mras/Mtg1/Mx2/Noa1/Np…	150	384	0.390625
MF	GO:0032561	guanyl ribonucleotide binding	1.28132e-18	6.48135e-17	3.16396e-17	Adss/Agap1/Agap3/Ak3/Ak4/Arf1/Arf3/Arf4/Arfrp1/Arhgap5/Arl4a/Arl4d/Arl5b/Arl6/Arl8a/Atl2/Atl3/Bms1/Cdc42/Cplane2/Dapk1/Dnm1l/Dnm2/Dnm3/Drg1/Drg2/Eef1a1/Eef1a2/Eef2/Efl1/Eftud2/Eif2b1/Eif2s3x/Eif5/Eif5b/Fkbp4/Gbp3/Gem/Gna13/Gnai2/Gnai3/Gnao1/Gnaq/Gnas/Gnaz/Gnl3l/Gpn3/Gspt1/Gspt2/Gtpbp1/Gtpbp2/Gtpbp3/Gucy1b1/Hhat/Hras/Hsp90ab1/Insr/Irgq/Kras/Lrrk1/Lsg1/Mfhas1/Mfn2/Mief1/Mpped2/Mras/Mtg1/Mx2/Noa1/Np…	150	384	0.390625
MF	GO:0022839	ion gated channel activity	0.00342738	0.0103762	0.00506527	Ano10/Ano6/Asic1/Clca2/Kcnmb4/Kcnn1/Kcnn2/Kcnn3/Kcnn4/Kcnt1/Tmem38a/Tmem63b/Tmem63c/Trpc3/Trpm4/Ttyh2	16	41	0.390244
MF	GO:0140030	modification-dependent protein binding	6.78629e-11	1.30771e-09	6.38376e-10	Abraxas2/Agap3/Agl/Ank3/Ankrd13a/Ankrd13b/Atrx/Babam2/Baz2a/Brcc3/Brd7/Brd9/Brdt/Cbx2/Cbx3/Cbx5/Cbx7/Chd1/Chd5/Cxxc1/Dnajb2/Dpf2/Dzip3/Eps15/Fan1/Fmr1/Glyr1/Hdac6/Hdgfl2/Hspd1/Ide/Ikbke/Ing1/Ing2/Ing5/Kat8/Kdm5a/Kdm7a/Kmt2a/Lrwd1/Lyn/Macroh2a1/Msl3/Mtf2/Ncapd3/Ncapg2/Optn/Otud7b/Phf1/Phf8/Pml/Prpf8/Psme4/Pwp1/Pygo1/Rad23b/Rbbp5/Rnf31/Setd5/Spin1/Spin4/Sqstm1/Suz12/Tab2/Taf1/Taf7/Tnip2/Trim24/Ubl7…	83	213	0.389671
MF	GO:0008080	N-acetyltransferase activity	0.000136938	0.000695579	0.000339557	Atf2/Brca2/Cdyl/Clock/Crebbp/Ep300/Esco1/Gtf3c4/Hat1/Hgsnat/Kat2b/Kat5/Kat8/Mcm3ap/Msl3/Naa10/Naa15/Naa16/Naa30/Naa40/Naa50/Naa80/Nat10/Ncoa3/Supt7l/Tada2a/Taf1/Usp22	28	72	0.388889
MF	GO:0019887	protein kinase regulator activity	8.95322e-11	1.67219e-09	8.16301e-10	Afap1l2/Als2/Apc/Bmpr2/Camk2n1/Camk2n2/Ccna2/Ccnc/Ccnd1/Ccnd3/Ccnf/Ccng1/Ccnh/Ccni/Ccnjl/Ccnk/Ccnl1/Ccnl2/Ccnt2/Ccnyl1/Cdk5r1/Chp1/Cit/Cks1b/Cks2/Cnppd1/Csnk2b/Dab2ip/Dazap2/Ddx3x/Dele1/Erbb3/Ercc6/Gcn1/Gprc5a/Gskip/Hbegf/Hexim2/Hmgb1/Hsp90ab1/Hyal2/Ibtk/Incenp/Inka2/Kat2b/Kidins220/Lgals9/Macroh2a1/Map2k2/Map3k13/Map3k7/Mapk8ip2/Mbip/Mnat1/Mob3a/Mob3c/Mt3/Mtcp1/Ncapg2/Nckap1l/Npm1/Parp16/Parva/P…	83	214	0.38785
MF	GO:0016407	acetyltransferase activity	1.04317e-05	7.67522e-05	3.74677e-05	Acaa2/Acat1/Atf2/Brca2/Cdyl/Clock/Crebbp/Dbt/Ep300/Esco1/Fasn/Gcat/Gnpat/Gtf3c4/Hat1/Hgsnat/Kat2b/Kat5/Kat8/Lcat/Lpcat1/Mcm3ap/Mogat2/Msl3/Naa10/Naa15/Naa16/Naa30/Naa40/Naa50/Naa80/Nat10/Ncoa3/Pafah1b3/Supt7l/Tada2a/Taf1/Usp22	38	98	0.387755
MF	GO:0035091	phosphatidylinositol binding	4.37137e-13	1.04056e-11	5.07963e-12	Acap2/Aida/Amer1/Ankfy1/Anxa2/Ap2a2/Appl1/Arap3/Arfip2/Arhgap33/Arhgap9/Asap1/Atg2a/Avil/Bbs5/Bcas3/Btk/Cert1/Cfl1/Clvs1/Commd1/Cyth3/Dab2ip/Dennd1b/Eea1/Epb41/Esyt1/Esyt3/Fchsd2/Fgd2/Flii/Gab2/Gap43/Gbf1/Golph3/Grb7/Gsdma/Hcn1/Hip1r/Hs1bp3/Ing2/Inppl1/Itpr1/Itpr3/Kcnq1/Krit1/Mapkap1/Mitd1/Mtss2/Myo1b/Nisch/Npm1/Obscn/Osbp/Osbpl2/Osbpl5/Pfn2/Picalm/Pik3c2a/Pirt/Pitpna/Pitpnb/Pitpnc1/Pitpnm1/Plcd1…	105	272	0.386029
MF	GO:0004713	protein tyrosine kinase activity	6.10691e-07	5.88396e-06	2.87234e-06	Aatk/Abl1/Abl2/Alk/Axl/Baz1b/Btk/Clk2/Clk3/Clk4/Ddr1/Ddr2/Dyrk1a/Dyrk2/Epha10/Epha5/Erbb2/Erbb3/Fer/Fgfr1/Fgfr2/Fgfr3/Hipk1/Hipk3/Igf1r/Insr/Insrr/Jak1/Lyn/Map2k2/Matk/Melk/Nrp1/Ntrk1/Ntrk3/Peak1/Ptk2/Ptk2b/Src/Tec/Tek/Tesk2/Tnk2/Ttbk1/Ttn/Twf1/Tyk2/Tyro3/Wee1/Yes1	50	130	0.384615
MF	GO:0000062	fatty-acyl-CoA binding	0.0213196	0.047841	0.0233543	Acadl/Acadvl/Acbd5/Acbd6/Acot11/Acot7/Gcdh/Pitpna/Pnpla3/Soat1	10	26	0.384615
MF	GO:0004536	deoxyribonuclease activity	0.000666585	0.00261888	0.00127845	Apex1/Aptx/Dclre1b/Dicer1/Dna2/Ercc4/Ercc5/Exd2/Exo5/Fan1/Fen1/Mre11a/Mus81/Pold1/Pole/Ptbp1/Rad51c/Rbbp8/Rexo2/Rps3/Slx1b/Xrcc1/Xrcc4	23	60	0.383333
MF	GO:0019207	kinase regulator activity	1.40728e-11	2.94558e-10	1.43793e-10	Afap1l2/Akap11/Als2/Apc/Bmpr2/Camk2n1/Camk2n2/Ccna2/Ccnc/Ccnd1/Ccnd3/Ccnf/Ccng1/Ccnh/Ccni/Ccnjl/Ccnk/Ccnl1/Ccnl2/Ccnt2/Ccnyl1/Cdk5r1/Chp1/Cish/Cit/Cks1b/Cks2/Cnppd1/Csnk2b/Dab2ip/Dazap2/Ddx3x/Dele1/Erbb3/Ercc6/Gcn1/Gprc5a/Gskip/Hbegf/Hexim2/Hmgb1/Hsp90ab1/Hyal2/Ibtk/Incenp/Inka2/Kat2b/Kidins220/Lgals9/Macroh2a1/Malt1/Map2k2/Map3k13/Map3k7/Mapk8ip2/Mbip/Mnat1/Mob3a/Mob3c/Mt3/Mtcp1/Ncapg2/Nckap1l/N…	94	246	0.382114
MF	GO:0051018	protein kinase A binding	0.00119269	0.00434812	0.0021226	Akap10/Akap11/Akap3/Akap8l/Arfgef1/Arfgef2/Dact1/Ezr/Gsk3b/Gskip/Kcnq1/Lrba/Nbea/Pja2/Pkia/Prkar1a/Prkar1b/Prrc1/Rps3/Wasf2/Wasf3	21	55	0.381818
MF	GO:0016765	transferase activity, transferring alkyl or aryl (other than methyl) groups	0.000571579	0.00229009	0.00111794	Agps/Coq2/Dhdds/Dhps/Dph1/Fdft1/Fntb/Gsta3/Gstm1/Gstm4/Gstm5/Gstm6/Gsto1/Gsto2/Hmbs/Lancl1/Mat2a/Mgst2/Nans/Pdss1/Rabggtb/Sms/Trit1/Ubiad1	24	63	0.380952
MF	GO:0016791	phosphatase activity	3.88482e-12	8.73364e-11	4.26345e-11	Acp2/Alpl/Aptx/Armt1/Atp1a1/Bpnt2/Cdc14a/Cpped1/Ctdnep1/Ctdsp2/Ctdspl2/Dusp10/Dusp15/Dusp16/Dusp2/Dusp22/Dusp28/Dusp3/Dusp5/Dusp6/Dusp7/Dusp8/Enoph1/Enpp1/Eya3/Fbp2/Fig4/Fra10ac1/G6pc3/Hddc2/Impa1/Inpp1/Inpp5f/Inppl1/Lpin2/Minpp1/Mtmr1/Mtmr14/Mtmr2/Mtmr3/Mtmr4/Mtmr6/Mtmr7/Mtmr9/Noct/Nt5c/Nt5dc2/Nt5dc3/Ocrl/Pald1/Pdp1/Pfkfb1/Pfkfb2/Pfkfb3/Pgam5/Phlpp2/Pip4p1/Pip4p2/Plpp1/Plpp6/Plppr2/Plppr3/Plppr4…	101	266	0.379699
MF	GO:0015605	organophosphate ester transmembrane transporter activity	0.0179621	0.0415652	0.0202907	Abcc5/Slc25a33/Slc25a36/Slc25a4/Slc25a42/Slc25a5/Slc33a1/Slc35b1/Slc35b2/Slc35b3/Slc37a4	11	29	0.37931
MF	GO:0030371	translation repressor activity	0.0179621	0.0415652	0.0202907	Cpeb1/Cpeb4/Eif4ebp2/Fmr1/Ireb2/Mirlet7g/Paip2/Paip2b/Patl1/Samd4/Tyms	11	29	0.37931
MF	GO:0031210	phosphatidylcholine binding	0.0179621	0.0415652	0.0202907	Abca1/Chmp2a/Esyt1/Esyt3/Nf1/Pctp/Pcyt1a/Pitpna/Pitpnb/Pitpnm1/Vdac2	11	29	0.37931
MF	GO:0051015	actin filament binding	2.95725e-10	5.27957e-09	2.5773e-09	Abl1/Ablim2/Ablim3/Actn1/Actr3/Actr3b/Add1/Add3/Afdn/Arpc2/Arpc3/Arpc4/Arpc5l/Avil/Bin1/Bloc1s6/Capza1/Capza2/Cdk5r1/Cfl1/Cfl2/Clasp2/Coro1b/Coro2b/Coro6/Coro7/Ctnna1/Ctnna2/Cttn/Dbnl/Dmtn/Dstn/Eef2/Ezr/Fgd4/Flii/Fmnl3/Frg1/Fscn3/Gas2/Hip1r/Itprid2/Lasp1/Macf1/Map1s/Marcks/Mprip/Mtss1/Myh10/Myh11/Myh3/Myh6/Myh7/Myh9/Myo18a/Myo1b/Myo1c/Myo5a/Myo7a/Myo9a/Myom1/Neb/Nebl/Pick1/Pknox2/Plec/Ppp1r9b/Pst…	84	222	0.378378
MF	GO:0046915	transition metal ion transmembrane transporter activity	0.00825322	0.0213179	0.0104066	Atp2c1/Atp2c2/Atp7a/Slc11a1/Slc11a2/Slc25a28/Slc30a7/Slc39a10/Slc39a11/Slc39a14/Slc39a6/Tfrc/Tmem165/Trpm2	14	37	0.378378
MF	GO:0016811	hydrolase activity, acting on carbon-nitrogen (but not peptide) bonds, in linear amides	0.000114534	0.000591676	0.000288835	Acer2/Acy1/Amdhd2/Asah1/Asah2/Aspg/Asrgl1/Atxn3/Btd/Faah/Gls/Gls2/Hdac1/Hdac11/Hdac2/Hdac3/Hdac6/Hint1/Hint2/Mier1/Mier2/Mta2/Nadsyn1/Ndst1/Ngly1/Ntan1/Pdf/Pigl/Sirt2/Sirt5/Sirt7	31	82	0.378049
MF	GO:0019208	phosphatase regulator activity	1.32867e-05	9.43276e-05	4.60474e-05	Anp32e/B3gat3/Bmp2k/Bmpr2/Bod1l/Cabin1/Calm2/Calm3/Csnk2a1/Dmpk/Igbp1/Map3k7/Ppp1r10/Ppp1r12a/Ppp1r12b/Ppp1r12c/Ppp1r14b/Ppp1r14c/Ppp1r15b/Ppp1r7/Ppp1r8/Ppp1r9b/Ppp2r1b/Ppp2r2a/Ppp2r2b/Ppp2r2c/Ppp2r2d/Ppp2r3a/Ppp2r5c/Ppp2r5d/Ppp2r5e/Ppp3r1/Ppp4r1/Ppp4r3a/Ppp4r3b/Ppp6r1/Rcan3/Styx/Uri1/Wbp11	40	106	0.377358
MF	GO:0042578	phosphoric ester hydrolase activity	3.28869e-15	9.31607e-14	4.54778e-14	Acp2/Adprm/Alpl/Apex1/Aptx/Armt1/Atp1a1/Bpnt2/Cdc14a/Cpped1/Ctdnep1/Ctdsp2/Ctdspl2/Dusp10/Dusp15/Dusp16/Dusp2/Dusp22/Dusp28/Dusp3/Dusp5/Dusp6/Dusp7/Dusp8/Enoph1/Enpp1/Enpp3/Eya3/Fan1/Fbp2/Fig4/Fra10ac1/G6pc3/Gdpd5/Gnaq/Gnas/Gnb1/Gpcpd1/Hddc2/Hddc3/Impa1/Inpp1/Inpp5f/Inppl1/Lpin2/Minpp1/Mpped2/Mtmr1/Mtmr14/Mtmr2/Mtmr3/Mtmr4/Mtmr6/Mtmr7/Mtmr9/Noct/Nt5c/Nt5dc2/Nt5dc3/Ocrl/Pald1/Pde10a/Pde11a/Pde1c/P…	133	353	0.376771
MF	GO:0004721	phosphoprotein phosphatase activity	4.56936e-08	5.57804e-07	2.723e-07	Acp2/Cdc14a/Cpped1/Ctdnep1/Ctdsp2/Ctdspl2/Dusp10/Dusp15/Dusp16/Dusp2/Dusp22/Dusp28/Dusp3/Dusp5/Dusp6/Dusp7/Dusp8/Eya3/Fig4/Mtmr1/Mtmr14/Mtmr2/Mtmr3/Mtmr4/Mtmr6/Mtmr7/Pald1/Pdp1/Pgam5/Phlpp2/Ppm1a/Ppm1b/Ppm1e/Ppm1f/Ppm1g/Ppm1k/Ppp1cb/Ppp1cc/Ppp1r12a/Ppp1r3c/Ppp2cb/Ppp2r5d/Ppp3cb/Ppp3cc/Ppp3r1/Ppp4c/Ppp6c/Pten/Ptp4a1/Ptpn11/Ptpn2/Ptpn21/Ptpn23/Ptpn3/Ptpn7/Ptpra/Ptprb/Ptprs/Ptprt/Ssh2/Tab1/Tns2/Ubas…	64	170	0.376471
MF	GO:0015078	proton transmembrane transporter activity	9.81076e-06	7.26235e-05	3.54522e-05	Atp4a/Atp6v0a1/Atp6v0a2/Atp6v0b/Atp6v0c/Atp6v0e2/Atp6v1a/Atp6v1b2/Atp6v1c1/Atp6v1c2/Atp6v1e1/Atp6v1f/Atp6v1g1/Atp6v1g2/Atp6v1h/Chp1/Cox4i2/Cox5a/Cox6c/Cox7a2l/Cox7b/Cox7c/Cox8a/Cyc1/CYTB/Slc11a1/Slc11a2/Slc25a4/Slc25a5/Slc32a1/Slc33a1/Slc45a1/Slc46a1/Slc9a1/Slc9a5/Slc9a6/Slc9a8/Slc9a9/Slc9b2/Uqcrfs1/Uqcrh/Uqcrq	42	112	0.375
MF	GO:0043621	protein self-association	0.000173492	0.000856176	0.000417955	Abcd3/Abl1/Axin1/Cntn2/Crk/Ctsb/Dmtn/Dvl2/Dyrk1a/Eml3/Eml4/Foxp1/Gpsm2/Id1/L1cam/Ldb1/Malt1/Mdh2/Myd88/Pabpn1/Plec/Pth1r/Ptk2b/Shank3/Slc2a1/Tcf4/Tec/Ttn/Zfp639/Zfyve27	30	80	0.375
MF	GO:0008375	acetylglucosaminyltransferase activity	0.00328171	0.0101117	0.00493616	Alg13/B3gnt8/Eogt/Extl1/Extl2/Extl3/Hexb/Mgat2/Mgat3/Mgat4a/Mgat5b/Piga/Pigh/Pigq/Pomgnt1/Pomgnt2/Pyurf/Rfng	18	48	0.375
MF	GO:0042805	actinin binding	0.00699132	0.018411	0.00898759	Adora2a/Cacna1c/Csrp2/Dag1/Hnrnpk/Itgb1/Kcnn2/Mypn/Pdlim2/Pdlim3/Pdlim7/Pkd2/Ptprt/Rela/Ttn	15	40	0.375
MF	GO:0050997	quaternary ammonium group binding	0.00699132	0.018411	0.00898759	Abca1/Chmp2a/Chrna4/Chrnb2/Esyt1/Esyt3/Ilvbl/Nf1/Ogdh/Pctp/Pcyt1a/Pitpna/Pitpnb/Pitpnm1/Vdac2	15	40	0.375
MF	GO:0016248	channel inhibitor activity	0.0151293	0.0360845	0.0176152	Bcl2/Calm2/Calm3/Cav3/Commd1/Itpr1/Nedd4/Pacsin3/Rack1/Wnk1/Wnk2/Wnk3	12	32	0.375
MF	GO:0030291	protein serine/threonine kinase inhibitor activity	0.0151293	0.0360845	0.0176152	Cit/Hexim2/Inka2/Kat2b/Macroh2a1/Pkia/Prkag2/Prkar1a/Prkar1b/Rptor/Spred2/Wnk1	12	32	0.375
MF	GO:1901981	phosphatidylinositol phosphate binding	1.44066e-08	1.92194e-07	9.38224e-08	Acap2/Amer1/Ankfy1/Anxa2/Arap3/Arfip2/Arhgap9/Asap1/Atg2a/Avil/Bbs5/Btk/Cert1/Cfl1/Clvs1/Commd1/Cyth3/Dab2ip/Dennd1b/Fchsd2/Fgd2/Flii/Gab2/Gap43/Gbf1/Golph3/Gsdma/Hcn1/Hip1r/Inppl1/Kcnq1/Krit1/Mapkap1/Mtss2/Myo1b/Npm1/Obscn/Osbp/Osbpl2/Osbpl5/Pfn2/Picalm/Pirt/Plcd1/Plekha8/Rab35/Racgap1/Rnf34/Rph3a/Sap30l/Sdcbp/Sh3pxd2a/Snx11/Snx13/Snx14/Snx3/Svil/Syt5/Syt7/Syt9/Tirap/Tpcn1/Ttpal/Twf1/Washc2/Wdr4…	70	187	0.374332
MF	GO:0043539	protein serine/threonine kinase activator activity	0.00132711	0.0047666	0.00232688	Als2/Bmpr2/Ccnk/Ccnt2/Ccnyl1/Cdk5r1/Cks1b/Cks2/Dab2ip/Dazap2/Ddx3x/Dele1/Incenp/Lgals9/Map2k2/Map3k13/Map3k7/Mnat1/Mtcp1/Parp16/Stradb/Taok1	22	59	0.372881
MF	GO:0016835	carbon-oxygen lyase activity	0.000223967	0.00102991	0.000502766	Aco1/Aco2/Car11/Car12/Car7/Car8/Cdyl/Echdc2/Eno1b/Eno2/Eno4/Fasn/Fh1/Gmds/Hacd1/Hacd2/Hacd3/Hmbs/Hmga1/Hmga1b/Hsd17b4/Ireb2/L3hypdh/Nthl1/Ogg1/Park7/Rps3/Tgds/Tpi1/Xrcc5	30	81	0.37037
MF	GO:0060090	molecular adaptor activity	4.28959e-17	1.67986e-15	8.20048e-16	Abi2/Afap1l2/Ambra1/Amfr/Anapc1/Ank3/Ap1g2/Ap1m1/Ap2a2/Ap2m1/Ap2s1/Ap4e1/Aph1a/Arpc4/Arrb1/Arrdc1/Atp1b2/Atp1b3/Axin1/Bet1l/Bicd2/Brdt/Cav3/Cbx5/Cdc42se2/Cdyl/Cnot1/Cradd/Crk/Cul1/Cul2/Cul4b/Cul5/Dab2ip/Ddb1/Det1/Dlg1/Dlgap3/Dlgap4/Dtl/Dvl2/Dvl3/Dzip1/Epc1/Epn1/Ercc2/Fbxw7/Fem1a/Fem1al/Fem1b/Frs2/Fscn3/Gab2/Gabarapl1/Gas2/Gatad2a/Gnb1/Gnb4/Gosr1/Gphn/Grb14/Grb2/Grip1/Hcn2/Hip1r/Homer2/Hspa8/Ice1/…	160	433	0.369515
MF	GO:0015453	oxidoreduction-driven active transmembrane transporter activity	0.0042439	0.0122088	0.00595989	Cox4i2/Cox5a/Cox6c/Cox7a2l/Cox7b/Cox7c/Cox8a/Cyb561d1/Cyc1/CYTB/ND1/Ndufs1/Ndufs2/Ndufs3/Ndufs4/Uqcrfs1/Uqcrh/Uqcrq	18	49	0.367347
MF	GO:0051087	chaperone binding	2.83705e-05	0.000184875	9.02492e-05	Ahsa1/Ahsa2/Amfr/Atp1a1/Atp1a3/Atp7a/Bag3/Bin1/Birc2/Cdc37l1/Dlst/Dnaja1/Dnaja2/Dnajb2/Dnajb4/Dnajc1/Dnlz/Get4/Grn/Grpel1/H2-D1/H2-Q2/Hscb/Hspa8/Hspa9/Hspd1/Hspe1/Ksr1/Mapt/Plg/Ptges3/Sacs/Slc12a2/St13/Syvn1/Tfrc/Timm9/Tsc1/Ubl4a/Vwf	40	109	0.366972
MF	GO:0140678	molecular function inhibitor activity	0.00170952	0.00590307	0.00288167	Agrn/Bcl2/Calm2/Calm3/Cav3/Commd1/Id1/Id2/Id3/Id4/Itpr1/Lef1/Lyar/Nedd4/Pacsin3/Rack1/Taf1/Tfdp1/Tsc1/Wnk1/Wnk2/Wnk3	22	60	0.366667
MF	GO:0016763	pentosyltransferase activity	0.00359308	0.0106502	0.00519906	Gxylt1/Hprt/Mtap/Nampt/Parp11/Parp12/Parp16/Parp3/Parp4/Parp8/Poglut3/Qtrt2/Rxylt1/Tnks/Tnks2/Trpt1/Umps/Xylt1/Xylt2	19	52	0.365385
MF	GO:0004518	nuclease activity	2.447e-08	3.19426e-07	1.55932e-07	Aen/Ago2/Ago3/Apex1/Aptx/Cnot1/Cnot2/Cnot6/Cnot6l/Dclre1b/Dcp2/Ddx1/Dicer1/Dis3/Dna2/Drosha/Dxo/Elac2/Enpp1/Enpp3/Ercc4/Ercc5/Eri2/Ern1/Exd2/Exo5/Fan1/Fancm/Fen1/Helz2/Isg20l2/Khnyn/Lactb2/Mre11a/Mus81/Myg1/N4bp1/N4bp2/Nob1/Noct/Nudt12/Pan2/Pan3/Parn/Pde12/Pelo/Pgbd5/Pold1/Pole/Pop4/Pop5/Ptbp1/Rad51c/Rbbp8/Rexo1/Rexo2/Rida/Rpp38/Rps3/Slx1b/Smg6/Snd1/Tatdn3/Trir/Tsen15/Tsen34/Tsnax/Usb1/Wrn/Xrcc1/…	73	200	0.365
MF	GO:0031072	heat shock protein binding	2.67847e-06	2.2581e-05	1.10232e-05	Ahsa1/Ahsa2/Arhgdia/Cdc37l1/Cdk1/Cdk5/Cdk5r1/Cltc/Cyp27a1/Dlst/Dnaja1/Dnaja2/Dnajb12/Dnajb2/Dnajc8/Eef1d/Eif2ak3/Eno1b/Erbb2/Ern1/Faf1/Fkbp4/Gucy1b1/Hdac2/Hdac6/Hif1a/Hnrnpk/Hsp90ab1/Hspa1a/Hspa1b/Hspa5/Hspa8/Hspa9/Htt/Kpnb1/Ksr1/Lman2/Mapt/Mettl22/Nr3c1/Ppid/Ptges3/Pttg1/Rps3/Sacs/Slc12a2/St13/Tfrc/Tomm34/Tpr/Tsc1/Ttc4	52	143	0.363636
MF	GO:0019888	protein phosphatase regulator activity	0.000208522	0.000985001	0.000480842	B3gat3/Bod1l/Cabin1/Calm2/Calm3/Csnk2a1/Dmpk/Igbp1/Ppp1r10/Ppp1r14b/Ppp1r14c/Ppp1r15b/Ppp1r7/Ppp1r8/Ppp1r9b/Ppp2r1b/Ppp2r2a/Ppp2r2b/Ppp2r2c/Ppp2r2d/Ppp2r3a/Ppp2r5c/Ppp2r5d/Ppp2r5e/Ppp3r1/Ppp4r1/Ppp4r3a/Ppp4r3b/Ppp6r1/Rcan3/Uri1/Wbp11	32	88	0.363636
MF	GO:0071889	14-3-3 protein binding	0.00304229	0.00947011	0.00462297	Bad/Cdk5rap2/Dab2ip/Ddit4/H2-D1/H2-M10.1/H2-M3/H2-M5/H2-Q2/H2-T22/H2-T23/Irs2/Klhl22/Ksr1/Ppp1r12a/Prkce/Prkcz/Ripor1/Rptor/Sik1	20	55	0.363636
MF	GO:0005272	sodium channel activity	0.00762712	0.0198698	0.00969973	Asic1/Cacna1h/Grik1/Grik4/Grik5/Hcn1/Hcn2/Kcnk1/Pkd2/Scn10a/Scn3a/Scn4a/Scn5a/Scn8a/Tpcn1/Trpm2	16	44	0.363636
MF	GO:0016831	carboxy-lyase activity	0.0195951	0.0441344	0.0215449	Amd1/Amd2/Azin1/Ddc/Fahd1/Ggcx/Me2/Odc1/Pck2/Umps/Urod/Uxs1	12	33	0.363636
MF	GO:0005543	phospholipid binding	6.16617e-17	2.2684e-15	1.10735e-15	Abca1/Acap2/Adgrb1/Agap1/Aida/Amer1/Ankfy1/Anxa11/Anxa2/Anxa5/Anxa7/Ap2a2/Apoe/Appl1/Arap3/Arfip2/Arhgap26/Arhgap33/Arhgap9/Asap1/Atg2a/Avil/Axl/Bad/Bbs5/Bcas3/Bdh1/Bin1/Bscl2/Btk/Cavin2/Cert1/Cfl1/Chmp2a/Clint1/Clvs1/Commd1/Cpne1/Cpne3/Cyth3/Dab1/Dab2ip/Dennd1b/Dgka/Dysf/Eea1/Epb41/Epn1/Esyt1/Esyt3/Faah/Fchsd2/Fgd2/Flii/Gab2/Gap43/Gbf1/Gltp/Golph3/Got2/Gramd1b/Grb7/Gsdma/Hcn1/Hip1r/Hmgb1/Hs1bp3/…	167	460	0.363043
MF	GO:0045296	cadherin binding	0.00104678	0.00387437	0.00189133	Acvr1/Ank3/Bmpr2/Cdh2/Cdh24/Cdk5r1/Ctnna1/Ctnna2/Ctnnb1/Ctnnd1/Ctnnd2/Dchs1/Fer/Fxyd5/Jup/Neo1/Obscn/P2rx4/Pkp2/Pkp3/Ptpn11/Ptprb/Ptprt/Rtn4/Tbc1d2	25	69	0.362319
MF	GO:0008081	phosphoric diester hydrolase activity	0.000310973	0.0013728	0.000670154	Adprm/Apex1/Enpp1/Enpp3/Fan1/Gdpd5/Gnaq/Gnas/Gnb1/Gpcpd1/Mpped2/Pde10a/Pde11a/Pde1c/Pde4b/Pde4c/Pde6a/Pde6d/Pde9a/Plcb2/Plcb3/Plcb4/Plcd1/Plcd3/Plce1/Plch1/Plcxd3/Pld1/Pld2/Smpd1/Smpd4	31	86	0.360465
MF	GO:0016836	hydro-lyase activity	0.00184814	0.0061979	0.0030256	Aco1/Aco2/Car11/Car12/Car7/Car8/Cdyl/Echdc2/Eno1b/Eno2/Eno4/Fasn/Fh1/Gmds/Hacd1/Hacd2/Hacd3/Hmbs/Hsd17b4/Ireb2/L3hypdh/Park7/Tgds	23	64	0.359375
MF	GO:0008170	N-methyltransferase activity	0.000225048	0.00103097	0.000503285	Cxxc1/Dimt1/Eef1akmt2/Eef2kmt/Ehmt1/Ezh1/Ezh2/Fbl/Fbll1/Kmt2a/Kmt2b/Kmt2c/Kmt2d/Kmt5a/Kmt5b/Mettl9/N6amt1/Nsd1/Prdm9/Prmt2/Prmt5/Prmt6/Rbbp5/Setd1b/Setd5/Setdb2/Smyd3/Smyd5/Suv39h2/Tfb1m/Trmt1/Vcpkmt/Wdr5	33	92	0.358696
MF	GO:0004879	nuclear receptor activity	0.00458018	0.0130831	0.00638672	Esr1/Esrra/Nr1d1/Nr1d2/Nr1h2/Nr1h3/Nr2c1/Nr2c2/Nr2f2/Nr3c1/Nr4a1/Nr4a3/Nr6a1/Ppara/Ppard/Rarb/Rorc/Stat3/Thra	19	53	0.358491
MF	GO:0098531	ligand-activated transcription factor activity	0.00458018	0.0130831	0.00638672	Esr1/Esrra/Nr1d1/Nr1d2/Nr1h2/Nr1h3/Nr2c1/Nr2c2/Nr2f2/Nr3c1/Nr4a1/Nr4a3/Nr6a1/Ppara/Ppard/Rarb/Rorc/Stat3/Thra	19	53	0.358491
MF	GO:1902936	phosphatidylinositol bisphosphate binding	4.92396e-05	0.000294468	0.000143749	Acap2/Amer1/Anxa2/Asap1/Avil/Cfl1/Clvs1/Commd1/Flii/Gbf1/Gsdma/Hcn1/Hip1r/Kcnq1/Krit1/Mapkap1/Mtss2/Myo1b/Obscn/Osbpl2/Pfn2/Picalm/Pirt/Plcd1/Rab35/Rph3a/Sdcbp/Sh3pxd2a/Snx14/Snx3/Svil/Syt5/Syt7/Syt9/Tirap/Tpcn1/Ttpal/Twf1/Washc2/Wdr45b/Wipi1	41	115	0.356522
MF	GO:0003779	actin binding	2.74396e-15	8.12481e-14	3.96624e-14	Abl1/Ablim2/Ablim3/Ace/Actn1/Actr3/Actr3b/Add1/Add3/Afdn/Arpc2/Arpc3/Arpc4/Arpc5l/Avil/Bin1/Bloc1s6/Capza1/Capza2/Capzb/Cdk5r1/Cfl1/Cfl2/Clasp2/Cnn2/Coro1b/Coro2b/Coro6/Coro7/Crocc/Ctnna1/Ctnna2/Cttn/Dag1/Dbnl/Diaph1/Dixdc1/Dmtn/Dstn/Dyrk1a/Eef2/Enah/Epb41/Epb41l1/Epb41l2/Ezr/Fer/Fgd4/Fhl3/Fkbp15/Flii/Fmn1/Fmnl3/Frg1/Fscn3/Fxyd5/Gas2/Gipc1/Gmfb/Hdac6/Hdgf/Hip1r/Hnrnpu/Homer2/Hook1/Hpca/Ino80/Inpp…	159	447	0.355705
MF	GO:0140303	intramembrane lipid transporter activity	0.00970582	0.0244966	0.0119584	Abca1/Abca3/Abca4/Abca7/Abcb1a/Abcb1b/Abcg1/Ano6/Atg9a/Atp10d/Atp11b/Atp11c/Atp8b2/Atp9b/Tmem30a/Vmp1	16	45	0.355556
MF	GO:0019003	GDP binding	0.000808002	0.00309437	0.00151056	Arf1/Eif2b1/Gem/Gnai3/Hras/Kras/Mief1/Mras/Nras/Rab10/Rab11b/Rab12/Rab14/Rab21/Rab35/Rab7/Rab8a/Rab8b/Rala/Rap1b/Rheb/Rhebl1/Rhoa/Rhob/Rit1/Rragd/Srp54c/Trim23	28	79	0.35443
MF	GO:0008757	S-adenosylmethionine-dependent methyltransferase activity	4.8995e-06	3.88758e-05	1.89778e-05	Armt1/Bud23/Cmtr2/Coq5/Cxxc1/Dimt1/Dnmt3a/Eef1akmt2/Eef2kmt/Ehmt1/Emg1/Ezh1/Ezh2/Fbl/Fbll1/Kmt2a/Kmt2b/Kmt2c/Kmt2d/Kmt5a/Kmt5b/Lcmt1/Mettl14/Mettl3/Mettl9/Mrm3/N6amt1/Nop2/Nsd1/Nsun2/Nsun3/Nsun5/Nsun6/Pcif1/Pcmt1/Pcmtd1/Prdm9/Prmt2/Prmt5/Prmt6/Rbbp5/Setd1b/Setd5/Setdb2/Smyd3/Smyd5/Suv39h2/Tfb1m/Trmo/Trmt1/Trmt2b/Vcpkmt/Wdr4/Wdr5	54	153	0.352941
MF	GO:0016830	carbon-carbon lyase activity	0.00686536	0.0181581	0.00886412	Aldoa/Aldoc/Amd1/Amd2/Azin1/Clybl/Ddc/Dera/Fahd1/Ggcx/Hmgcll1/Me2/Odc1/Pck2/Tyw1/Umps/Urod/Uxs1	18	51	0.352941
MF	GO:0030165	PDZ domain binding	4.47092e-05	0.000274126	0.000133819	Adgrb1/Atp2b1/Atp2b3/Cask/Cit/Cxxc4/Dlg1/Dlg4/Dlgap3/Dock4/Erc2/Fzd1/Fzd2/Fzd3/Fzd4/Gipc1/Gng5/Grik5/Hcn2/Kcnj12/Kcnj4/Kcnj9/Kidins220/Kif14/L1cam/Lin7c/Lnx1/Map2k2/Mpp3/Ncoa2/Plekha1/Plekha2/Pten/Rapgef2/Rps6kb1/Shisa9/Slc22a4/Slc22a5/Slc26a6/Synj2/Tcf3/Tgfbr3/Tmem88	43	122	0.352459
MF	GO:0016790	thiolester hydrolase activity	0.00578014	0.0161684	0.00789285	Abcd3/Abhd12/Abhd13/Abhd16a/Abhd17a/Abhd17b/Abhd17c/Acaa2/Acot11/Acot2/Acot7/Acot8/Aldh6a1/Esd/Fasn/Lypla2/Pla2g6/Ppt1/Ptprt	19	54	0.351852
MF	GO:0070273	phosphatidylinositol-4-phosphate binding	0.0208368	0.0468442	0.0228677	Arfip2/Cert1/Dab2ip/Golph3/Gsdma/Obscn/Osbp/Osbpl5/Plekha8/Sap30l/Sh3pxd2a/Snx3/Washc2	13	37	0.351351
MF	GO:0016747	acyltransferase activity, transferring groups other than amino-acyl groups	4.71773e-08	5.67062e-07	2.76819e-07	Abhd4/Abhd5/Acaa2/Acat1/Agpat1/Agpat3/Agpat4/Alas1/Aspg/Atf2/Brca2/Cdyl/Clock/Cpt1a/Cpt1c/Crebbp/Crot/Dbt/Dgat2/Dlst/Elovl7/Ep300/Esco1/Fasn/Gcat/Gnpat/Gpat2/Gpat3/Gtf3c4/Hat1/Hgsnat/Hhat/Kat2b/Kat5/Kat8/Lcat/Lclat1/Lpcat1/Lpcat3/Lpgat1/Mboat7/Mcat/Mcm3ap/Mogat2/Msl3/Naa10/Naa15/Naa16/Naa30/Naa40/Naa50/Naa80/Nat10/Ncoa3/Nmt1/Osgep/Osgepl1/Pafah1b3/Pnpla3/Porcn/Sirt7/Soat1/Sptssa/Supt7l/Tada2a/Taf…	79	225	0.351111
MF	GO:0001227	DNA-binding transcription repressor activity, RNA polymerase II-specific	4.45279e-11	8.71886e-10	4.25624e-10	Aebp1/Atf3/Atf7/AU041133/Bcl6/Bcl6b/Bhlhe41/Cc2d1a/Ctcf/Cux2/Dach1/Dmbx1/E2f7/E2f8/E4f1/Elk3/Eno1b/Esrra/Ets2/Etv3/Etv6/Fezf2/Foxk2/Foxo1/Foxo3/Foxp1/Gata3/Gfi1/Gm14322/Gm14325/Gm4924/Hbp1/Hdgf/Hes2/Hey1/Hey2/Hic1/Hinfp/Hivep1/Hoxa2/Ikzf5/Jdp2/Jun/Klf8/Lef1/Lrrfip1/Mafk/Max/Mlx/Mxd1/Myef2/Myt1l/Nacc2/Nfatc1/Nfatc3/Nfatc4/Nr1d1/Nr1d2/Nr2c1/Nr3c1/Pax6/Pcbp3/Ppara/Ppard/Prdm2/Rela/Rorc/Scrt1/Skil/Sn…	116	331	0.350453
MF	GO:0016829	lyase activity	3.58484e-07	3.71966e-06	1.8158e-06	Aco1/Aco2/Adcy10/Adcy9/Aldoa/Aldoc/Amd1/Amd2/Apmap/Asl/Azin1/Car11/Car12/Car7/Car8/Cdyl/Cenpv/Chac2/Clybl/Cth/Ddc/Dera/Echdc2/Eno1b/Eno2/Eno4/Fahd1/Fasn/Fh1/Ggcx/Gldc/Glo1/Gmds/Gstm4/Gucy1b1/Hacd1/Hacd2/Hacd3/Hmbs/Hmga1/Hmga1b/Hmgb1/Hmgcll1/Hsd17b4/Ilvbl/Ireb2/Kyat1/L3hypdh/Me2/Mgst2/Npr2/Nthl1/Odc1/Ogg1/Park7/Pck2/Phykpl/Rps3/Tgds/Thnsl2/Tkfc/Tpi1/Tsen34/Tyw1/Umps/Urod/Usb1/Uxs1/Xrcc5	69	197	0.350254
MF	GO:0004725	protein tyrosine phosphatase activity	0.000255555	0.00116196	0.000567228	Cdc14a/Dusp10/Dusp15/Dusp2/Dusp22/Dusp28/Dusp3/Dusp5/Dusp6/Dusp7/Dusp8/Eya3/Mtmr1/Mtmr14/Mtmr2/Mtmr3/Mtmr4/Mtmr6/Mtmr7/Pald1/Pten/Ptp4a1/Ptpn11/Ptpn2/Ptpn21/Ptpn23/Ptpn3/Ptpn7/Ptpra/Ptprb/Ptprs/Ptprt/Ssh2/Tns2/Ubash3b	35	100	0.35
MF	GO:0016893	endonuclease activity, active with either ribo- or deoxyribonucleic acids and producing 5'-phosphomonoesters	0.017413	0.0405747	0.0198071	Ago2/Ago3/Apex1/Dicer1/Dna2/Drosha/Elac2/Fan1/Fen1/Nudt12/Pop4/Pop5/Rpp38/Slx1b	14	40	0.35
MF	GO:0032451	demethylase activity	0.0145717	0.0350297	0.0171003	Alkbh5/Fto/Hr/Jmjd6/Kdm1a/Kdm2a/Kdm3a/Kdm4b/Kdm5a/Kdm6b/Kdm7a/Mmachc/Phf8/Riox2/Rsbn1	15	43	0.348837
MF	GO:0004540	ribonuclease activity	0.000112802	0.000587733	0.00028691	Ago2/Ago3/Apex1/Cnot1/Cnot2/Cnot6/Cnot6l/Dcp2/Dicer1/Dis3/Drosha/Elac2/Eri2/Ern1/Exd2/Fen1/Helz2/Isg20l2/Khnyn/Lactb2/N4bp1/Nob1/Noct/Nudt12/Pan2/Pan3/Parn/Pde12/Pop4/Pop5/Rexo2/Rida/Rpp38/Smg6/Snd1/Tsen34/Tsnax/Usb1/Xrn1/Zc3h12d	40	115	0.347826
MF	GO:0009055	electron transfer activity	0.0024667	0.00775798	0.00378717	Acadsb/Aifm1/Aifm2/Cox4i2/Cox5a/Cox6c/Cox7a2l/Cox7b/Cox7c/Cox8a/Cyc1/Etfb/Etfdh/CYTB/ND1/Ndufs1/Ndufs2/Ndufs3/Ndufs4/Sdha/Sdhb/Uqcrfs1/Uqcrh/Uqcrq	24	69	0.347826
MF	GO:0001217	DNA-binding transcription repressor activity	8.46527e-11	1.60576e-09	7.83873e-10	Aebp1/Atf3/Atf7/AU041133/Bcl6/Bcl6b/Bhlhe41/Cc2d1a/Ctcf/Cux2/Dach1/Dmbx1/E2f7/E2f8/E4f1/Elk3/Eno1b/Esrra/Ets2/Etv3/Etv6/Fezf2/Foxk2/Foxo1/Foxo3/Foxp1/Gata3/Gfi1/Gm14322/Gm14325/Gm4924/Hbp1/Hdgf/Hes2/Hey1/Hey2/Hic1/Hinfp/Hivep1/Hoxa2/Ikzf5/Jdp2/Jun/Klf8/Lef1/Lrrfip1/Mafk/Max/Mlx/Mxd1/Myef2/Myt1l/Nacc2/Nfatc1/Nfatc3/Nfatc4/Nr1d1/Nr1d2/Nr2c1/Nr3c1/Pax6/Pcbp3/Ppara/Ppard/Prdm2/Rela/Rorc/Scrt1/Skil/Sn…	116	334	0.347305
MF	GO:0019209	kinase activator activity	5.8767e-05	0.000342996	0.000167438	Afap1l2/Als2/Bmpr2/Ccnk/Ccnt2/Ccnyl1/Cdk5r1/Cks1b/Cks2/Dab2ip/Dazap2/Ddx3x/Dele1/Erbb3/Ercc6/Gprc5a/Hbegf/Hmgb1/Incenp/Lgals9/Malt1/Map2k2/Map3k13/Map3k7/Mapk8ip2/Mnat1/Mob3a/Mob3c/Mt3/Mtcp1/Nckap1l/Parp16/Prkag2/Rplp1/Rptor/Stradb/Tab1/Tal1/Taok1/Tcf3/Tpx2/Vac14/Wnk1/Wnt11	44	127	0.346457
MF	GO:0005544	calcium-dependent phospholipid binding	0.00722512	0.0189445	0.00924803	Anxa11/Anxa2/Anxa5/Anxa7/Cpne1/Cpne3/Dysf/Esyt1/Esyt3/Plcd1/Rph3a/Syt11/Syt17/Syt2/Syt4/Syt5/Syt6/Syt7/Syt9	19	55	0.345455
MF	GO:0032934	sterol binding	0.00607662	0.0165043	0.0080568	Cd81/Gramd1a/Gramd1b/Insig1/Insig2/Npc1/Osbp/Osbpl11/Osbpl2/Osbpl3/Osbpl5/Osbpl9/Ptch1/Rorc/Soat1/Stard3/Stard3nl/Stard6/Syp/Vdac2	20	58	0.344828
MF	GO:0008173	RNA methyltransferase activity	0.00511451	0.0144396	0.00704888	Bud23/Cmtr2/Dimt1/Emg1/Fbl/Fbll1/Mettl14/Mettl3/Mrm3/Nop2/Nsun2/Nsun3/Nsun5/Nsun6/Pcif1/Tfb1m/Trmo/Trmt1/Trmt13/Trmt2b/Wdr4	21	61	0.344262
MF	GO:0001786	phosphatidylserine binding	0.00363046	0.0106716	0.0052095	Adgrb1/Anxa2/Appl1/Asap1/Axl/Cavin2/Cpne1/Gap43/Gramd1b/Gsdma/Hmgb1/Hspa8/Marcks/Osbpl5/Syt11/Syt17/Syt2/Syt4/Syt5/Syt6/Syt7/Syt9/Tln1	23	67	0.343284
MF	GO:0016746	acyltransferase activity	3.7751e-08	4.6765e-07	2.2829e-07	Abhd4/Abhd5/Acaa2/Acat1/Acly/Agpat1/Agpat3/Agpat4/Alas1/Aspg/Ate1/Atf2/Brca2/Cdyl/Clock/Clybl/Cpt1a/Cpt1c/Crebbp/Crot/Cs/Dbt/Dgat2/Dlst/Elovl7/Ep300/Esco1/Fasn/Gcat/Ggt1/Ggt7/Gnpat/Gpat2/Gpat3/Gtf3c4/Hat1/Hgsnat/Hhat/Kat2b/Kat5/Kat8/Kmt2c/Lcat/Lclat1/Lpcat1/Lpcat3/Lpgat1/Mboat7/Mcat/Mcm3ap/Mogat2/Msl3/Naa10/Naa15/Naa16/Naa30/Naa40/Naa50/Naa80/Nat10/Ncoa3/Nmt1/Osgep/Osgepl1/Pafah1b3/Pnpla3/Porcn/S…	87	254	0.34252
MF	GO:0030295	protein kinase activator activity	0.000146082	0.000735867	0.000359224	Afap1l2/Als2/Bmpr2/Ccnk/Ccnt2/Ccnyl1/Cdk5r1/Cks1b/Cks2/Dab2ip/Dazap2/Ddx3x/Dele1/Erbb3/Ercc6/Gprc5a/Hbegf/Hmgb1/Incenp/Lgals9/Map2k2/Map3k13/Map3k7/Mapk8ip2/Mnat1/Mob3a/Mob3c/Mt3/Mtcp1/Nckap1l/Parp16/Prkag2/Rplp1/Rptor/Stradb/Tal1/Taok1/Tcf3/Tpx2/Wnk1/Wnt11	41	120	0.341667
MF	GO:0005109	frizzled binding	0.0217507	0.0480972	0.0234794	Cthrc1/Dlg4/Dvl1/Dvl2/Dvl3/Fzd1/Gopc/Sdcbp/Wnt1/Wnt10b/Wnt11/Wnt2/Wnt3/Znrf3	14	41	0.341463
MF	GO:0015175	neutral amino acid transmembrane transporter activity	0.0217507	0.0480972	0.0234794	Sfxn2/Slc1a2/Slc1a4/Slc1a7/Slc32a1/Slc36a4/Slc38a2/Slc38a3/Slc38a9/Slc3a2/Slc43a2/Slc6a6/Slc6a9/Slc7a5	14	41	0.341463
MF	GO:0008234	cysteine-type peptidase activity	5.38961e-06	4.22128e-05	2.06068e-05	Alg13/Atg4a/Atg4b/Atg4c/Atxn3/Bap1/Blmh/Brcc3/Capn10/Capn15/Capn2/Capn5/Capn7/Casp2/Casp9/Cflar/Ctsb/Cyld/Eif3f/Hint1/Josd2/Malt1/Mindy4/Mysm1/Otud1/Otud5/Otud6b/Otud7b/Otulin/Senp6/Senp7/Tank/Uchl3/Uchl5/Usp1/Usp10/Usp11/Usp14/Usp20/Usp21/Usp22/Usp24/Usp25/Usp28/Usp30/Usp32/Usp34/Usp35/Usp36/Usp38/Usp39/Usp4/Usp40/Usp5/Usp51/Usp7/Usp8/Usp9x/Vcpip1/Zranb1	60	176	0.340909
MF	GO:0005245	voltage-gated calcium channel activity	0.0151903	0.0361588	0.0176515	Cacna1a/Cacna1b/Cacna1c/Cacna1e/Cacna1f/Cacna1h/Cacna2d2/Cacnb3/Cacnb4/Cacng2/Cdk5/Cnr1/Htr1b/Itgav/Pkd2/Tpcn1	16	47	0.340426
MF	GO:0000287	magnesium ion binding	9.46885e-07	8.77495e-06	4.28362e-06	Abl1/Abl2/Adcy10/Adprh/Adprs/Arf1/Atp11b/Atp11c/Atp4a/Atp8b2/Atp9b/Brsk1/Cdc42bpa/Cdk2/Cilk1/Clybl/Csnk1a1/Dhx36/Dxo/Dyrk2/Eno2/Eno4/Enoph1/Ern1/Exd2/Farsb/Fen1/Foxk2/Gem/Hprt/Idh3g/Ilvbl/Impa1/Irak3/Irak4/Lats1/Map3k7/Map3k8/Mast2/Mast3/Morc2a/Msh2/Nlk/Nudt12/Nudt5/Oxsr1/Pdcd6/Pdp1/Pklr/Pkm/Ppa1/Ppm1a/Ppm1b/Prps1/Prpsap2/Rexo2/Rheb/Rps6ka1/Rps6ka2/Rps6ka5/Sik1/Sik2/Srpk1/Stk3/Stk38/Top2a/Tssk1/U…	72	213	0.338028
MF	GO:0019199	transmembrane receptor protein kinase activity	0.00268295	0.00837302	0.00408741	Acvr1/Acvr2b/Alk/Amhr2/Axl/Bmpr2/Ddr1/Ddr2/Eng/Epha10/Epha5/Erbb2/Erbb3/Fgfr1/Fgfr2/Fgfr3/Igf1r/Insr/Insrr/Nrp1/Ntrk1/Ntrk3/Tek/Tgfbr1/Tgfbr3/Tyro3	26	77	0.337662
MF	GO:0035064	methylated histone binding	0.000304722	0.00136004	0.000663925	Atrx/Cbx2/Cbx3/Cbx5/Cbx7/Chd1/Chd5/Cxxc1/Dpf2/Fmr1/Glyr1/Hdgfl2/Ing1/Ing2/Ing5/Kat8/Kdm5a/Kdm7a/Lrwd1/Msl3/Mtf2/Ncapd3/Ncapg2/Phf1/Phf8/Pwp1/Pygo1/Rbbp5/Setd5/Spin1/Spin4/Suz12/Taf1/Taf7/Wdr5/Zcwpw1/Zmynd11/Zmynd8/Zzef1	39	116	0.336207
MF	GO:0140034	methylation-dependent protein binding	0.000304722	0.00136004	0.000663925	Atrx/Cbx2/Cbx3/Cbx5/Cbx7/Chd1/Chd5/Cxxc1/Dpf2/Fmr1/Glyr1/Hdgfl2/Ing1/Ing2/Ing5/Kat8/Kdm5a/Kdm7a/Lrwd1/Msl3/Mtf2/Ncapd3/Ncapg2/Phf1/Phf8/Pwp1/Pygo1/Rbbp5/Setd5/Spin1/Spin4/Suz12/Taf1/Taf7/Wdr5/Zcwpw1/Zmynd11/Zmynd8/Zzef1	39	116	0.336207
MF	GO:0015085	calcium ion transmembrane transporter activity	0.000113386	0.000588249	0.000287162	Anxa2/Anxa5/Atp2a1/Atp2a2/Atp2b1/Atp2b3/Atp2c1/Atp2c2/Cacna1a/Cacna1b/Cacna1c/Cacna1e/Cacna1f/Cacna1h/Cacna2d2/Cacnb3/Cacnb4/Cacng2/Cdk5/Cnr1/Grin1/Grin3b/Htr1b/Itgav/Itpr1/Itpr3/Orai2/P2rx4/Pkd1/Pkd2/Pkd2l2/Ryr3/Sec61a1/Slc24a2/Slc8a2/Slc8a3/Slc8b1/Stim1/Tmem165/Tpcn1/Trpc1/Trpc3/Trpm2/Trpm4/Trpm7	45	134	0.335821
MF	GO:0005546	phosphatidylinositol-4,5-bisphosphate binding	0.00166612	0.00577905	0.00282113	Amer1/Anxa2/Asap1/Avil/Commd1/Flii/Gsdma/Hcn1/Hip1r/Kcnq1/Krit1/Mapkap1/Mtss2/Myo1b/Obscn/Osbpl2/Pfn2/Picalm/Plcd1/Rab35/Rph3a/Sdcbp/Sh3pxd2a/Svil/Syt5/Syt7/Syt9/Tirap/Twf1/Washc2	30	90	0.333333
MF	GO:0050840	extracellular matrix binding	0.0109894	0.0268433	0.0131039	Adam9/Adamts5/Adgrg1/Anxa2/Dag1/Fbln2/Itga3/Itga7/Itgav/Itgb1/Lgals1/Ncl/Plekha2/Rpsa/Slit2/Smoc1/Spock2/Ssc5d/Thbs4	19	57	0.333333
MF	GO:0016757	glycosyltransferase activity	1.92375e-07	2.10399e-06	1.02709e-06	Agl/Alg1/Alg10b/Alg12/Alg13/Alg5/Alg8/Alg9/B3galt4/B3gat3/B3gnt8/B4galnt4/B4galt2/B4galt3/B4galt4/B4galt5/B4galt6/B4galt7/C1galt1/Chpf2/Colgalt1/Colgalt2/Dpy19l1/Eogt/Extl1/Extl2/Extl3/Fut11/Fut8/Galnt1/Galnt11/Galnt12/Galnt15/Galnt16/Galnt3/Gba/Gbe1/Glt8d1/Glt8d2/Gxylt1/Gyg/Hexb/Hprt/Mgat2/Mgat3/Mgat4a/Mgat5b/Mtap/Nampt/Parp11/Parp12/Parp16/Parp3/Parp4/Parp8/Pgap4/Piga/Pigh/Pigm/Pigq/Pofut1/Pofu…	89	270	0.32963
MF	GO:0017022	myosin binding	0.00472888	0.0134762	0.0065786	Arfgef1/Arfgef2/Axl/Fus/Gipc1/Kirrel/Myl9/Pdlim2/Rab10/Rab11a/Rab11b/Rab14/Rab39b/Rab3c/Rab6a/Rab6b/Rab8a/Rala/Rhoa/Snap25/Spata6/Taok1/Trak1/Trim2/Trpm7	25	76	0.328947
MF	GO:0004521	endoribonuclease activity	0.00943037	0.023851	0.0116432	Ago2/Ago3/Apex1/Dicer1/Drosha/Elac2/Ern1/Fen1/Khnyn/Lactb2/Nob1/Nudt12/Pop4/Pop5/Rida/Rpp38/Smg6/Snd1/Tsen34/Tsnax/Zc3h12d	21	64	0.328125
MF	GO:0016874	ligase activity	6.54649e-05	0.000373124	0.000182146	Acaca/Acacb/Acsl1/Acsl4/Acsl6/Adss/Asns/Atg7/Atp6v1a/Cad/Ctps/Ctps2/Ears2/Eprs/Farsb/Fpgs/Gars/Gart/Gclm/Gmps/Hars2/Iars/Kars/Lars/Lars2/Lig1/Mccc2/Mthfd1/Nadsyn1/Nae1/Nars/Pcca/Pccb/Pfas/Rtca/Sae1/Slc27a1/Slc27a4/Suclg2/Tars/Tpgs1/Ttl/Ttll11/Ttll13/Ttll3/Ttll5/Ttll9/Uba2/Uba3/Uba6/Uba7/Vars2/Yars	53	162	0.32716
MF	GO:0016741	transferase activity, transferring one-carbon groups	4.96953e-06	3.91754e-05	1.9124e-05	Aldh1l2/Armt1/Atic/Bud23/Cad/Cmtr2/Coq5/Cxxc1/Dimt1/Dnmt3a/Eef1akmt2/Eef2kmt/Ehmt1/Emg1/Ezh1/Ezh2/Fbl/Fbll1/Gart/Gatm/Kmt2a/Kmt2b/Kmt2c/Kmt2d/Kmt5a/Kmt5b/Lcmt1/Mettl14/Mettl17/Mettl22/Mettl25/Mettl3/Mettl9/Mgmt/Mrm3/N6amt1/Nop2/Nsd1/Nsun2/Nsun3/Nsun5/Nsun6/Pcif1/Pcmt1/Pcmtd1/Prdm11/Prdm15/Prdm4/Prdm9/Prmt2/Prmt5/Prmt6/Rbbp5/Setd1b/Setd5/Setdb2/Smyd3/Smyd4/Smyd5/Suv39h2/Suz12/Tfb1m/Trmo/Trmt1/Trmt…	70	214	0.327103
MF	GO:0099094	ligand-gated cation channel activity	0.00124831	0.00452374	0.00220833	Aqp1/Asic1/Ccdc51/Chrna3/Chrna4/Chrna7/Chrnb2/Chrnb4/Grik1/Grik4/Grik5/Grin1/Grin3b/Hcn1/Hcn2/Htr3a/Htr3b/Itpr1/Itpr3/Kcnh2/Kcnj12/Kcnj4/Kcnj9/Kcnk1/Kcnn1/Kcnn2/Kcnn3/P2rx4/Pkd2/Ptk2b/Ryr3/Tpcn1/Trpm2/Trpm4	34	104	0.326923
MF	GO:0051213	dioxygenase activity	0.00244325	0.00770418	0.00376091	Adi1/Ado/Alkbh5/Asph/Asphd2/Egln1/Egln2/Egln3/Fto/Hr/Jmjd4/Jmjd6/Kdm2a/Kdm3a/Kdm4b/Kdm5a/Kdm6b/Kdm7a/Ogfod1/Ogfod2/P3h3/P4ha1/P4ha2/Phf8/Plod2/Ptgs1/Riox2/Rsbn1/Tet2/Tyw5	30	92	0.326087
MF	GO:0022853	active ion transmembrane transporter activity	1.02853e-06	9.38819e-06	4.58298e-06	Anxa5/Atp13a3/Atp1a1/Atp1a3/Atp1b2/Atp1b3/Atp2a1/Atp2a2/Atp2b1/Atp2b3/Atp2c1/Atp2c2/Atp4a/Atp6v0b/Atp6v0c/Atp6v0e2/Atp6v1a/Atp6v1b2/Atp6v1c1/Atp6v1c2/Atp6v1e1/Atp6v1f/Atp6v1g1/Atp6v1g2/Atp6v1h/Atp7a/Chp1/Cox4i2/Cox5a/Cox6c/Cox7a2l/Cox7b/Cox7c/Cox8a/Cyc1/CYTB/Slc10a4/Slc11a1/Slc11a2/Slc12a2/Slc12a3/Slc12a5/Slc12a6/Slc12a7/Slc1a2/Slc1a7/Slc20a1/Slc24a2/Slc25a4/Slc25a5/Slc26a10/Slc26a2/Slc26a4/Slc26…	82	252	0.325397
MF	GO:0072341	modified amino acid binding	0.0012701	0.004589	0.00224019	Adgrb1/Anxa2/Appl1/Asap1/Axl/Cavin2/Cpne1/Fasn/Folr2/Gap43/Gramd1b/Gsdma/Gstm1/Gstm4/Gstm5/Gstm6/Hmgb1/Hspa8/Lancl1/Marcks/Mgst2/Mmachc/Mthfr/Osbpl5/Slc46a1/Syt11/Syt17/Syt2/Syt4/Syt5/Syt6/Syt7/Syt9/Tln1/Tyms	35	108	0.324074
MF	GO:0008168	methyltransferase activity	1.60037e-05	0.00011102	5.41959e-05	Armt1/Bud23/Cmtr2/Coq5/Cxxc1/Dimt1/Dnmt3a/Eef1akmt2/Eef2kmt/Ehmt1/Emg1/Ezh1/Ezh2/Fbl/Fbll1/Kmt2a/Kmt2b/Kmt2c/Kmt2d/Kmt5a/Kmt5b/Lcmt1/Mettl14/Mettl17/Mettl22/Mettl25/Mettl3/Mettl9/Mgmt/Mrm3/N6amt1/Nop2/Nsd1/Nsun2/Nsun3/Nsun5/Nsun6/Pcif1/Pcmt1/Pcmtd1/Prdm11/Prdm15/Prdm4/Prdm9/Prmt2/Prmt5/Prmt6/Rbbp5/Setd1b/Setd5/Setdb2/Smyd3/Smyd4/Smyd5/Suv39h2/Suz12/Tfb1m/Trmo/Trmt1/Trmt13/Trmt2b/Tyms/Vcpkmt/Wdr4/…	65	201	0.323383
MF	GO:0016410	N-acyltransferase activity	0.00248127	0.00778363	0.00379969	Alas1/Atf2/Brca2/Cdyl/Clock/Crebbp/Ep300/Esco1/Gtf3c4/Hat1/Hgsnat/Kat2b/Kat5/Kat8/Mcm3ap/Msl3/Naa10/Naa15/Naa16/Naa30/Naa40/Naa50/Naa80/Nat10/Ncoa3/Nmt1/Sirt7/Supt7l/Tada2a/Taf1/Usp22	31	96	0.322917
MF	GO:0022804	active transmembrane transporter activity	1.5908e-09	2.64553e-08	1.29145e-08	Abca1/Abca3/Abca4/Abca7/Abcb10/Abcb1a/Abcb1b/Abcb8/Abcc10/Abcc3/Abcc5/Abcd3/Abcg1/Abcg2/Ank/Anxa5/Atp13a3/Atp1a1/Atp1a3/Atp1b2/Atp1b3/Atp2a1/Atp2a2/Atp2b1/Atp2b3/Atp2c1/Atp2c2/Atp4a/Atp6v0b/Atp6v0c/Atp6v0e2/Atp6v1a/Atp6v1b2/Atp6v1c1/Atp6v1c2/Atp6v1d/Atp6v1e1/Atp6v1f/Atp6v1g1/Atp6v1g2/Atp6v1h/Atp7a/Chp1/Cox4i2/Cox5a/Cox6c/Cox7a2l/Cox7b/Cox7c/Cox8a/Cyb561d1/Cyc1/Ipo8/CYTB/ND1/Ndufs1/Ndufs2/Ndufs3/N…	130	403	0.322581
MF	GO:0019838	growth factor binding	0.000180671	0.000887996	0.000433488	Acvr1/Acvr2b/Agrn/Api5/Bmpr2/Ccn4/Cd109/Eng/Epha5/Erbb2/Erbb3/Fgfr1/Fgfr2/Fgfr3/Fibp/Ghr/Glg1/Hspa9/Hyal2/Igf1r/Igfbp4/Igfbp5/Igfbpl1/Il11ra1/Insr/Itga6/Itgav/Itgb4/Kazald1/Ngfr/Nrp1/Ntrk1/Ntrk3/Pcsk6/Pdap1/Rps19/Scn5a/Sdcbp/Sort1/Tek/Tgfb3/Tgfbr1/Tgfbr3/Trim16/Tsku/Vasn/Vegfa/Wfikkn1/Wfikkn2	49	152	0.322368
MF	GO:0004714	transmembrane receptor protein tyrosine kinase activity	0.0161687	0.0381883	0.0186422	Alk/Axl/Ddr1/Ddr2/Epha10/Epha5/Erbb2/Erbb3/Fgfr1/Fgfr2/Fgfr3/Igf1r/Insr/Insrr/Nrp1/Ntrk1/Ntrk3/Tek/Tyro3	19	59	0.322034
MF	GO:0015081	sodium ion transmembrane transporter activity	0.000250632	0.00114386	0.000558393	Asic1/Atp1a1/Atp1a3/Atp1b2/Atp1b3/Atp4a/Cacna1h/Chp1/Cnnm4/Grik1/Grik4/Grik5/Hcn1/Hcn2/Kcnk1/Pkd2/Scn10a/Scn3a/Scn4a/Scn5a/Scn8a/Slc10a4/Slc12a2/Slc12a3/Slc1a2/Slc1a7/Slc20a1/Slc24a2/Slc38a2/Slc41a1/Slc4a10/Slc5a3/Slc5a6/Slc6a6/Slc6a8/Slc6a9/Slc8a2/Slc8a3/Slc8b1/Slc9a1/Slc9a5/Slc9a6/Slc9a8/Slc9a9/Slc9b2/Tpcn1/Trpm2	47	146	0.321918
MF	GO:0016810	hydrolase activity, acting on carbon-nitrogen (but not peptide) bonds	0.000409968	0.00173352	0.000846241	Acer2/Acy1/Ada/Adar/Adat1/Amdhd1/Amdhd2/Asah1/Asah2/Aspg/Asrgl1/Atic/Atxn3/Btd/Cad/Dclre1b/Dctd/Ddah1/Ddah2/Dpysl3/Faah/Gls/Gls2/Hdac1/Hdac11/Hdac2/Hdac3/Hdac6/Hint1/Hint2/Mier1/Mier2/Mta2/Mthfd1/Nadsyn1/Ndst1/Ngly1/Ntan1/Pdf/Pigl/Rida/Sirt2/Sirt5/Sirt7	44	137	0.321168
MF	GO:0016758	hexosyltransferase activity	3.68927e-05	0.000232061	0.000113284	Agl/Alg1/Alg10b/Alg12/Alg13/Alg5/Alg8/Alg9/B3galt4/B3gat3/B3gnt8/B4galnt4/B4galt2/B4galt3/B4galt4/B4galt5/B4galt6/B4galt7/C1galt1/Chpf2/Colgalt1/Colgalt2/Dpy19l1/Eogt/Extl1/Extl2/Extl3/Fut11/Fut8/Galnt1/Galnt11/Galnt12/Galnt15/Galnt16/Galnt3/Gba/Gbe1/Gyg/Hexb/Mgat2/Mgat3/Mgat4a/Mgat5b/Piga/Pigh/Pigm/Pigq/Pofut1/Pofut2/Poglut3/Pomgnt1/Pomgnt2/Pygl/Pyurf/Rfng/Stt3a/Stt3b/Tmtc1/Tmtc4/Uggt1/Uggt2/Wdf…	62	194	0.319588
MF	GO:0015079	potassium ion transmembrane transporter activity	0.000217597	0.00101993	0.000497894	Aqp1/Atp1a1/Atp1a3/Atp1b2/Atp1b3/Atp4a/Ccdc51/Grik1/Grik4/Grik5/Hcn1/Hcn2/Kcnab3/Kcnb1/Kcnc3/Kcnd1/Kcnh2/Kcnh4/Kcnj12/Kcnj4/Kcnj9/Kcnk1/Kcnk12/Kcnk3/Kcnmb4/Kcnn1/Kcnn2/Kcnn3/Kcnn4/Kcnq1/Kcnq2/Kcnq3/Kcnq4/Kcnq5/Kcnt1/Lrrc55/Pkd2/Slc12a2/Slc12a3/Slc12a5/Slc12a6/Slc12a7/Slc24a2/Slc9a1/Slc9a5/Slc9a6/Slc9a8/Slc9a9/Snap25/Tmem38a	50	157	0.318471
MF	GO:0001540	amyloid-beta binding	0.0136691	0.0329251	0.0160728	Ager/Apbb3/Apoe/Atp1a3/Bace1/Cd74/Chrna7/Dlgap3/Fzd4/Gprasp2/Grin1/Ide/Insr/Itm2c/Ldlrad3/Lrp8/Ngfr/Pfdn1/Pfdn2/Tgfb2/Vbp1	21	66	0.318182
MF	GO:0046873	metal ion transmembrane transporter activity	1.02033e-08	1.42378e-07	6.95037e-08	Anxa2/Anxa5/Aqp1/Asic1/Atp1a1/Atp1a3/Atp1b2/Atp1b3/Atp2a1/Atp2a2/Atp2b1/Atp2b3/Atp2c1/Atp2c2/Atp4a/Atp7a/Cacna1a/Cacna1b/Cacna1c/Cacna1e/Cacna1f/Cacna1h/Cacna2d2/Cacnb3/Cacnb4/Cacng2/Ccdc51/Cdk5/Chp1/Cnnm2/Cnnm4/Cnr1/Grik1/Grik4/Grik5/Grin1/Grin3b/Hcn1/Hcn2/Htr1b/Itgav/Itpr1/Itpr3/Kcnab3/Kcnb1/Kcnc3/Kcnd1/Kcnh2/Kcnh4/Kcnj12/Kcnj4/Kcnj9/Kcnk1/Kcnk12/Kcnk3/Kcnmb4/Kcnn1/Kcnn2/Kcnn3/Kcnn4/Kcnq1/Kcnq2…	132	422	0.312796
MF	GO:0004519	endonuclease activity	0.00183137	0.00615867	0.00300644	Ago2/Ago3/Apex1/Dicer1/Dis3/Dna2/Drosha/Elac2/Ercc4/Ercc5/Ern1/Fan1/Fen1/Khnyn/Lactb2/Mre11a/Mus81/N4bp2/Nob1/Nudt12/Pelo/Pgbd5/Pop4/Pop5/Ptbp1/Rad51c/Rbbp8/Rida/Rpp38/Rps3/Slx1b/Smg6/Snd1/Tsen34/Tsnax/Xrcc1/Xrcc4/Zc3h12d	38	122	0.311475
MF	GO:0140101	catalytic activity, acting on a tRNA	0.00183137	0.00615867	0.00300644	Cdkal1/Dus4l/Ears2/Elac2/Eprs/Farsb/Fto/Gars/Hars2/Iars/Kars/Lars/Lars2/Mrpl58/Nars/Nsun2/Nsun3/Nsun6/Pop4/Pop5/Ptrh2/Pus10/Qtrt2/Rpp38/Sepsecs/Tars/Trit1/Trmo/Trmt1/Trmt13/Trmt2b/Trpt1/Tsen34/Tyw1/Tyw5/Vars2/Wdr4/Yars	38	122	0.311475
MF	GO:0050839	cell adhesion molecule binding	2.18829e-06	1.92506e-05	9.39747e-06	Actn1/Acvr1/Adam9/Afdn/Ank3/Anxa7/Bmpr2/Bsg/Caml/Casr/Ccn4/Cd151/Cd1d1/Cd81/Cd9/Cdh2/Cdh24/Cdhr5/Cdk5r1/Cntn2/Cntn6/Cpe/Ctnna1/Ctnna2/Ctnnb1/Ctnnd1/Ctnnd2/Dchs1/Emb/Esam/Ezr/Fbln1/Fbn1/Fer/Fermt3/Fgfr1/Frmd5/Fxyd5/Gfra1/Gsk3b/Hmgb1/Icam5/Igsf9/Ilk/Itga10/Itga3/Itga6/Itga7/Itga9/Itgav/Itgb1/Itgb1bp2/Itgb4/Itgb5/Itgb7/Itgbl1/Jam3/Jup/Kirrel/L1cam/Lamb2/Lyn/Msn/Myh9/Mypn/Neo1/Nisch/Nlgn2/Nptn/Nrxn2/…	95	308	0.308442
MF	GO:0048029	monosaccharide binding	0.00815359	0.0211054	0.0103029	Aldoa/Bsg/Egln1/Egln2/Egln3/Eng/G6pdx/Galk1/Gyg/Hk1/Hk2/Hkdc1/Lgals1/Lman1/Lman2/Lman2l/Ogfod1/Ogfod2/P3h3/P4ha1/P4ha2/Pfkl/Pfkm/Plod2/Pygl/Rpia/Slc2a8/Ugp2	28	91	0.307692
MF	GO:0008194	UDP-glycosyltransferase activity	0.00110152	0.00406458	0.00198419	Alg13/Alg5/B3galt4/B3gat3/B3gnt8/B4galnt4/B4galt2/B4galt3/B4galt4/B4galt5/B4galt6/B4galt7/Chpf2/Colgalt1/Colgalt2/Eogt/Extl1/Extl2/Extl3/Galnt1/Galnt11/Galnt12/Galnt15/Galnt16/Galnt3/Gxylt1/Gyg/Hexb/Mgat2/Mgat3/Mgat4a/Mgat5b/Piga/Pigh/Pigq/Poglut3/Pomgnt1/Pomgnt2/Pyurf/Rfng/Rxylt1/Uggt1/Uggt2/Wdfy3/Xylt1/Xylt2	46	151	0.304636
MF	GO:0008237	metallopeptidase activity	0.000409793	0.00173352	0.000846241	Ace/Adam10/Adam11/Adam12/Adam19/Adam22/Adam23/Adam9/Adamts1/Adamts10/Adamts17/Adamts4/Adamts5/Adamts9/Afg3l1/Agbl3/Agbl5/Agtpbp1/Atp23/Brcc3/Clca2/Cops6/Cpa2/Cpe/Cpq/Cpz/Dnpep/Dpp3/Ece1/Eif3f/Eif3h/Ermp1/Ide/Lap3/Lnpep/Mbtps2/Metap2/Mmp11/Mmp15/Mmp16/Mmp17/Mmp28/Mmp9/Mysm1/Naaladl1/Nln/Pmpca/Pmpcb/Prpf8/Psmd7/Rce1/Spg7/Stambpl1/Vash2/Yme1l1/Zmpste24	56	185	0.302703
MF	GO:0015171	amino acid transmembrane transporter activity	0.0133413	0.0321995	0.0157186	Grik1/Sfxn2/Slc16a10/Slc16a2/Slc1a2/Slc1a4/Slc1a7/Slc22a4/Slc25a22/Slc25a44/Slc32a1/Slc36a4/Slc38a10/Slc38a2/Slc38a3/Slc38a4/Slc38a9/Slc3a2/Slc43a2/Slc66a1/Slc6a6/Slc6a9/Slc7a15/Slc7a5/Slc7a6/Slc7a7	26	86	0.302326
MF	GO:0016853	isomerase activity	0.000902834	0.00338284	0.00165138	Creld1/Cwc27/Degs1/Dkc1/Ech1/Ero1a/Erp44/Fkbp10/Fkbp14/Fkbp3/Fkbp4/Fkbp7/Fkbp9/Galm/Gnpda2/Hsd17b4/Hspd1/Lss/Mcee/Mif/Naxe/Nktr/Pdia3/Pdia4/Pdia5/Pgam1/Pin1/Pin4/Pmm1/Pmm2/Ppia/Ppib/Ppid/Ppil3/Ppwd1/Ptges3/Pus10/Qsox1/Ranbp2/Rpia/Rpusd2/Spast/Tmx3/Top1/Top2a/Top2b/Tpi1/Trub1/Trub2/Txndc5/Yjefn3	51	170	0.3
MF	GO:0050660	flavin adenine dinucleotide binding	0.015536	0.0369095	0.0180179	Acad10/Acadl/Acadsb/Acadvl/Agps/Aifm1/Aifm2/Coq6/Cry2/Cyb5r4/Dhcr24/Dus4l/Foxred2/Gcdh/Ilvbl/Kdm1a/Mical1/Mical2/Mical3/Mmachc/Mthfr/Mtrr/Qsox1/Sdha/Sqle/Sqor	26	87	0.298851
MF	GO:0005178	integrin binding	0.00198618	0.0065701	0.00320729	Actn1/Adam9/Anxa7/Casr/Ccn4/Cd151/Cd81/Cd9/Fbln1/Fbn1/Fermt3/Frmd5/Gfra1/Gsk3b/Hmgb1/Icam5/Ilk/Itga10/Itga3/Itga6/Itga7/Itga9/Itgav/Itgb1/Itgb1bp2/Itgb4/Itgb5/Itgb7/Itgbl1/Jam3/L1cam/Lamb2/Lyn/Myh9/Nisch/Ppia/Ptk2/Ptpn2/Sema7a/Src/Thbs4/Timp2/Tln1/Tspan4/Utrn/Vwf	46	155	0.296774
MF	GO:1901681	sulfur compound binding	4.50724e-05	0.000274964	0.000134228	Aamp/Acaca/Acadl/Acadvl/Acbd5/Acbd6/Acot11/Acot7/Adamts1/Adamts5/Adgrg1/Agrn/Aplp2/Apoe/Atp1a3/Bmp7/Ccn4/Cep104/Chrd/Chst15/Col5a3/Dbt/Dpysl3/Efemp2/Eva1c/Fbn1/Fgf12/Fgf14/Fgfr1/Fgfr2/Fst/Gcdh/Gns/Gstm1/Gstm4/Gstm5/Gstm6/Hbegf/Hdgf/Hmgb1/Hsd17b12/Ilvbl/Insr/Kmt5b/Lancl1/Lgr4/Mettl17/Mettl3/Mgst2/Mmachc/N6amt1/Naa80/Ncam1/Nrp1/Ogdh/Pank1/Pank3/Pcif1/Pcolce/Pcsk6/Pdcd5/Pitpna/Pnpla3/Ppia/Ptch1/Ptpr…	84	284	0.295775
MF	GO:0004197	cysteine-type endopeptidase activity	0.0106296	0.0264433	0.0129087	Atg4b/Atg4c/Blmh/Capn10/Capn15/Capn2/Capn5/Capn7/Casp2/Casp9/Cflar/Ctsb/Malt1/Senp6/Senp7/Usp1/Usp10/Usp11/Usp20/Usp24/Usp25/Usp28/Usp30/Usp34/Usp35/Usp36/Usp38/Usp40/Usp5/Usp7/Usp9x	31	105	0.295238
MF	GO:0033218	amide binding	4.61653e-07	4.67039e-06	2.27992e-06	Acaca/Acadl/Acadvl/Acbd5/Acbd6/Acot11/Acot7/Adnp/Ager/Anxa5/Ap2m1/Apbb3/Apoe/Atp1a3/Bace1/Cabp1/Cd1d1/Cd74/Cert1/Chrna7/Clta/Cltb/Cltc/Csnk1a1/Ctsb/Dhcr24/Dlgap3/Dpp4/Fasn/Fkbp10/Fkbp4/Fntb/Folr2/Fzd4/Galr3/Gcdh/Ghr/Glp1r/Gltp/Gm11127/Nupl1/Gm7030/Gpr22/Gpr37l1/Gprasp2/Grin1/Gstm1/Gstm4/Gstm5/Gstm6/H2-Bl/H2-D1/H2-M10.1/H2-M3/H2-M5/H2-Q2/H2-T22/H2-T23/Hsp90ab1/Hspa8/Ide/Igf1r/Insr/Ipo4/Ipo5/Itm2c/…	133	452	0.294248
MF	GO:0022843	voltage-gated cation channel activity	0.00312697	0.0096594	0.00471538	Cacna1a/Cacna1b/Cacna1c/Cacna1e/Cacna1f/Cacna1h/Cacna2d2/Cacnb3/Cacnb4/Cacng2/Cdk5/Cnr1/Grin1/Grin3b/Hcn1/Hcn2/Htr1b/Itgav/Kcnab3/Kcnb1/Kcnc3/Kcnd1/Kcnh2/Kcnh4/Kcnj12/Kcnj4/Kcnj9/Kcnk1/Kcnk12/Kcnk3/Kcnn1/Kcnn2/Kcnn3/Kcnq1/Kcnq2/Kcnq3/Kcnq4/Kcnq5/Kcnt1/Lrrc55/Pkd2/Ptk2b/Snap25/Tpcn1	44	150	0.293333
MF	GO:0005262	calcium channel activity	0.00870998	0.0222609	0.010867	Anxa2/Cacna1a/Cacna1b/Cacna1c/Cacna1e/Cacna1f/Cacna1h/Cacna2d2/Cacnb3/Cacnb4/Cacng2/Cdk5/Cnr1/Grin1/Grin3b/Htr1b/Itgav/Itpr1/Itpr3/Orai2/P2rx4/Pkd1/Pkd2/Pkd2l2/Ryr3/Sec61a1/Slc24a2/Stim1/Tpcn1/Trpc1/Trpc3/Trpm2/Trpm4/Trpm7	34	116	0.293103
MF	GO:0043177	organic acid binding	0.00409669	0.0118132	0.00576681	Acaca/Cad/Casr/Cep104/Crabp1/Cyp26b1/Cyp4f14/Dbt/Ddah1/Ddah2/Ddc/Egln1/Egln2/Egln3/Fabp3/Folr2/Gldc/Got2/Grik1/Grin1/Grin3b/Hba-a1/Id3/Insr/Kars/Mat2a/Nr2f2/Ogfod1/Ogfod2/P3h3/P4ha1/P4ha2/Pitpna/Plod2/Ppard/Sesn2/Slc46a1/Slc6a6/Stx3/Th/Thnsl2/Tyms/Ubr1/Ubr2	44	152	0.289474
MF	GO:0022832	voltage-gated channel activity	0.00140158	0.00494579	0.00241436	Ano6/Cacna1a/Cacna1b/Cacna1c/Cacna1e/Cacna1f/Cacna1h/Cacna2d2/Cacnb3/Cacnb4/Cacng2/Cdk5/Clic1/Clic4/Cnr1/Gpr89/Grin1/Grin3b/Hcn1/Hcn2/Htr1b/Itgav/Kcnab3/Kcnb1/Kcnc3/Kcnd1/Kcnh2/Kcnh4/Kcnj12/Kcnj4/Kcnj9/Kcnk1/Kcnk12/Kcnk3/Kcnn1/Kcnn2/Kcnn3/Kcnq1/Kcnq2/Kcnq3/Kcnq4/Kcnq5/Kcnt1/Lrrc55/Pkd2/Ptk2b/Scn10a/Scn3a/Scn4a/Scn5a/Scn8a/Snap25/Tmem109/Tmem266/Tpcn1/Trpm4/Vdac2	57	198	0.287879
MF	GO:0019842	vitamin binding	0.00778138	0.0202283	0.00987471	Abat/Abca4/Acaca/Alas1/Crabp1/Cth/Ddc/Egln1/Egln2/Egln3/Fasn/Folr2/Gcat/Ggcx/Gldc/Got2/Gpt/Ilvbl/Kyat1/Mmachc/Nfs1/Ogdh/Ogfod1/Ogfod2/P3h3/P4ha1/P4ha2/Pank3/Phykpl/Plod2/Pnpo/Pygl/Rbp4/Rbp7/Rho/Slc46a1/Tcn2/Thnsl2/Tyms	39	136	0.286765
MF	GO:0005244	voltage-gated ion channel activity	0.00209594	0.00685841	0.00334803	Ano6/Cacna1a/Cacna1b/Cacna1c/Cacna1e/Cacna1f/Cacna1h/Cacna2d2/Cacnb3/Cacnb4/Cacng2/Cdk5/Clic1/Clic4/Cnr1/Gpr89/Grin1/Grin3b/Hcn1/Hcn2/Htr1b/Itgav/Kcnab3/Kcnb1/Kcnc3/Kcnd1/Kcnh2/Kcnh4/Kcnj12/Kcnj4/Kcnj9/Kcnk1/Kcnk12/Kcnk3/Kcnn1/Kcnn2/Kcnn3/Kcnq1/Kcnq2/Kcnq3/Kcnq4/Kcnq5/Kcnt1/Lrrc55/Pkd2/Ptk2b/Scn10a/Scn3a/Scn4a/Scn5a/Scn8a/Snap25/Tmem109/Tpcn1/Trpm4/Vdac2	56	197	0.284264
MF	GO:0005319	lipid transporter activity	0.00491481	0.0139733	0.00682125	Abca1/Abca3/Abca4/Abca7/Abcb1a/Abcb1b/Abcc3/Abcd3/Abcg1/Ano6/Apoe/Atg2a/Atg9a/Atp10d/Atp11b/Atp11c/Atp8b2/Atp9b/Cert1/Fabp3/Gltp/Gramd1a/Gramd1b/Mttp/Npc1/Osbp/Osbpl11/Osbpl2/Osbpl3/Osbpl5/Osbpl9/Pctp/Pitpna/Pitpnb/Pitpnc1/Pitpnm1/Plekha8/Prelid1/Prelid2/Rbp4/Slc10a4/Slc27a1/Slc27a4/Slc2a1/Stard3/Tmem30a/Vmp1	47	166	0.283133
MF	GO:0004222	metalloendopeptidase activity	0.0214133	0.0479625	0.0234136	Adam10/Adam11/Adam12/Adam19/Adam22/Adam23/Adam9/Adamts1/Adamts10/Adamts17/Adamts4/Adamts5/Adamts9/Afg3l1/Atp23/Ece1/Ide/Mbtps2/Mmp11/Mmp15/Mmp16/Mmp17/Mmp28/Mmp9/Nln/Pmpcb/Rce1/Spg7/Yme1l1/Zmpste24	30	106	0.283019
MF	GO:0042277	peptide binding	5.24139e-05	0.000311914	0.000152265	Adnp/Ager/Anxa5/Ap2m1/Apbb3/Apoe/Atp1a3/Bace1/Cabp1/Cd1d1/Cd74/Chrna7/Clta/Cltb/Cltc/Csnk1a1/Ctsb/Dhcr24/Dlgap3/Dpp4/Fntb/Fzd4/Galr3/Ghr/Glp1r/Gm11127/Nupl1/Gm7030/Gpr22/Gpr37l1/Gprasp2/Grin1/Gstm1/Gstm4/Gstm5/Gstm6/H2-Bl/H2-D1/H2-M10.1/H2-M3/H2-M5/H2-Q2/H2-T22/H2-T23/Hsp90ab1/Hspa8/Ide/Igf1r/Insr/Ipo4/Ipo5/Itm2c/Kdelr1/Kdelr2/Kdelr3/Kiss1r/Kpna2/Kpna3/Kpna4/Kpnb1/Lancl1/Ldlrad3/Lnpep/Lrp8/Maml1/…	106	377	0.281167
MF	GO:0005267	potassium channel activity	0.0167985	0.0393541	0.0192113	Aqp1/Ccdc51/Grik1/Grik4/Grik5/Hcn1/Hcn2/Kcnab3/Kcnb1/Kcnc3/Kcnd1/Kcnh2/Kcnh4/Kcnj12/Kcnj4/Kcnj9/Kcnk1/Kcnk12/Kcnk3/Kcnmb4/Kcnn1/Kcnn2/Kcnn3/Kcnn4/Kcnq1/Kcnq2/Kcnq3/Kcnq4/Kcnq5/Kcnt1/Lrrc55/Pkd2/Snap25/Tmem38a	34	121	0.280992
MF	GO:0022836	gated channel activity	0.00027936	0.00125609	0.000613177	Ano10/Ano6/Aqp1/Asic1/Cacna1a/Cacna1b/Cacna1c/Cacna1e/Cacna1f/Cacna1h/Cacna2d2/Cacnb3/Cacnb4/Cacng2/Ccdc51/Cdk5/Chrna3/Chrna4/Chrna7/Chrnb2/Chrnb4/Clca2/Clic1/Clic4/Cnr1/Gabra5/Gabrr1/Gpr89/Grik1/Grik4/Grik5/Grin1/Grin3b/Hcn1/Hcn2/Htr1b/Htr3a/Htr3b/Itgav/Itpr1/Itpr3/Kcnab3/Kcnb1/Kcnc3/Kcnd1/Kcnh2/Kcnh4/Kcnj12/Kcnj4/Kcnj9/Kcnk1/Kcnk12/Kcnk3/Kcnmb4/Kcnn1/Kcnn2/Kcnn3/Kcnn4/Kcnq1/Kcnq2/Kcnq3/Kcnq4/Kc…	91	328	0.277439
MF	GO:0005261	cation channel activity	0.000338439	0.00147263	0.000718887	Ano10/Ano6/Anxa2/Aqp1/Asic1/Atp6v1a/Cacna1a/Cacna1b/Cacna1c/Cacna1e/Cacna1f/Cacna1h/Cacna2d2/Cacnb3/Cacnb4/Cacng2/Ccdc51/Cdk5/Chrna3/Chrna4/Chrna7/Chrnb2/Chrnb4/Cnr1/Grik1/Grik4/Grik5/Grin1/Grin3b/Hcn1/Hcn2/Htr1b/Htr3a/Htr3b/Itgav/Itpr1/Itpr3/Kcnab3/Kcnb1/Kcnc3/Kcnd1/Kcnh2/Kcnh4/Kcnj12/Kcnj4/Kcnj9/Kcnk1/Kcnk12/Kcnk3/Kcnmb4/Kcnn1/Kcnn2/Kcnn3/Kcnn4/Kcnq1/Kcnq2/Kcnq3/Kcnq4/Kcnq5/Kcnt1/Lrrc55/Orai2/P…	92	334	0.275449
MF	GO:0015291	secondary active transmembrane transporter activity	0.00188358	0.00628205	0.00306667	Ank/Atp1a3/Chp1/Slc10a4/Slc11a1/Slc11a2/Slc12a2/Slc12a3/Slc12a5/Slc12a6/Slc12a7/Slc16a1/Slc16a10/Slc16a14/Slc16a2/Slc16a3/Slc17a5/Slc1a2/Slc1a4/Slc1a7/Slc20a1/Slc22a4/Slc22a5/Slc24a2/Slc25a10/Slc25a14/Slc25a22/Slc25a4/Slc25a5/Slc26a10/Slc26a2/Slc26a4/Slc26a6/Slc2a8/Slc32a1/Slc33a1/Slc35b1/Slc35e1/Slc35e3/Slc35e4/Slc36a4/Slc37a4/Slc38a2/Slc38a3/Slc38a4/Slc39a14/Slc41a1/Slc45a1/Slc46a1/Slc4a10/Slc5…	68	247	0.275304
MF	GO:0005216	ion channel activity	0.000844334	0.00320319	0.00156368	Ano10/Ano6/Anxa2/Aqp1/Asic1/Atp6v1a/Best2/Cacna1a/Cacna1b/Cacna1c/Cacna1e/Cacna1f/Cacna1h/Cacna2d2/Cacnb3/Cacnb4/Cacng2/Ccdc51/Cdk5/Chrna3/Chrna4/Chrna7/Chrnb2/Chrnb4/Clca2/Clcc1/Clic1/Clic4/Cnr1/Gabra5/Gabrr1/Gjc1/Gpr89/Grik1/Grik4/Grik5/Grin1/Grin3b/Hcn1/Hcn2/Htr1b/Htr3a/Htr3b/Itgav/Itpr1/Itpr3/Kcnab3/Kcnb1/Kcnc3/Kcnd1/Kcnh2/Kcnh4/Kcnj12/Kcnj4/Kcnj9/Kcnk1/Kcnk12/Kcnk3/Kcnmb4/Kcnn1/Kcnn2/Kcnn3/K…	114	439	0.259681
MF	GO:0015267	channel activity	0.00858179	0.0219795	0.0107296	Ano10/Ano6/Anxa2/Aqp1/Asic1/Atp6v1a/Bcl2/Best2/Cacna1a/Cacna1b/Cacna1c/Cacna1e/Cacna1f/Cacna1h/Cacna2d2/Cacnb3/Cacnb4/Cacng2/Ccdc51/Cdk5/Chrna3/Chrna4/Chrna7/Chrnb2/Chrnb4/Clca2/Clcc1/Clic1/Clic4/Cnr1/Gabra5/Gabrr1/Gjc1/Gjc2/Gpr89/Grik1/Grik4/Grik5/Grin1/Grin3b/Hcn1/Hcn2/Htr1b/Htr3a/Htr3b/Itgav/Itpr1/Itpr3/Kcnab3/Kcnb1/Kcnc3/Kcnd1/Kcnh2/Kcnh4/Kcnj12/Kcnj4/Kcnj9/Kcnk1/Kcnk12/Kcnk3/Kcnmb4/Kcnn1/Kcn…	117	483	0.242236
MF	GO:0022803	passive transmembrane transporter activity	0.00858179	0.0219795	0.0107296	Ano10/Ano6/Anxa2/Aqp1/Asic1/Atp6v1a/Bcl2/Best2/Cacna1a/Cacna1b/Cacna1c/Cacna1e/Cacna1f/Cacna1h/Cacna2d2/Cacnb3/Cacnb4/Cacng2/Ccdc51/Cdk5/Chrna3/Chrna4/Chrna7/Chrnb2/Chrnb4/Clca2/Clcc1/Clic1/Clic4/Cnr1/Gabra5/Gabrr1/Gjc1/Gjc2/Gpr89/Grik1/Grik4/Grik5/Grin1/Grin3b/Hcn1/Hcn2/Htr1b/Htr3a/Htr3b/Itgav/Itpr1/Itpr3/Kcnab3/Kcnb1/Kcnc3/Kcnd1/Kcnh2/Kcnh4/Kcnj12/Kcnj4/Kcnj9/Kcnk1/Kcnk12/Kcnk3/Kcnmb4/Kcnn1/Kcn…	117	483	0.242236

## Sheet: CTRL vs CBN 10µm
ONTOLOGY	ID	Description	pvalue	p.adjust	qvalue	geneID	Count	BG	CountBGRatio
MF	GO:0043560	insulin receptor substrate binding	2.66112e-07	2.87021e-06	1.43561e-06	Grb2/Igf1r/Insr/Insrr/Lonp1/Ncl/Pik3cb/Pik3r1/Prkcd/Ptpn11/Wdr6/Zfp592	12	14	0.857143
MF	GO:0001163	RNA polymerase I transcription regulatory region sequence-specific DNA binding	8.18076e-05	0.000437771	0.000218962	Baz2a/Cebpa/Rrn3/Smarca4/Smarcb1/Taf1b/Taf1c/Ubtf	8	10	0.8
MF	GO:0050815	phosphoserine residue binding	8.18076e-05	0.000437771	0.000218962	Leo1/Nedd4/Pcif1/Pin1/Rtf1/Scaf4/Scaf8/Ywhae	8	10	0.8
MF	GO:0003746	translation elongation factor activity	9.24381e-07	8.79254e-06	4.3978e-06	Abtb1/Eef1a1/Eef1a2/Eef1b2/Eef1g/Eef2/Eefsec/Eif5a2/Gfm1/Gtpbp1/Gtpbp2/Hbs1l/Tufm	13	17	0.764706
MF	GO:0032454	histone H3-methyl-lysine-9 demethylase activity	6.55929e-05	0.000370263	0.000185196	Hr/Jmjd1c/Kdm1a/Kdm3a/Kdm3b/Kdm4a/Kdm4c/Phf2/Phf8	9	12	0.75
MF	GO:0061575	cyclin-dependent protein serine/threonine kinase activator activity	6.55929e-05	0.000370263	0.000185196	Ccnb1/Ccnk/Ccnt1/Ccnt2/Ccnyl1/Cdk5r1/Cdk5r2/Cks1b/Cks2	9	12	0.75
MF	GO:0035259	nuclear glucocorticoid receptor binding	7.34724e-07	7.21582e-06	3.60917e-06	Fkbp4/Grip1/Ncoa2/Ncoa6/Ncor2/Nr4a3/Nrip1/Pias2/Psmc3ip/Smad3/Stat3/Stat5b/Tacc1/Ywhah	14	19	0.736842
MF	GO:0046965	nuclear retinoid X receptor binding	1.53032e-07	1.79479e-06	8.97706e-07	Fus/Hmga1/Med25/Ncoa1/Ncoa2/Ncoa6/Ncor1/Ncor2/Nr1h2/Nr1h3/Nrip1/Nsd1/Rarb/Tacc1/Uimc1/Vdr	16	22	0.727273
MF	GO:0032404	mismatch repair complex binding	0.00024662	0.00111579	0.000558092	Atr/Mcm8/Mcm9/Msh2/Msh6/Pcna/Pms2/Wrn	8	11	0.727273
MF	GO:0034511	U3 snoRNA binding	0.00024662	0.00111579	0.000558092	Bms1/Prkdc/Rrp9/Snu13/Tbl3/Tsr1/Utp25/Xrcc5	8	11	0.727273
MF	GO:0035197	siRNA binding	0.00024662	0.00111579	0.000558092	Ago2/Dhx9/Dicer1/Fam172a/Mbd2/Mecp2/Prkra/Tarbp2	8	11	0.727273
MF	GO:0043008	ATP-dependent protein binding	0.00024662	0.00111579	0.000558092	Ddx39b/Dnajc5/Hsp90ab1/Myo5a/Pla2g6/Plk2/Sae1/Stx1a	8	11	0.727273
MF	GO:0004298	threonine-type endopeptidase activity	4.87793e-05	0.00028885	0.000144475	Psma4/Psmb10/Psmb2/Psmb3/Psmb4/Psmb5/Psmb6/Psmb7/Psmb8/Tasp1	10	14	0.714286
MF	GO:0004652	polynucleotide adenylyltransferase activity	4.87793e-05	0.00028885	0.000144475	Mtpap/Papola/Papolb/Papolg/Tent2/Tent4b/Tent5a/Trnt1/Tut1/Zcchc7	10	14	0.714286
MF	GO:0005545	1-phosphatidylinositol binding	4.87793e-05	0.00028885	0.000144475	Eea1/Epb41/Mcf2l/Picalm/Snx10/Snx9/Wdfy3/Zfyve1/Zfyve16/Zfyve9	10	14	0.714286
MF	GO:0001094	TFIID-class transcription factor complex binding	0.000900938	0.00326827	0.0016347	Edf1/Ercc1/Fbl/Nop58/Ruvbl1/Ruvbl2/Znhit6	7	10	0.7
MF	GO:0043139	5'-3' DNA helicase activity	0.000900938	0.00326827	0.0016347	Brip1/Ddx11/Dna2/Ercc2/Pif1/Ruvbl1/Ruvbl2	7	10	0.7
MF	GO:0061665	SUMO ligase activity	0.000900938	0.00326827	0.0016347	Cbx4/Cbx7/Nsmce2/Pias1/Pias2/Ranbp2/Zfp451	7	10	0.7
MF	GO:0070016	armadillo repeat domain binding	0.000900938	0.00326827	0.0016347	Calcoco1/Cnot1/Ctnnbip1/Lef1/Strn/Strn4/Tcf7l2	7	10	0.7
MF	GO:0070990	snRNP binding	0.000900938	0.00326827	0.0016347	Snrnp70/Snrpa/Snrpb/Snrpb2/Snrpd2/Snrpd3/Strap	7	10	0.7
MF	GO:0097322	7SK snRNA binding	0.000900938	0.00326827	0.0016347	Ccnt1/Ccnt2/Cdk9/Celf3/Ddx21/Hexim1/Hexim2	7	10	0.7
MF	GO:1990948	ubiquitin ligase inhibitor activity	0.000900938	0.00326827	0.0016347	Rpl23/Rpl37/Rpl37rt/Rpl5/Rps15/Rps20/Rps7	7	10	0.7
MF	GO:0042974	nuclear retinoic acid receptor binding	1.04097e-09	1.74652e-08	8.73564e-09	Actn4/Asxl1/Cnot1/Fus/Hmga1/Med1/Med25/Ncoa1/Ncoa2/Ncoa6/Ncor1/Ncor2/Nr1h2/Nr1h3/Nrip1/Nsd1/Prmt2/Rarb/Rxrb/Snw1/Tacc1/Uimc1/Vdr	23	33	0.69697
MF	GO:0017116	single-stranded DNA helicase activity	4.08202e-07	4.14377e-06	2.07261e-06	Chtf8/Dhx9/Dna2/Mcm3/Mcm4/Mcm5/Mcm6/Mcm7/Mcm8/Mcm9/Pif1/Rad51/Rfc2/Rfc3/Rfc4/Wrnip1	16	23	0.695652
MF	GO:0016018	cyclosporin A binding	0.000174852	0.000828319	0.000414304	Nktr/Ppia/Ppib/Ppid/Ppie/Ppif/Ppig/Ppp3r1/Ppwd1	9	13	0.692308
MF	GO:0046966	nuclear thyroid hormone receptor binding	6.02372e-08	7.74112e-07	3.87191e-07	Brd8/Fus/Gas2l1/Hr/Med1/Med12/Med16/Med17/Ncoa2/Ncoa6/Ncor1/Nsd1/Prmt2/Psmc3ip/Rxrb/Tacc1/Taf11/Taf7/Trip12	19	28	0.678571
MF	GO:0034236	protein kinase A catalytic subunit binding	0.00011979	0.000613164	0.000306689	Akap11/Ezr/Gsk3b/Kcnq1/Pja2/Pkia/Prkar1a/Prkar1b/Prkar2a/Sox9	10	15	0.666667
MF	GO:0106222	lncRNA binding	0.00011979	0.000613164	0.000306689	Atp2a2/Celf1/Ddx17/Elavl1/Hnrnpu/Kdm1a/Ppme1/Pum2/Smarca4/Suz12	10	15	0.666667
MF	GO:0016273	arginine N-methyltransferase activity	0.000608675	0.00238727	0.00119405	Carm1/Fbxo11/Mettl23/Prmt1/Prmt2/Prmt5/Prmt6/Prmt9	8	12	0.666667
MF	GO:0016274	protein-arginine N-methyltransferase activity	0.000608675	0.00238727	0.00119405	Carm1/Fbxo11/Mettl23/Prmt1/Prmt2/Prmt5/Prmt6/Prmt9	8	12	0.666667
MF	GO:0016671	oxidoreductase activity, acting on a sulfur group of donors, disulfide as acceptor	0.000608675	0.00238727	0.00119405	Aifm1/Dnajc10/Ero1a/Glrx/Msra/Msrb1/Msrb3/Pdia3	8	12	0.666667
MF	GO:0030955	potassium ion binding	0.000608675	0.00238727	0.00119405	Adprh/Atp1a1/Atp1a2/Drg1/Kcna4/Kcnj11/Pklr/Pkm	8	12	0.666667
MF	GO:0031386	protein tag	0.000608675	0.00238727	0.00119405	Nedd8/Rps27a/Sumo1/Sumo2/Ubb/Ubc/Ubl5/Urm1	8	12	0.666667
MF	GO:0030515	snoRNA binding	2.94133e-08	3.94791e-07	1.97464e-07	Bms1/Bysl/Ddx21/Dkc1/Gar1/Heatr1/Imp3/Nop56/Nop58/Nudt16l1/Nudt5/Nufip1/Prkdc/Rrp9/Snu13/Tbl3/Tsr1/Utp25/Utp6/Wdr3/Xrcc5	21	32	0.65625
MF	GO:0000400	four-way junction DNA binding	8.03396e-05	0.000437163	0.000218658	Abl1/Hmg20b/Hmgb1/Mecp2/Men1/Msh2/Msh6/Rad51c/Rad51d/Wrn/Yy1	11	17	0.647059
MF	GO:0035615	clathrin adaptor activity	8.03396e-05	0.000437163	0.000218658	Ap1g1/Ap1g2/Ap1m1/Ap2a1/Ap2a2/Ap2m1/Arrb1/Dab2/Epn1/Hip1r/Ldlrap1	11	17	0.647059
MF	GO:0061608	nuclear import signal receptor activity	8.03396e-05	0.000437163	0.000218658	Ipo11/Ipo4/Ipo5/Ipo9/Kpna2/Kpna3/Kpna4/Kpnb1/Snupn/Tnpo1/Tnpo2	11	17	0.647059
MF	GO:0051011	microtubule minus-end binding	0.000401783	0.00167942	0.000840005	Camsap2/Camsap3/Haus4/Nin/Tmod3/Tubgcp2/Tubgcp3/Tubgcp5/Tubgcp6	9	14	0.642857
MF	GO:0032794	GTPase activating protein binding	1.08821e-05	7.87158e-05	3.93716e-05	Akt1/Arhgap35/Arl3/Camk2a/Fmnl3/Gapvd1/Gnai1/Gnai3/Gnao1/Pin1/Plcd1/Plxnb1/Tsc1/Tubb5	14	22	0.636364
MF	GO:0001162	RNA polymerase II intronic transcription regulatory region sequence-specific DNA binding	0.00204599	0.0065733	0.00328779	Hsf1/Hsf2/Ncoa2/Smyd3/Tbx1/Vax1/Vax2	7	11	0.636364
MF	GO:0004143	diacylglycerol kinase activity	0.00204599	0.0065733	0.00328779	Agk/Dgka/Dgkg/Dgkh/Dgki/Dgkq/Dgkz	7	11	0.636364
MF	GO:0008174	mRNA methyltransferase activity	0.00204599	0.0065733	0.00328779	Cmtr2/Mettl14/Mettl3/Mettl8/Nsun2/Pcif1/Trmt61a	7	11	0.636364
MF	GO:0034450	ubiquitin-ubiquitin ligase activity	0.00204599	0.0065733	0.00328779	Anapc11/Rbx1/Stub1/Ube2k/Ube4a/Ube4b/Ubr5	7	11	0.636364
MF	GO:0048495	Roundabout binding	0.00204599	0.0065733	0.00328779	Lgr4/Rtn4r/Rtn4rl1/Slit1/Slit2/Slit3/Tgfb1i1	7	11	0.636364
MF	GO:0055105	ubiquitin-protein transferase inhibitor activity	0.00204599	0.0065733	0.00328779	Rpl23/Rpl37/Rpl37rt/Rpl5/Rps15/Rps20/Rps7	7	11	0.636364
MF	GO:0070410	co-SMAD binding	0.00204599	0.0065733	0.00328779	Pax6/Smad1/Smad2/Smad3/Tgif1/Trim33/Usp9x	7	11	0.636364
MF	GO:0070003	threonine-type peptidase activity	5.31314e-05	0.000311566	0.000155838	Asrgl1/Ggt7/Psma4/Psmb10/Psmb2/Psmb3/Psmb4/Psmb5/Psmb6/Psmb7/Psmb8/Tasp1	12	19	0.631579
MF	GO:0008432	JUN kinase binding	0.000261611	0.00117047	0.000585438	Dusp16/Gstp1/Hes1/Kif5b/Lmnb1/Mapk8ip3/Ptk2/Rnf13/Spag9/Tgif1	10	16	0.625
MF	GO:0005338	nucleotide-sugar transmembrane transporter activity	0.00130279	0.00450938	0.00225547	Atp2a1/Slc35a2/Slc35a3/Slc35a5/Slc35b4/Slc35c1/Slc35d3/Slc35e3	8	13	0.615385
MF	GO:0042162	telomeric DNA binding	9.15067e-08	1.12796e-06	5.64177e-07	Acd/Apex1/Hmbox1/Hnrnpa1/Hnrnpd/Ncl/Pif1/Rad50/Rpa1/Rpa2/Smg1/Smg6/Smg7/Telo2/Terf2ip/Trp53bp1/Upf1/Upf2/Upf3a/Xrcc5/Zbtb10/Zbtb48	22	36	0.611111
MF	GO:0032183	SUMO binding	0.000168891	0.000805096	0.000402688	Cbx4/Cbx7/Herc2/Pml/Rnf111/Serbp1/Simc1/Sobp/Uba2/Usp25/Uspl1	11	18	0.611111
MF	GO:0140312	cargo adaptor activity	0.000168891	0.000805096	0.000402688	Ap1g1/Ap1g2/Ap1m1/Ap2a1/Ap2a2/Ap2m1/Arrb1/Dab2/Epn1/Hip1r/Ldlrap1	11	18	0.611111
MF	GO:0043175	RNA polymerase core enzyme binding	1.28839e-08	1.85283e-07	9.2674e-08	Ago2/Cdc73/Ctr9/Dhx9/Elp2/Erbb2/Ercc5/Hnrnpu/Leo1/Maf1/Ncoa3/Pcf11/Pcif1/Rprd1a/Rprd1b/Rprd2/Rrn3/Rtf1/Scaf1/Scaf4/Scaf8/Smyd3/Supt4a/Wac/Wdr43	25	41	0.609756
MF	GO:0120014	phospholipid transfer activity	2.26387e-05	0.000154506	7.72798e-05	Abca3/C2cd2l/Cert1/Osbpl2/Pitpna/Pitpnb/Pitpnm1/Plekha3/Plekha8/Pltp/Prelid1/Prelid2/Prelid3a/Prelid3b	14	23	0.608696
MF	GO:0140142	nucleocytoplasmic carrier activity	3.09711e-06	2.52791e-05	1.2644e-05	Cse1l/Eif4enif1/Ipo11/Ipo4/Ipo5/Ipo9/Kpna2/Kpna3/Kpna4/Kpnb1/Nutf2/Snupn/Tnpo1/Tnpo2/Xpo4/Xpo6/Xpo7	17	28	0.607143
MF	GO:0030331	nuclear estrogen receptor binding	7.90875e-10	1.36482e-08	6.8265e-09	Arrb1/Cnot1/Ctnnb1/Dcaf13/Dnmt1/Fus/Grm1/Hsd17b10/Lcor/Lef1/Med1/Mms19/Ncoa1/Ncoa2/Ncoa3/Ncoa6/Ncor1/Nrip1/Nsd1/Padi2/Pcna/Pias2/Pik3r1/Ppargc1b/Prmt2/Psmc3ip/Strn/Tacc1/Trip4/Wipi1	30	50	0.6
MF	GO:0051010	microtubule plus-end binding	0.000108427	0.000562146	0.000281171	Apc/Clasp1/Clasp2/Clip1/Clip3/Dctn1/Dst/Fbxw11/Knstrn/Mapre1/Mapre3/Stim1	12	20	0.6
MF	GO:0004115	3',5'-cyclic-AMP phosphodiesterase activity	0.000824771	0.00306561	0.00153334	Pde11a/Pde1c/Pde4a/Pde4b/Pde4c/Pde4d/Pde7a/Pde8a/Pde8b	9	15	0.6
MF	GO:0042171	lysophosphatidic acid acyltransferase activity	0.000824771	0.00306561	0.00153334	Abhd4/Abhd5/Agpat1/Agpat3/Gpat2/Gpat3/Lpcat1/Pnpla3/Sh3glb1	9	15	0.6
MF	GO:0008190	eukaryotic initiation factor 4E binding	0.00659095	0.0174602	0.00873316	Ddx3x/Eif4ebp1/Eif4ebp2/Eif4g1/Larp1/Rbx1	6	10	0.6
MF	GO:0008494	translation activator activity	0.00659095	0.0174602	0.00873316	Abcf1/Dazl/Larp1/Mif4gd/Paip1/Rps27l	6	10	0.6
MF	GO:0008526	phosphatidylinositol transfer activity	0.00659095	0.0174602	0.00873316	C2cd2l/Osbpl2/Pitpna/Pitpnb/Pitpnm1/Pltp	6	10	0.6
MF	GO:0016857	racemase and epimerase activity, acting on carbohydrates and derivatives	0.00659095	0.0174602	0.00873316	Dse/Fuom/Galm/Gfus/Glce/Gne	6	10	0.6
MF	GO:0031698	beta-2 adrenergic receptor binding	0.00659095	0.0174602	0.00873316	Bdkrb2/Gnas/Nedd4/Pde4d/Ppp2ca/Prkar2a	6	10	0.6
MF	GO:0032357	oxidized purine DNA binding	0.00659095	0.0174602	0.00873316	Msh2/Msh6/Ogg1/Recql4/Rps3/Wrn	6	10	0.6
MF	GO:0000993	RNA polymerase II complex binding	1.8266e-07	2.08164e-06	1.04118e-06	Ago2/Cdc73/Ctr9/Dhx9/Elp2/Ercc5/Hnrnpu/Leo1/Ncoa3/Pcf11/Pcif1/Rprd1a/Rprd1b/Rprd2/Rtf1/Scaf1/Scaf4/Scaf8/Smyd3/Supt4a/Wac/Wdr43	22	37	0.594595
MF	GO:0140658	ATP-dependent chromatin remodeler activity	1.30695e-06	1.21446e-05	6.07442e-06	Arid1a/Cecr2/Chd1/Chd2/Chd3/Chd4/Chd5/Chd7/Chd9/Hells/Rad54l/Rad54l2/Rsf1/Shprh/Smarca1/Smarca2/Smarca4/Smarca5/Smarcal1	19	32	0.59375
MF	GO:0048156	tau protein binding	6.93498e-05	0.000387845	0.00019399	Apoe/Bag2/Fkbp4/Gsk3b/Hsp90aa1/Hsp90ab1/Hspa2/Mark2/Picalm/Ppp2ca/Ppp2r2a/Smad2/Ttbk1	13	22	0.590909
MF	GO:0070182	DNA polymerase binding	6.93498e-05	0.000387845	0.00019399	Acd/Cdt1/Hmgb1/Hsp90aa1/Hsp90ab1/Lonp1/Ncoa2/Pcna/Polg2/Ptges3/Rad51/Smarca4/Smg6	13	22	0.590909
MF	GO:0030159	signaling receptor complex adaptor activity	1.18597e-07	1.43265e-06	7.16575e-07	Akap12/Crk/Dok2/Frs2/Frs3/Gab2/Gnb1/Gnb2/Gnb4/Grb2/Grip1/Homer2/Ldlrap1/Mapk8ip3/Nup62/Ptpn11/Sav1/Sh2b2/Shank2/Shank3/Spag9/Spata2/Tradd	23	39	0.589744
MF	GO:0008320	protein transmembrane transporter activity	0.00052057	0.00212449	0.00106261	Abca1/Sec61a1/Sec61a2/Sec61g/Timm17b/Timm23/Tomm20/Tomm22/Tomm40l/Tomm70a	10	17	0.588235
MF	GO:0008574	plus-end-directed microtubule motor activity	0.00052057	0.00212449	0.00106261	Kif11/Kif16b/Kif1a/Kif1b/Kif1c/Kif20b/Kif5a/Kif5b/Kif5c/Stard9	10	17	0.588235
MF	GO:0004693	cyclin-dependent protein serine/threonine kinase activity	6.07671e-06	4.67558e-05	2.33861e-05	Ccnd3/Ccnk/Cdk10/Cdk11b/Cdk12/Cdk16/Cdk18/Cdk19/Cdk2/Cdk20/Cdk5/Cdk6/Cdk7/Cdk9/Cdkl1/Cdkl3/Cdkl5	17	29	0.586207
MF	GO:0097472	cyclin-dependent protein kinase activity	6.07671e-06	4.67558e-05	2.33861e-05	Ccnd3/Ccnk/Cdk10/Cdk11b/Cdk12/Cdk16/Cdk18/Cdk19/Cdk2/Cdk20/Cdk5/Cdk6/Cdk7/Cdk9/Cdkl1/Cdkl3/Cdkl5	17	29	0.586207
MF	GO:0008139	nuclear localization sequence binding	4.42424e-05	0.000269923	0.000135009	Brap/Nupl1/Ipo4/Ipo5/Kpna2/Kpna3/Kpna4/Kpnb1/Lbr/Nfkbia/Nup98/Pom121/Tnpo1/Tnpo2	14	24	0.583333
MF	GO:0003841	1-acylglycerol-3-phosphate O-acyltransferase activity	0.00405824	0.0117001	0.0058521	Abhd5/Agpat1/Agpat3/Gpat2/Gpat3/Lpcat1/Pnpla3	7	12	0.583333
MF	GO:0003995	acyl-CoA dehydrogenase activity	0.00405824	0.0117001	0.0058521	Acad10/Acad11/Acad8/Acad9/Acadl/Acadsb/Gcdh	7	12	0.583333
MF	GO:0005068	transmembrane receptor protein tyrosine kinase adaptor activity	0.00405824	0.0117001	0.0058521	Dok2/Frs2/Frs3/Gab2/Grb2/Sh2b2/Tradd	7	12	0.583333
MF	GO:0005522	profilin binding	0.00405824	0.0117001	0.0058521	Actg1/Cyfip1/Dbn1/Diaph1/Evl/Htt/Vasp	7	12	0.583333
MF	GO:0008353	RNA polymerase II CTD heptapeptide repeat kinase activity	0.00405824	0.0117001	0.0058521	Ccnk/Cdk12/Cdk19/Cdk6/Cdk7/Cdk9/Mapk1	7	12	0.583333
MF	GO:0035612	AP-2 adaptor complex binding	0.00405824	0.0117001	0.0058521	Aak1/Arrb1/Dab2/Gabrb3/Ldlrap1/Sidt2/Tbc1d5	7	12	0.583333
MF	GO:0052890	oxidoreductase activity, acting on the CH-CH group of donors, with a flavin as acceptor	0.00405824	0.0117001	0.0058521	Acad10/Acad11/Acad8/Acad9/Acadl/Acadsb/Gcdh	7	12	0.583333
MF	GO:0005200	structural constituent of cytoskeleton	5.70251e-12	1.27567e-10	6.38059e-11	Actb/Actg1/Add1/Add3/Ank3/Arpc2/Arpc3/Arpc4/Camk2b/Crocc/Des/Krt71/Lmna/Lmnb1/Lmnb2/Myom1/Nefh/Nefl/Plec/Prph/Sptb/Sptbn1/Synm/Tln1/Tln2/Tnnt2/Tpm1/Ttn/Tuba1a/Tuba1b/Tuba1c/Tuba8/Tubb2b/Tubb3/Tubb4b/Tubb5/Tubb6/Tubg1/Tubg2/Vim	40	69	0.57971
MF	GO:0031369	translation initiation factor binding	3.51111e-07	3.72055e-06	1.86092e-06	Celf1/Ddx3x/Eif2ak4/Eif2b4/Eif3b/Eif3c/Eif3f/Eif3m/Eif4e/Eif4ebp1/Eif4ebp2/Eif4g1/Eif5/Larp1/Polr2d/Polr2g/Rbx1/Rps19/Rps24/Syt11/Trim32/Zpr1	22	38	0.578947
MF	GO:0031418	L-ascorbic acid binding	0.000328061	0.00143586	0.000718181	Egln2/Egln3/Ogfod1/Ogfod2/Ogfod3/P3h2/P3h3/P4ha2/Phyh/Plod1/Plod2	11	19	0.578947
MF	GO:0031492	nucleosomal DNA binding	0.000328061	0.00143586	0.000718181	H1f2/H1f3/H1f4/H1f5/H2az1/H3f3a/H3f3b/Hmgn1/Hmgn3/Macroh2a1/Rcc1	11	19	0.578947
MF	GO:0071617	lysophospholipid acyltransferase activity	0.000328061	0.00143586	0.000718181	Abhd4/Abhd5/Agpat1/Agpat3/Gpat2/Gpat3/Lpcat1/Lpcat4/Lpgat1/Pnpla3/Sh3glb1	11	19	0.578947
MF	GO:0003899	DNA-directed 5'-3' RNA polymerase activity	2.49774e-06	2.08088e-05	1.0408e-05	Polr1e/Polr1f/Polr1h/Polr2b/Polr2c/Polr2d/Polr2e/Polr2g/Polr2i/Polr2j/Polr2k/Polr2l/Polr2m/Polr3a/Polr3b/Polr3c/Polr3e/Polr3h/Rpap1	19	33	0.575758
MF	GO:0031490	chromatin DNA binding	2.59885e-18	1.16275e-16	5.81575e-17	Actn4/Apex1/Bap1/Cebpa/Clock/Crebbp/Ctcf/Ddx17/Dhx9/Ep300/Foxc2/Foxo3/Grhl1/Grhl3/H1f2/H1f3/H1f4/H1f5/H2az1/H3f3a/H3f3b/Hdac2/Hdac3/Hmgn1/Hmgn3/Hnrnpu/Hr/Hsf1/Jmjd1c/Kdm3a/Kdm3b/Kdm5a/Kdm6a/Kdm6b/Lemd2/Macroh2a1/Mecp2/Med1/Notch1/Nr1h2/Nr1h3/Pax6/Per1/Pole3/Rara/Rcc1/Rela/Runx2/Ruvbl2/Rxrb/Sbno1/Sbno2/Smad3/Srf/Stat3/Suz12/Thra/Top1/Tox2/Tox4/Vax1/Vax2/Zfp276/Zfp692/Zic2	65	113	0.575221
MF	GO:0034062	5'-3' RNA polymerase activity	1.59788e-06	1.41929e-05	7.09893e-06	Polr1e/Polr1f/Polr1h/Polr2b/Polr2c/Polr2d/Polr2e/Polr2g/Polr2i/Polr2j/Polr2k/Polr2l/Polr2m/Polr3a/Polr3b/Polr3c/Polr3e/Polr3h/Rpap1/Tent2	20	35	0.571429
MF	GO:0043015	gamma-tubulin binding	1.59788e-06	1.41929e-05	7.09893e-06	Arhgef7/B9d2/Brca2/Brsk1/Cdk5rap2/Cep57/Ddx3x/Dixdc1/Fez1/Lyn/Pde4b/Rab11fip5/Racgap1/Rad51d/Spatc1/Tubgcp2/Tubgcp3/Tubgcp5/Tubgcp6/Washc1	20	35	0.571429
MF	GO:0097747	RNA polymerase activity	1.59788e-06	1.41929e-05	7.09893e-06	Polr1e/Polr1f/Polr1h/Polr2b/Polr2c/Polr2d/Polr2e/Polr2g/Polr2i/Polr2j/Polr2k/Polr2l/Polr2m/Polr3a/Polr3b/Polr3c/Polr3e/Polr3h/Rpap1/Tent2	20	35	0.571429
MF	GO:0005161	platelet-derived growth factor receptor binding	0.00250414	0.00777634	0.00388953	Ern1/Lyn/Pdgfb/Pdgfra/Pik3r1/Pten/Rasa1/Vegfa	8	14	0.571429
MF	GO:0097371	MDM2/MDM4 family protein binding	0.00250414	0.00777634	0.00388953	Cdk5rap3/Marchf7/Ppara/Psme3/Rpl37/Rpl37rt/Rps15/Rps20	8	14	0.571429
MF	GO:0030374	nuclear receptor coactivator activity	5.49769e-09	8.19903e-08	4.10094e-08	Actn1/Actn4/Brd8/Calcoco1/Carm1/Ccar1/Cnot6/Dcaf6/Eny2/Hmga1/Kdm1a/Med1/Med17/Ncoa1/Ncoa2/Ncoa3/Ncoa6/Ncoa7/Ppargc1b/Pprc1/Psmc3ip/Rbm14/Rxrb/Sfr1/Smarcd3/Tacc1/Tada3/Trerf1/Tsg101/Wdr77	30	53	0.566038
MF	GO:0017056	structural constituent of nuclear pore	0.000130074	0.000649297	0.000324761	Nupl1/Ndc1/Nup107/Nup188/Nup205/Nup35/Nup54/Nup62/Nup88/Nup98/Nutf2/Pom121/Tpr	13	23	0.565217
MF	GO:0019211	phosphatase activator activity	0.000130074	0.000649297	0.000324761	B3gat3/Bmpr1a/Bmpr2/Calm2/Calm3/Gtf2f1/Map3k7/Phactr4/Ppp2r5a/Ppp2r5c/Ppp2r5d/Ppp2r5e/Ppp4r3a	13	23	0.565217
MF	GO:0022884	macromolecule transmembrane transporter activity	0.000130074	0.000649297	0.000324761	Abca1/Abcc5/Hnrnpa3/Sec61a1/Sec61a2/Sec61g/Sidt2/Timm17b/Timm23/Tomm20/Tomm22/Tomm40l/Tomm70a	13	23	0.565217
MF	GO:0061733	peptide-lysine-N-acetyltransferase activity	6.52012e-07	6.45599e-06	3.22912e-06	Atat1/Atf2/Brca2/Cdyl/Clock/Crebbp/Ep300/Esco1/Esco2/Gtf3c4/Kat2b/Kat5/Kat6b/Kat8/Mcm3ap/Mettl8/Naa50/Ncoa1/Ncoa3/Oga/Supt7l/Tada2a	22	39	0.564103
MF	GO:0034212	peptide N-acetyltransferase activity	3.81583e-08	5.0654e-07	2.53358e-07	Atat1/Atf2/Brca2/Cdyl/Clock/Crebbp/Ep300/Esco1/Esco2/Gtf3c4/Kat2b/Kat5/Kat6b/Kat8/Mcm3ap/Mettl8/Naa10/Naa12/Naa15/Naa30/Naa50/Naa80/Ncoa1/Ncoa3/Oga/Supt7l/Tada2a	27	48	0.5625
MF	GO:0000339	RNA cap binding	0.00154883	0.00521168	0.00260675	Ago2/Cyfip1/Eif3d/Eif4e/Eif4g3/Larp1/Lsm1/Ncbp2/Ncbp3	9	16	0.5625
MF	GO:0004438	phosphatidylinositol-3-phosphatase activity	0.00154883	0.00521168	0.00260675	Mtmr1/Mtmr11/Mtmr14/Mtmr2/Mtmr7/Mtmr9/Pten/Sacm1l/Synj1	9	16	0.5625
MF	GO:0008301	DNA binding, bending	0.00154883	0.00521168	0.00260675	Cebpg/Foxc1/Foxd1/Hmgb1/Hmgb2/Hmgb3/Lef1/Sap30l/Top2a	9	16	0.5625
MF	GO:0072542	protein phosphatase activator activity	0.00154883	0.00521168	0.00260675	B3gat3/Calm2/Calm3/Phactr4/Ppp2r5a/Ppp2r5c/Ppp2r5d/Ppp2r5e/Ppp4r3a	9	16	0.5625
MF	GO:0140296	general transcription initiation factor binding	2.26437e-09	3.55242e-08	1.77683e-08	Atf4/Bdp1/Brf2/Cand1/Crebbp/Dr1/Edf1/Ercc1/Fbl/Gtf2a2/Gtf2f1/Hnrnpu/Hsf1/Jun/Mtor/Naca/Nop58/Optn/Polr1e/Rela/Rptor/Runx2/Ruvbl1/Ruvbl2/Taf11/Taf13/Taf7/Tcf4/Thra/Yeats2/Zbtb43/Znhit6	32	57	0.561404
MF	GO:0008327	methyl-CpG binding	8.19009e-05	0.000437771	0.000218962	Cxxc5/Dnmt1/Erh/Lrwd1/Mbd1/Mbd2/Mecp2/Prmt1/Prmt5/Tet1/Wdr77/Zbtb33/Zbtb38/Zcwpw1	14	25	0.56
MF	GO:0034237	protein kinase A regulatory subunit binding	8.19009e-05	0.000437771	0.000218962	Acbd3/Akap1/Akap11/Akap8l/Arfgef1/Arfgef2/Ezr/Kcnq1/Pja2/Prkaca/Prrc1/Wasf1/Wasf2/Wasf3	14	25	0.56
MF	GO:0017069	snRNA binding	2.65327e-07	2.87021e-06	1.43561e-06	Ccnt1/Ccnt2/Cdk9/Celf3/Ddx21/Ddx39b/Eftud2/Hexim1/Hexim2/Hnrnpu/Lsm11/Lsm4/Ncbp2/Prpf8/Rnpc3/Ro60/Sf3b3/Snrnp70/Snrpa/Snrpa1/Snrpb2/Snrpd3/Snu13/Tut1	24	43	0.55814
MF	GO:0070063	RNA polymerase binding	9.30297e-10	1.58281e-08	7.91683e-09	Ago2/Anp32b/Ccnt1/Ccnt2/Cdc73/Ctr9/Dhx9/Elp2/Erbb2/Ercc5/Hnrnpu/Leo1/Maf1/Ncoa3/Nedd4/Pcf11/Pcif1/Per2/Pkn2/Ppib/Rprd1a/Rprd1b/Rprd2/Rrn3/Rtf1/Scaf1/Scaf4/Scaf8/Smyd3/Stom/Supt4a/Wac/Wdhd1/Wdr43	34	61	0.557377
MF	GO:0052744	phosphatidylinositol monophosphate phosphatase activity	0.000960169	0.00343161	0.0017164	Mtmr1/Mtmr11/Mtmr14/Mtmr2/Mtmr7/Mtmr9/Pten/Sacm1l/Synj1/Synj2	10	18	0.555556
MF	GO:0052745	inositol phosphate phosphatase activity	0.000960169	0.00343161	0.0017164	Bpnt1/Inpp1/Inpp5a/Inppl1/Minpp1/Mtmr7/Ocrl/Pten/Synj1/Synj2	10	18	0.555556
MF	GO:0015035	protein-disulfide reductase activity	1.8488e-06	1.60673e-05	8.03646e-06	Aifm1/Dnajc10/Enox1/Enox2/Ero1a/Gfer/Glrx/Glrx2/Glrx3/Nxn/Pdia3/Pdia5/Pdia6/Pgk1/Qsox1/Qsox2/Sco2/Selenot/Tmx3/Txndc5/Txnl1	21	38	0.552632
MF	GO:0032452	histone demethylase activity	3.2496e-05	0.000209022	0.000104548	Hr/Jmjd1c/Jmjd6/Kdm1a/Kdm2a/Kdm3a/Kdm3b/Kdm4a/Kdm4c/Kdm5a/Kdm6a/Kdm6b/Phf2/Phf8/Riox1/Rsbn1	16	29	0.551724
MF	GO:0043236	laminin binding	3.2496e-05	0.000209022	0.000104548	Adam9/Adgrg6/Dag1/Ecm1/Gpc1/Itga3/Itga7/Itgb1/Lgals1/Ncl/Plekha2/Rpsa/Slit2/Ssc5d/Thbs4/Tinagl1	16	29	0.551724
MF	GO:0140457	protein demethylase activity	3.2496e-05	0.000209022	0.000104548	Hr/Jmjd1c/Jmjd6/Kdm1a/Kdm2a/Kdm3a/Kdm3b/Kdm4a/Kdm4c/Kdm5a/Kdm6a/Kdm6b/Phf2/Phf8/Riox1/Rsbn1	16	29	0.551724
MF	GO:0070064	proline-rich region binding	0.000596503	0.00238727	0.00119405	Abi2/Abl1/Baiap2/Baiap2l1/Ccnd1/Garem1/Gigyf2/Nedd4/Prpf40a/Rabac1/Wbp4	11	20	0.55
MF	GO:0099186	structural constituent of postsynapse	0.000596503	0.00238727	0.00119405	Actb/Actg1/Actn1/Camk2b/Dlg2/Homer1/Mpp2/Nefh/Nefl/Shank2/Shank3	11	20	0.55
MF	GO:0001098	basal transcription machinery binding	1.66107e-09	2.64022e-08	1.32057e-08	Ago2/Cdc73/Crebbp/Ctr9/Dhx9/Edf1/Elp2/Ercc1/Ercc5/Fbl/Gtf2a2/Gtf2f1/Hnrnpu/Leo1/Ncoa3/Nop58/Pcf11/Pcif1/Rprd1a/Rprd1b/Rprd2/Rtf1/Ruvbl1/Ruvbl2/Scaf1/Scaf4/Scaf8/Smyd3/Supt4a/Taf7/Tcf4/Wac/Wdr43/Znhit6	34	62	0.548387
MF	GO:0001099	basal RNA polymerase II transcription machinery binding	1.66107e-09	2.64022e-08	1.32057e-08	Ago2/Cdc73/Crebbp/Ctr9/Dhx9/Edf1/Elp2/Ercc1/Ercc5/Fbl/Gtf2a2/Gtf2f1/Hnrnpu/Leo1/Ncoa3/Nop58/Pcf11/Pcif1/Rprd1a/Rprd1b/Rprd2/Rtf1/Ruvbl1/Ruvbl2/Scaf1/Scaf4/Scaf8/Smyd3/Supt4a/Taf7/Tcf4/Wac/Wdr43/Znhit6	34	62	0.548387
MF	GO:0030507	spectrin binding	1.29133e-05	9.06932e-05	4.53624e-05	Add1/Ank2/Ank3/Camsap2/Camsap3/Dmtn/Epb41/Epb41l2/Gnb1/Kif3a/Myo10/Myo7a/Ptprn/Rho/Sptan1/Unc13a/Ush1c/Ush1g	18	33	0.545455
MF	GO:0051019	mitogen-activated protein kinase binding	1.29133e-05	9.06932e-05	4.53624e-05	Abl1/Arrb2/Atf7/Cdk5rap3/Dusp16/Mapk14/Mapk7/Mapkapk2/Mapkapk3/Mical2/Nbr1/Nfatc1/Pebp1/Plcb4/Ppm1d/Prmt1/Stau2/Tpr	18	33	0.545455
MF	GO:0070566	adenylyltransferase activity	1.29133e-05	9.06932e-05	4.53624e-05	Coasy/Ficd/Gphn/Kars/Mtpap/Nmnat1/Nmnat2/Papola/Papolb/Papolg/Papss1/Papss2/Tent2/Tent4b/Tent5a/Trnt1/Tut1/Zcchc7	18	33	0.545455
MF	GO:0030552	cAMP binding	0.000371291	0.00158488	0.000792714	Bves/Hcn2/Hcn3/Pde1c/Pde4a/Pde4b/Pde4d/Popdc3/Prkar1a/Prkar1b/Prkar2a/Rapgef3	12	22	0.545455
MF	GO:0031420	alkali metal ion binding	0.000371291	0.00158488	0.000792714	Adprh/Atp1a1/Atp1a2/Drg1/Kcna4/Kcnj11/Pklr/Pkm/Scn2a/Scn3a/Scn8a/Scn9a	12	22	0.545455
MF	GO:0005388	P-type calcium transporter activity	0.0120449	0.0292173	0.0146138	Atp2a1/Atp2a2/Atp2b1/Atp2b3/Atp2c1/Atp2c2	6	11	0.545455
MF	GO:0008253	5'-nucleotidase activity	0.0120449	0.0292173	0.0146138	Nt5c/Nt5c1a/Nt5c2/Nt5dc2/Nt5dc3/Nt5m	6	11	0.545455
MF	GO:0008330	protein tyrosine/threonine phosphatase activity	0.0120449	0.0292173	0.0146138	Dusp16/Dusp19/Dusp6/Dusp7/Dusp8/Dusp9	6	11	0.545455
MF	GO:0008641	ubiquitin-like modifier activating enzyme activity	0.0120449	0.0292173	0.0146138	Atg7/Sae1/Uba1/Uba2/Uba3/Uba6	6	11	0.545455
MF	GO:0019855	calcium channel inhibitor activity	0.0120449	0.0292173	0.0146138	Calm2/Calm3/Fkbp1b/Itpr1/Pacsin3/Stx1a	6	11	0.545455
MF	GO:0030983	mismatched DNA binding	0.0120449	0.0292173	0.0146138	Aptx/Msh2/Msh5/Msh6/Pcna/Pms2	6	11	0.545455
MF	GO:0032356	oxidized DNA binding	0.0120449	0.0292173	0.0146138	Msh2/Msh6/Ogg1/Recql4/Rps3/Wrn	6	11	0.545455
MF	GO:0017075	syntaxin-1 binding	0.000231512	0.00107979	0.000540085	Cplx1/Myo5a/Rnf40/Snap25/Snph/Stxbp2/Stxbp3/Stxbp5/Sybu/Syp/Unc13a/Unc13b/Vamp3	13	24	0.541667
MF	GO:0000217	DNA secondary structure binding	5.14018e-06	4.03204e-05	2.01672e-05	Abl1/Clspn/Ercc5/Hand2/Hmg20b/Hmga1/Hmgb1/Hnrnpd/Lin54/Mecp2/Men1/Msh2/Msh6/Pax6/Rad18/Rad51c/Rad51d/Recql4/Wrn/Yy1	20	37	0.540541
MF	GO:0035255	ionotropic glutamate receptor binding	3.24506e-06	2.61336e-05	1.30713e-05	Cacng2/Cacng3/Cacng4/Canx/Cdk5r1/Ctnnb1/Drd2/Flot1/Flot2/Fus/Gnas/Gsk3b/Map1a/Nedd4/Pick1/Pten/Shank2/Shank3/Shisa7/Snx27/Sqstm1	21	39	0.538462
MF	GO:0043531	ADP binding	3.24506e-06	2.61336e-05	1.30713e-05	Abcd1/Apaf1/Atp1a1/Coq8a/Cyb5r3/Ern1/Gclc/H1f4/Hspa8/Lonp1/Msh2/Msh6/Myh10/Myh9/Myo7a/Pgk1/Pkm/Prkag1/Ruvbl1/Ruvbl2/Vcp	21	39	0.538462
MF	GO:0004535	poly(A)-specific ribonuclease activity	0.00727293	0.0188779	0.00944223	Cnot1/Cnot2/Cnot6/Cnot6l/Pan3/Pde12/Pnldc1	7	13	0.538462
MF	GO:0008252	nucleotidase activity	0.00727293	0.0188779	0.00944223	Bpnt1/Nt5c/Nt5c1a/Nt5c2/Nt5dc2/Nt5dc3/Nt5m	7	13	0.538462
MF	GO:0017166	vinculin binding	0.00727293	0.0188779	0.00944223	Actn1/Coro2b/Dag1/Nrap/Rtcb/Synm/Tln1	7	13	0.538462
MF	GO:1990226	histone methyltransferase binding	0.00727293	0.0188779	0.00944223	Cbx1/Cbx3/Ctnnb1/Hsp90ab1/Lcor/Nop56/Per2	7	13	0.538462
MF	GO:0003735	structural constituent of ribosome	1.84296e-21	1.39144e-19	6.95961e-20	Dap3/Fau/Mrpl10/Mrpl11/Mrpl13/Mrpl14/Mrpl15/Mrpl2/Mrpl21/Mrpl22/Mrpl27/Mrpl28/Mrpl3/Mrpl30/Mrpl33/Mrpl37/Mrpl39/Mrpl4/Mrpl41/Mrpl49/Mrpl51/Mrpl52/Mrpl9/Mrps10/Mrps11/Mrps14/Mrps18c/Mrps34/Mrps9/Rpl10/Rpl10a/Rpl12/Rpl13a/Rpl14/Rpl15/Rpl17/Rpl18a/Rpl19/Rpl23/Rpl23a/Rpl26/Rpl29/Rpl3/Rpl30/Rpl31/Rpl32/Rpl34/Rpl35/Rpl35a/Rpl36/Rpl36a/Rpl37/Rpl37rt/Rpl37a/Rpl38/Rpl39/Rpl3l/Rpl5/Rpl6/Rpl7/Rpl7a/Rpl8/Rpl…	88	164	0.536585
MF	GO:0035925	mRNA 3'-UTR AU-rich region binding	9.04201e-05	0.000479068	0.000239617	Cpeb2/Cpsf1/Elavl1/Elavl3/Exosc4/Exosc8/Exosc9/Hnrnpd/Khsrp/Mex3d/Nudt21/Rbms3/Tia1/Tial1/Zfp36l1	15	28	0.535714
MF	GO:0016667	oxidoreductase activity, acting on a sulfur group of donors	1.95654e-08	2.74825e-07	1.3746e-07	Aifm1/Dld/Dnajc10/Enox1/Enox2/Ero1a/Gfer/Glrx/Glrx2/Glrx3/Gsto2/Ifi30/Msra/Msrb1/Msrb3/Nxn/Pdia3/Pdia5/Pdia6/Pgk1/Qsox1/Qsox2/Sco2/Selenot/Srxn1/Sumf1/Suox/Tmx2/Tmx3/Txndc5/Txnl1	31	58	0.534483
MF	GO:0019843	rRNA binding	1.93212e-10	3.53636e-09	1.76879e-09	Brix1/Cavin1/Ddx21/Eef2/Imp3/Mrpl11/Mrps11/Mrps18c/Mterf4/Ncl/Nol12/Nop53/Npm1/Rcc1l/Rpf1/Rpf2/Rpl12/Rpl17/Rpl19/Rpl23/Rpl23a/Rpl3/Rpl37/Rpl37rt/Rpl37a/Rpl5/Rpl6/Rpl7/Rpl8/Rpl9/Rplp0/Rps14/Rps18/Rps3/Rps4x/Rps5/Rps9/Rpusd4/Sbds/Utp25	40	75	0.533333
MF	GO:0015036	disulfide oxidoreductase activity	8.18428e-07	7.90929e-06	3.95602e-06	Aifm1/Dnajc10/Enox1/Enox2/Ero1a/Gfer/Glrx/Glrx2/Glrx3/Gsto2/Ifi30/Nxn/Pdia3/Pdia5/Pdia6/Pgk1/Qsox1/Qsox2/Sco2/Selenot/Tmx2/Tmx3/Txndc5/Txnl1	24	45	0.533333
MF	GO:0015662	P-type ion transporter activity	5.662e-05	0.000327258	0.000163686	Atp13a1/Atp1a1/Atp1a2/Atp1a3/Atp1b2/Atp2a1/Atp2a2/Atp2b1/Atp2b3/Atp2c1/Atp2c2/Atp4a/Atp6v0b/Atp6v0c/Atp7a/Atp7b	16	30	0.533333
MF	GO:0140358	P-type transmembrane transporter activity	5.662e-05	0.000327258	0.000163686	Atp13a1/Atp1a1/Atp1a2/Atp1a3/Atp1b2/Atp2a1/Atp2a2/Atp2b1/Atp2b3/Atp2c1/Atp2c2/Atp4a/Atp6v0b/Atp6v0c/Atp7a/Atp7b	16	30	0.533333
MF	GO:0001161	intronic transcription regulatory region sequence-specific DNA binding	0.00442341	0.0125004	0.00625238	Hsf1/Hsf2/Ncoa2/Smyd3/Tbx1/Thra/Vax1/Vax2	8	15	0.533333
MF	GO:0003951	NAD+ kinase activity	0.00442341	0.0125004	0.00625238	Agk/Cerk/Dgka/Dgkg/Dgkh/Dgki/Dgkq/Dgkz	8	15	0.533333
MF	GO:0005521	lamin binding	0.00270563	0.00831655	0.00415972	Akap8l/Bnip3l/Hnrnpk/Narf/Ppp1cc/Ppp4c/Sun2/Syne1/Tmem201	9	17	0.529412
MF	GO:0046624	sphingolipid transporter activity	0.00270563	0.00831655	0.00415972	Abca1/Abca2/Abcb1a/Abcb1b/Abcb4/Cert1/Plekha3/Plekha8/Pltp	9	17	0.529412
MF	GO:0070034	telomerase RNA binding	0.00270563	0.00831655	0.00415972	Dkc1/Gar1/Hnrnpc/Hnrnpu/Smg6/Smg7/Snrpb/Snrpd3/Wrap53	9	17	0.529412
MF	GO:0071933	Arp2/3 complex binding	0.00270563	0.00831655	0.00415972	Avil/Coro1b/Iqgap2/Jmy/Pick1/Snx9/Wasf1/Wasf2/Wasf3	9	17	0.529412
MF	GO:0004402	histone acetyltransferase activity	1.39927e-05	9.77065e-05	4.88703e-05	Atf2/Brca2/Cdyl/Clock/Crebbp/Ep300/Gtf3c4/Kat2b/Kat5/Kat6b/Kat8/Mcm3ap/Mettl8/Naa50/Ncoa1/Ncoa3/Oga/Supt7l/Tada2a	19	36	0.527778
MF	GO:0003756	protein disulfide isomerase activity	0.00166251	0.00550223	0.00275207	Enox1/Ero1a/Erp44/Pdia3/Pdia5/Pdia6/Qsox1/Qsox2/Tmx3/Txndc5	10	19	0.526316
MF	GO:0016411	acylglycerol O-acyltransferase activity	0.00166251	0.00550223	0.00275207	Abhd5/Agpat1/Agpat3/Dgat2/Gpat2/Gpat3/Lpcat1/Lpgat1/Mogat2/Pnpla3	10	19	0.526316
MF	GO:0016864	intramolecular oxidoreductase activity, transposing S-S bonds	0.00166251	0.00550223	0.00275207	Enox1/Ero1a/Erp44/Pdia3/Pdia5/Pdia6/Qsox1/Qsox2/Tmx3/Txndc5	10	19	0.526316
MF	GO:0008094	ATP-dependent activity, acting on DNA	8.87046e-14	2.43534e-12	1.2181e-12	Arid1a/Brip1/Cdk7/Cecr2/Chd1/Chd2/Chd3/Chd4/Chd5/Chd7/Chd9/Chtf8/Ddx11/Ddx3x/Dhx9/Dna2/Ercc2/Hells/Mcm3/Mcm4/Mcm5/Mcm6/Mcm7/Mcm8/Mcm9/Msh2/Msh6/Pif1/Rad17/Rad50/Rad51/Rad51c/Rad51d/Rad54b/Rad54l/Rad54l2/Rbbp4/Recql4/Rfc2/Rfc3/Rfc4/Rsf1/Ruvbl1/Ruvbl2/Shprh/Smarca1/Smarca2/Smarca4/Smarca5/Smarcal1/Smc3/Top2a/Top2b/Upf1/Wrn/Wrnip1/Xrcc5	57	109	0.522936
MF	GO:0005272	sodium channel activity	2.19599e-06	1.86814e-05	9.34394e-06	Asic1/Asic4/Cacna1h/Cacna1i/Grik1/Grik5/Hcn2/Hcn3/Kcnk1/Nalcn/Pkd2l1/Scn10a/Scn1b/Scn2a/Scn3a/Scn5a/Scn8a/Scn9a/Scnn1a/Tpcn1/Tpcn2/Trpm2/Trpm5	23	44	0.522727
MF	GO:0048487	beta-tubulin binding	2.19599e-06	1.86814e-05	9.34394e-06	Adnp/Akap1/Appl1/Bbs4/Bcas3/Emd/Eml4/Htt/Ift74/Lrpprc/Pacrg/Pdcd5/Racgap1/Sirt2/Smc3/Sncb/Sncg/Spast/Syt11/Taok1/Trpv4/Uxt/Vapb	23	44	0.522727
MF	GO:0032182	ubiquitin-like protein binding	5.64375e-14	1.66284e-12	8.31711e-13	Birc2/Bub3/Cbx4/Cbx7/Cks1b/Cks2/Dcun1d3/Dcun1d4/Ddi2/Dnajb2/Faf2/Herc2/Hspb1/Ilrun/Marchf7/Mvb12a/N4bp1/Nbr1/Nedd4/Nsfl1c/Nup62/Optn/Otub1/Otub2/Plaa/Pml/Rad23b/Rae1/Rbck1/Rnf111/Rnf19b/Rnf31/Rnft1/Serbp1/Simc1/Sirt2/Smad3/Sobp/Sqstm1/Tab2/Top2a/Trim32/Trp53inp2/Tsg101/Uba2/Ubap1/Ube2n/Ubr5/Ubxn11/Ubxn2a/Ubxn2b/Ubxn7/Uevld/Usp25/Usp5/Uspl1/Vps28/Zfand2b	58	111	0.522523
MF	GO:0051082	unfolded protein binding	1.37438e-11	2.91272e-10	1.45687e-10	Canx/Ccdc115/Cct2/Cct6a/Cct7/Cdc37l1/Dnaja2/Dnajb1/Dnajb11/Dnajb2/Dnajb5/Dnajb6/Erlec1/Ern1/Hsp90aa1/Hsp90ab1/Hsp90b1/Hspa1a/Hspa1b/Hspa2/Hspa5/Hspa8/Hspa9/Hspb1/Hspb2/Hspe1/Naca/Npm1/Nudc/Nudcd2/Nudcd3/Pdrg1/Pfdn1/Pfdn2/Pfdn5/Pfdn6/Ptges3/Scg5/Srsf10/Ssu2/St13/Tmem67/Tomm20/Trap1/Ube4b/Uggt1/Vbp1	47	90	0.522222
MF	GO:0000030	mannosyltransferase activity	0.000634437	0.00244856	0.00122471	Alg1/Alg11/Alg12/Alg8/Dpm2/Dpy19l3/Pigb/Pigm/Pomt2/Tmtc2/Tmtc3/Tmtc4	12	23	0.521739
MF	GO:0030506	ankyrin binding	0.000634437	0.00244856	0.00122471	Atp1a1/Cltc/Kcnj11/Kcnq2/Nrcam/Obscn/Plec/Scn5a/Slc8a1/Sptb/Sptbn1/Ttn	12	23	0.521739
MF	GO:0140318	protein transporter activity	0.000634437	0.00244856	0.00122471	Abca1/Atp13a1/Igf1r/Sec61a1/Sec61a2/Sec61g/Timm17b/Timm23/Tomm20/Tomm22/Tomm40l/Tomm70a	12	23	0.521739
MF	GO:0001091	RNA polymerase II general transcription initiation factor binding	0.000393591	0.00165665	0.000828612	Crebbp/Edf1/Ercc1/Fbl/Gtf2a2/Gtf2f1/Hnrnpu/Nop58/Ruvbl1/Ruvbl2/Taf7/Tcf4/Znhit6	13	25	0.52
MF	GO:0005248	voltage-gated sodium channel activity	0.000393591	0.00165665	0.000828612	Cacna1h/Cacna1i/Hcn2/Hcn3/Nalcn/Scn10a/Scn1b/Scn2a/Scn3a/Scn5a/Scn8a/Scn9a/Tpcn1	13	25	0.52
MF	GO:0051787	misfolded protein binding	0.000393591	0.00165665	0.000828612	Derl2/Dnajb11/Dnajc10/Hspa1a/Hspa1b/Hspa2/Hspa5/Hspa8/Hspa9/Sdf2/Sdf2l1/Stub1/Tmem67	13	25	0.52
MF	GO:0005085	guanyl-nucleotide exchange factor activity	7.13122e-24	7.17876e-22	3.59063e-22	Abr/Als2/Ankrd27/Arfgef1/Arfgef2/Arfgef3/Arhgef10/Arhgef10l/Arhgef11/Arhgef12/Arhgef18/Arhgef2/Arhgef28/Arhgef3/Arhgef33/Arhgef39/Arhgef4/Arhgef40/Arhgef7/C9orf72/Ccdc88a/Ccz1/Dennd10/Dennd11/Dennd1b/Dennd2d/Dennd5a/Dennd5b/Dennd6a/Dennd6b/Dis3/Dnmbp/Dock11/Dock4/Dock5/Dock6/Dock7/Dock9/Eef1b2/Egf/Eif2b1/Eif2b3/Eif2b4/Farp1/Farp2/Fbxo8/Fgd1/Fgd4/Fgd6/Gapvd1/Gdpgp1/Hps1/Hps4/Iqsec1/Kalrn/Lamtor1/L…	105	202	0.519802
MF	GO:0043325	phosphatidylinositol-3,4-bisphosphate binding	0.000152482	0.00074574	0.000373	Akt1/Arap3/Commd1/Fchsd2/Gab2/Hip1r/Kif16b/Mapkap1/Obscn/Plek/Plek2/Plekha1/Plekha2/Sh3pxd2a/Zfyve1	15	29	0.517241
MF	GO:0045499	chemorepellent activity	0.000152482	0.00074574	0.000373	Dpp4/Efna5/Flrt3/Sema3c/Sema3e/Sema3f/Sema4b/Sema4c/Sema4d/Sema4f/Sema4g/Sema6b/Sema6c/Sema7a/Slit2	15	29	0.517241
MF	GO:0005080	protein kinase C binding	2.2248e-08	3.05404e-07	1.52755e-07	Abl1/Adam9/Add3/Akt1/Akt2/Cavin2/Ccdc88a/Copb2/Dact3/Fez1/Flna/Glrx3/Hdac9/Hspb1/Itgav/Ldb3/Pard6a/Pawr/Pea15a/Pick1/Pkp2/Pld2/Plek/Prkd2/Rack1/Rbck1/Sdc4/Sqstm1/Srsf2/Top2a/Top2b/Trpv4/Ywhag	33	64	0.515625
MF	GO:0042826	histone deacetylase binding	6.462e-16	2.5181e-14	1.25949e-14	Akap8l/Bex4/Bhlhe41/Brms1l/Cbx5/Ccnd1/Cebpa/Chd4/Chd5/Cir1/Dnmt1/H1f5/Hdac1/Hdac2/Hdac3/Hdac9/Hes1/Hey2/Hif1a/Hnrnpd/Hr/Hsp90aa1/Hsp90ab1/Hspa1a/Hspa1b/Kat2b/Kctd21/Kpna2/Lcor/Lef1/Mapk8/Mecp2/Mef2a/Mier2/Mier3/Mta1/Mta2/Nacc2/Ncor1/Ncor2/Nipbl/Nkx2-5/Nr2c1/Nrip1/Nudt21/Per2/Phb/Phf6/Pkn2/Rac1/Rara/Rbbp4/Rela/Runx2/Runx3/Satb2/Sfpq/Sik1/Sirt2/Six3/Sp1/Sp2/Srf/Tbx2/Top2a/Top2b/Wdtc1/Ywhae/Zfp932	69	134	0.514925
MF	GO:0003678	DNA helicase activity	5.64872e-09	8.32153e-08	4.16222e-08	Brip1/Chd1/Chd2/Chd3/Chd4/Chd5/Chd7/Chd9/Chtf8/Ddx11/Ddx3x/Dhx9/Dna2/Ercc2/Mcm3/Mcm4/Mcm5/Mcm6/Mcm7/Mcm8/Mcm9/Pif1/Rad50/Rad51/Rad54l/Rad54l2/Recql4/Rfc2/Rfc3/Rfc4/Ruvbl1/Ruvbl2/Upf1/Wrn/Wrnip1/Xrcc5	36	70	0.514286
MF	GO:0003755	peptidyl-prolyl cis-trans isomerase activity	3.72373e-05	0.000231869	0.000115975	Cwc27/Fkbp10/Fkbp14/Fkbp1b/Fkbp3/Fkbp4/Fkbp9/Nktr/Pin1/Ppia/Ppib/Ppid/Ppie/Ppif/Ppig/Ppil3/Ppwd1/Ranbp2	18	35	0.514286
MF	GO:0036002	pre-mRNA binding	2.33371e-05	0.000156618	7.83362e-05	Celf1/Ep300/Hnrnpa1/Hnrnpk/Hnrnpl/Hnrnpu/Lsm1/Per2/Prpf8/Ptbp1/Rnpc3/Sf1/Sox9/Srsf2/Srsf6/Tardbp/Tra2b/U2af1/Zrsr2	19	37	0.513514
MF	GO:0097718	disordered domain specific binding	2.33371e-05	0.000156618	7.83362e-05	Ap2a2/Ap2m1/Calm2/Calm3/Cltc/Crebbp/Ctnnb1/Ezr/Fn1/Gapdh/Hsp90aa1/Hsp90ab1/Hspa1a/Hspa2/Myo5a/Ncoa3/Siah1a/Smad2/Tpm1	19	37	0.513514
MF	GO:0016859	cis-trans isomerase activity	1.46417e-05	0.000101599	5.08174e-05	Cwc27/Degs1/Fkbp10/Fkbp14/Fkbp1b/Fkbp3/Fkbp4/Fkbp9/Gstz1/Nktr/Pin1/Ppia/Ppib/Ppid/Ppie/Ppif/Ppig/Ppil3/Ppwd1/Ranbp2	20	39	0.512821
MF	GO:0008138	protein tyrosine/serine/threonine phosphatase activity	9.19529e-06	6.81467e-05	3.40852e-05	Cdc14b/Cdkn3/Dusp11/Dusp12/Dusp14/Dusp15/Dusp16/Dusp19/Dusp22/Dusp26/Dusp28/Dusp3/Dusp6/Dusp7/Dusp8/Dusp9/Eya3/Ptp4a1/Ptpdc1/Ssh2/Ssh3	21	41	0.512195
MF	GO:0031491	nucleosome binding	2.28919e-06	1.92037e-05	9.60522e-06	Arid1a/Arid1b/Cabin1/H1f2/H1f3/H1f4/H1f5/H2az1/H3f3a/H3f3b/Hmgn1/Hmgn3/Hp1bp3/L3mbtl1/Macroh2a1/Mllt10/Parp2/Rcc1/Rnf169/Sap30l/Smarca1/Smarca5/Ssrp1/Supt16	24	47	0.510638
MF	GO:0090079	translation regulator activity, nucleic acid binding	9.93877e-13	2.50126e-11	1.25106e-11	Abcf1/Abtb1/Cpeb2/Cpeb4/Dazl/Denr/Eef1a1/Eef1a2/Eef1b2/Eef1g/Eef2/Eefsec/Eif1/Eif1ax/Eif2b1/Eif2b3/Eif2b4/Eif2d/Eif2s1/Eif2s3x/Eif3b/Eif3c/Eif3d/Eif3f/Eif3i/Eif3k/Eif3l/Eif3m/Eif4a1/Eif4e/Eif4g1/Eif4g2/Eif4g3/Eif4h/Eif5/Eif5a2/Eif5b/Etf1/Gfm1/Gspt1/Gtpbp1/Gtpbp2/Hbs1l/Larp1/Mcts1/Mif4gd/Mtif2/Mtrf1/Paip1/Paip2/Paip2b/Rara/Rps27l/Shmt1/Tufm	55	108	0.509259
MF	GO:0003697	single-stranded DNA binding	2.63462e-14	8.3753e-13	4.18911e-13	Alyref/Aptx/Brca2/Cdc45/Ddx11/Dhx9/Ercc1/Ercc5/Fam111a/Fubp3/Hmces/Hnrnpa1/Hnrnpdl/Hnrnpk/Hnrnpu/Hsf1/Lonp1/Lrpprc/Mcm3/Mcm4/Mcm5/Mcm6/Mcm7/Mcm8/Mcm9/Meiob/Msh2/Ncl/Nol12/Nucks1/Nup35/Pcbp2/Pcbp3/Pms2/Polr2g/Polr3c/Pou4f1/Ptbp1/Rad18/Rad50/Rad51/Rad51d/Rad52/Rad54l/Recql4/Rpa1/Rpa2/Rtf1/Samhd1/Smarca1/Smarcal1/Smc2/Smc4/Smc5/Smug1/Spen/Ssbp2/Terf2ip/Top1/Tsn/Tsnax/Ybx1/Ybx3	63	124	0.508065
MF	GO:0003713	transcription coactivator activity	4.0346e-28	8.123e-26	4.06292e-26	Actn1/Actn4/Apex1/Arid5b/Arl2bp/Arrb1/Asxl1/Bcl9/Bcl9l/Birc2/Brd7/Brd8/Calcoco1/Carm1/Ccar1/Cebpz/Cited2/Cnot6/Crebbp/Ctnnb1/Dcaf6/Ddx17/Dhx9/Dot1l/Edf1/Eny2/Ep300/Fus/Gps2/Hmga1/Hmgb1/Hmgb2/Jmy/Jup/Kat2b/Kat5/Kat8/Kdm1a/Kdm5a/Kmt2c/Kmt2d/Lmo1/Lmo3/Lmo4/Lpin2/Maml1/Maml2/Maml3/Med1/Med12/Med14/Med16/Med17/Med27/Med6/Mid2/Mms19/Mpnd/Mrtfb/Mta1/Mta2/Mtdh/Mycbp/Mysm1/Naca/Ncoa1/Ncoa2/Ncoa3/Ncoa6/Nco…	132	261	0.505747
MF	GO:0043130	ubiquitin binding	1.52296e-10	2.83037e-09	1.41568e-09	Birc2/Bub3/Cks1b/Cks2/Ddi2/Dnajb2/Faf2/Hspb1/Ilrun/Marchf7/Mvb12a/N4bp1/Nbr1/Nedd4/Nsfl1c/Nup62/Optn/Otub1/Otub2/Plaa/Rad23b/Rae1/Rbck1/Rnf19b/Rnf31/Rnft1/Sirt2/Smad3/Sqstm1/Tab2/Top2a/Trim32/Trp53inp2/Tsg101/Ubap1/Ube2n/Ubr5/Ubxn11/Ubxn2a/Ubxn2b/Ubxn7/Uevld/Usp5/Vps28/Zfand2b	45	89	0.505618
MF	GO:0016922	nuclear receptor binding	4.73623e-17	1.90712e-15	9.53893e-16	Actn4/Arid1a/Arrb1/Asah1/Asxl1/Bcas3/Brd8/Cnot1/Ctnnb1/Dcaf13/Dnmt1/Ep300/Fkbp4/Foxp1/Fus/Gas2l1/Grip1/Grm1/Hif1a/Hmga1/Hr/Hsd17b10/Kdm1a/Kdm3a/Kdm4c/Lcor/Lef1/Med1/Med12/Med16/Med17/Med25/Mms19/Ncoa1/Ncoa2/Ncoa3/Ncoa6/Ncoa7/Ncor1/Ncor2/Nr1h2/Nr1h3/Nr4a3/Nrip1/Nsd1/Padi2/Park7/Pcna/Per2/Pias2/Pik3r1/Ppargc1b/Prmt2/Prpf6/Psmc3ip/Rarb/Rxrb/Smad3/Smarca4/Smarcd3/Snw1/Stat3/Stat5b/Strn/Tacc1/Tada3/Ta…	78	155	0.503226
MF	GO:0051020	GTPase binding	7.43258e-34	4.48928e-31	2.24542e-31	Abca1/Abi2/Acap2/Afdn/Aimp1/Als2/Ambra1/Ankfy1/Ankrd27/Anxa2/Ap1g1/Ap3m1/Arhgdia/Arhgef2/Arhgef7/Atp7a/Becn1/Bicd1/Bnip3/C9orf72/Ccdc186/Cdc42bpb/Cdc42se1/Cdkl5/Chm/Clta/Cse1l/Cyfip1/Daam1/Dennd10/Dennd1b/Dennd5a/Dennd5b/Dgki/Diaph1/Diaph3/Dmxl2/Dock11/Dock4/Dock5/Dock7/Dock9/Dvl1/Ehd1/Eno1/Eno1b/Eprs/Erc1/Evi5/Evi5l/Exoc2/Exoc5/Farp1/Fer/Fgd1/Flna/Fmnl3/Gapvd1/Garre1/Gas8/Gdi1/Gdi2/Gga2/Git2/Gnb…	162	322	0.503106
MF	GO:0008135	translation factor activity, RNA binding	2.45258e-10	4.42196e-09	2.21175e-09	Abtb1/Cpeb2/Cpeb4/Denr/Eef1a1/Eef1a2/Eef1b2/Eef1g/Eef2/Eefsec/Eif1/Eif1ax/Eif2b1/Eif2b3/Eif2b4/Eif2d/Eif2s1/Eif2s3x/Eif3b/Eif3c/Eif3d/Eif3f/Eif3i/Eif3k/Eif3l/Eif3m/Eif4a1/Eif4e/Eif4g1/Eif4g2/Eif4g3/Eif4h/Eif5/Eif5a2/Eif5b/Etf1/Gfm1/Gspt1/Gtpbp1/Gtpbp2/Hbs1l/Mcts1/Mtif2/Mtrf1/Tufm	45	90	0.5
MF	GO:0042054	histone methyltransferase activity	3.69094e-07	3.77852e-06	1.88992e-06	Ash1l/Ash2l/Carm1/Dot1l/Ehmt2/Ezh1/Fbl/Fbll1/Kmt2b/Kmt2c/Kmt2d/Kmt5a/Mettl23/N6amt1/Nsd1/Nsd3/Prdm8/Prdm9/Prmt1/Prmt2/Prmt5/Prmt6/Rbbp5/Setd5/Setdb1/Smyd3/Smyd5/Suz12/Wdr82	29	58	0.5
MF	GO:0001223	transcription coactivator binding	3.70503e-06	2.94452e-05	1.47277e-05	Atf7/Ccnt2/Cdk9/Cit/Crebbp/Ep300/Epas1/Gata2/Hand2/Hif1a/Med1/Med25/Med6/Nr4a3/Ppara/Rara/Rela/Rorc/Rpl23/Six1/Smad3/Trerf1/Vgll4/Zbtb49	24	48	0.5
MF	GO:0044183	protein folding chaperone	2.37482e-05	0.000158496	7.92756e-05	Cct2/Cct6a/Cct7/Cd74/Dffa/Dnajb1/Dnajb6/Hsp90aa1/Hsp90ab1/Hspa1a/Hspa1b/Hspa2/Hspa5/Hspa8/Hspa9/Hspb1/Lyrm7/Pdcl3/Pfdn1/Pfdn2	20	40	0.5
MF	GO:0008157	protein phosphatase 1 binding	9.6703e-05	0.000505702	0.000252939	Akap11/Fer/Kcnq1/Lmna/Pawr/Phactr4/Ppp1ca/Ppp1cc/Ppp1r16a/Ppp1r16b/Ppp1r3c/Ppp1r3d/Ppp1r3e/Ppp1r3f/Ppp1r9a/Ppp1r9b/Smtnl2	17	34	0.5
MF	GO:0016248	channel inhibitor activity	0.000154842	0.000754229	0.000377246	Bcl2/Calm2/Calm3/Cav3/Commd1/Ensa/Fkbp1b/Itpr1/Nedd4/Pacsin3/Rack1/Scn1b/Stx1a/Wnk1/Wnk3/Wnk4	16	32	0.5
MF	GO:0008200	ion channel inhibitor activity	0.000248343	0.0011194	0.000559894	Calm2/Calm3/Cav3/Commd1/Ensa/Fkbp1b/Itpr1/Nedd4/Pacsin3/Rack1/Scn1b/Stx1a/Wnk1/Wnk3/Wnk4	15	30	0.5
MF	GO:0097602	cullin family protein binding	0.0006426	0.00246432	0.00123259	Anapc11/Btbd1/Dcun1d3/Dcun1d4/Ddb1/Kctd17/Kctd21/Kctd5/Kctd9/Klhl36/Klhl9/Rbx1/Skp1	13	26	0.5
MF	GO:0004683	calmodulin-dependent protein kinase activity	0.00103736	0.00364283	0.00182205	Camk1/Camk1d/Camk2a/Camk2b/Camk2g/Camkk1/Camkk2/Camkv/Itpka/Mapkapk2/Mapkapk3/Ptk2b	12	24	0.5
MF	GO:0005112	Notch binding	0.00103736	0.00364283	0.00182205	Aak1/Adam17/Cul3/Dll4/Galnt11/Jag2/Kctd10/Megf10/Ncor2/Notch1/Notch4/Snw1	12	24	0.5
MF	GO:0055106	ubiquitin-protein transferase regulator activity	0.00103736	0.00364283	0.00182205	Cbx8/Ring1/Rpl23/Rpl37/Rpl37rt/Rpl5/Rps15/Rps20/Rps7/Trib1/Trib2/Ube2l3	12	24	0.5
MF	GO:0070577	lysine-acetylated histone binding	0.00103736	0.00364283	0.00182205	Baz2a/Brd7/Brd9/Brdt/Carm1/Dpf2/Mllt3/Phip/Psme4/Smarca4/Zmynd8/Zzef1	12	24	0.5
MF	GO:0140033	acetylation-dependent protein binding	0.00103736	0.00364283	0.00182205	Baz2a/Brd7/Brd9/Brdt/Carm1/Dpf2/Mllt3/Phip/Psme4/Smarca4/Zmynd8/Zzef1	12	24	0.5
MF	GO:0030215	semaphorin receptor binding	0.00167951	0.00554329	0.00277261	Sema3c/Sema3e/Sema3f/Sema4b/Sema4c/Sema4d/Sema4f/Sema4g/Sema6b/Sema6c/Sema7a	11	22	0.5
MF	GO:0008525	phosphatidylcholine transporter activity	0.00272852	0.00834443	0.00417367	Abca1/Abca3/Abca7/Abcb1a/Abcb1b/Abcb4/Pitpna/Pitpnb/Pitpnm1/Pltp	10	20	0.5
MF	GO:1990381	ubiquitin-specific protease binding	0.00272852	0.00834443	0.00417367	Chmp3/Cltc/Derl2/Lcor/Park7/Pten/Selenos/Spata2/Sumo1/Vcp	10	20	0.5
MF	GO:0035613	RNA stem-loop binding	0.0044511	0.0125045	0.00625442	Csde1/Dazap1/Ddx3x/Dhx9/Eif4a3/Eprs/Myh10/Rc3h1/Rc3h2	9	18	0.5
MF	GO:0042800	histone methyltransferase activity (H3-K4 specific)	0.0044511	0.0125045	0.00625442	Ash1l/Ash2l/Kmt2b/Kmt2c/Kmt2d/Nsd3/Prdm9/Rbbp5/Wdr82	9	18	0.5
MF	GO:0042625	ATPase-coupled ion transmembrane transporter activity	0.00729799	0.0188779	0.00944223	Atp6v0d1/Atp6v0e2/Atp6v1a/Atp6v1c1/Atp6v1e1/Atp6v1f/Atp6v1g1/Atp6v1h	8	16	0.5
MF	GO:0044769	ATPase activity, coupled to transmembrane movement of ions, rotational mechanism	0.00729799	0.0188779	0.00944223	Atp6v0d1/Atp6v0e2/Atp6v1a/Atp6v1c1/Atp6v1e1/Atp6v1f/Atp6v1g1/Atp6v1h	8	16	0.5
MF	GO:0046961	proton-transporting ATPase activity, rotational mechanism	0.00729799	0.0188779	0.00944223	Atp6v0d1/Atp6v0e2/Atp6v1a/Atp6v1c1/Atp6v1e1/Atp6v1f/Atp6v1g1/Atp6v1h	8	16	0.5
MF	GO:0140666	annealing activity	0.00729799	0.0188779	0.00944223	Ddx3x/Eif4h/Fxr1/Hnrnpa1/Rad54l/Recql4/Smarca1/Smarcal1	8	16	0.5
MF	GO:1990825	sequence-specific mRNA binding	0.00729799	0.0188779	0.00944223	Dhx9/Etf1/Hnrnpa1/Nova1/Nova2/Srsf3/Srsf4/Ssb	8	16	0.5
MF	GO:0004559	alpha-mannosidase activity	0.0120417	0.0292173	0.0146138	Edem2/Man1a2/Man2a1/Man2b2/Man2c1/Manea/Maneal	7	14	0.5
MF	GO:0044548	S100 protein binding	0.0120417	0.0292173	0.0146138	Ahnak/Anxa11/Anxa2/Atp2a2/Ezr/Kcnk3/S100a6	7	14	0.5
MF	GO:0070411	I-SMAD binding	0.0120417	0.0292173	0.0146138	Ctnnb1/Smad1/Smad2/Smad3/Smad9/Smurf1/Tgfb1i1	7	14	0.5
MF	GO:0004596	peptide alpha-N-acetyltransferase activity	0.0200315	0.0453998	0.0227078	Naa10/Naa12/Naa15/Naa30/Naa50/Naa80	6	12	0.5
MF	GO:0008093	cytoskeletal anchor activity	0.0200315	0.0453998	0.0227078	Baiap2/Bicd1/Gas2/Gas2l1/Jup/Map1a	6	12	0.5
MF	GO:0017154	semaphorin receptor activity	0.0200315	0.0453998	0.0227078	Nrp1/Nrp2/Plxna3/Plxna4/Plxnb1/Plxnd1	6	12	0.5
MF	GO:0022858	alanine transmembrane transporter activity	0.0200315	0.0453998	0.0227078	Slc1a4/Slc36a1/Slc36a4/Slc38a3/Slc3a2/Slc7a8	6	12	0.5
MF	GO:0031402	sodium ion binding	0.0200315	0.0453998	0.0227078	Atp1a1/Atp1a2/Scn2a/Scn3a/Scn8a/Scn9a	6	12	0.5
MF	GO:0031543	peptidyl-proline dioxygenase activity	0.0200315	0.0453998	0.0227078	Egln2/Egln3/Ogfod1/P3h2/P3h3/P4ha2	6	12	0.5
MF	GO:0045294	alpha-catenin binding	0.0200315	0.0453998	0.0227078	Cdh2/Cdh24/Ctnnb1/Jup/Pkp2/Pkp3	6	12	0.5
MF	GO:0070097	delta-catenin binding	0.0200315	0.0453998	0.0227078	Abl1/Cdh24/Ctnnb1/Dact3/Fer/Plekha7	6	12	0.5
MF	GO:0097157	pre-mRNA intronic binding	0.0200315	0.0453998	0.0227078	Ep300/Hnrnpl/Prpf8/Rnpc3/Sox9/Tardbp	6	12	0.5
MF	GO:0051018	protein kinase A binding	1.47185e-06	1.33684e-05	6.68651e-06	Acbd3/Akap1/Akap11/Akap12/Akap8l/Arfgef1/Arfgef2/Dact3/Ezr/Gsk3b/Kcnq1/Lrba/Myrip/Nbea/Pja2/Pkia/Prkaca/Prkar1a/Prkar1b/Prkar2a/Prrc1/Rara/Rps3/Sox9/Wasf1/Wasf2/Wasf3	27	55	0.490909
MF	GO:0016538	cyclin-dependent protein serine/threonine kinase regulator activity	9.33657e-06	6.87718e-05	3.43979e-05	Ccna2/Ccnb1/Ccnb2/Ccnc/Ccnd1/Ccnd3/Ccne2/Ccng2/Ccni/Ccnk/Ccnl1/Ccnl2/Ccnq/Ccnt1/Ccnt2/Ccnyl1/Cdk5r1/Cdk5r2/Cks1b/Cks2/Hexim1/Hexim2/Kat2b	23	47	0.489362
MF	GO:0000149	SNARE binding	2.63092e-12	6.35631e-11	3.17926e-11	Abca1/Abl1/Ankrd27/Bet1/Cacna1a/Capn10/Cplx1/Exoc3l/Hectd3/Myo5a/Napa/Napb/Napg/Picalm/Rnf40/Scfd1/Sec22b/Sec24a/Sec24b/Sec24c/Sec24d/Septin8/Snap25/Snapin/Snph/Sptan1/Stx11/Stx12/Stx17/Stx1a/Stx1b/Stx3/Stx5a/Stx6/Stx8/Stxbp2/Stxbp3/Stxbp4/Stxbp5/Sybu/Syp/Syt11/Syt17/Syt6/Syt7/Syt9/Tpcn1/Txlna/Unc13a/Unc13b/Uvrag/Vamp1/Vamp3/Vps11/Vps18/Vps50/Vps52/Vps54	58	119	0.487395
MF	GO:0051539	4 iron, 4 sulfur cluster binding	5.99504e-05	0.000343223	0.000171671	Abce1/Aco2/Brip1/Cdkal1/Ddx11/Dna2/Dpyd/Ercc2/Etfdh/Ireb2/Isca2/Ndufs2/Ndufs7/Nubp1/Nubpl/Pold1/Prim2/Rev3l/Tyw1	19	39	0.487179
MF	GO:0045182	translation regulator activity	2.92035e-15	1.06903e-13	5.34699e-14	Aars/Abcf1/Abtb1/Ago2/Ago3/Cpeb2/Cpeb4/Cyfip1/Dazl/Denr/Eef1a1/Eef1a2/Eef1b2/Eef1g/Eef2/Eefsec/Eif1/Eif1ax/Eif2ak1/Eif2ak4/Eif2b1/Eif2b3/Eif2b4/Eif2d/Eif2s1/Eif2s3x/Eif3b/Eif3c/Eif3d/Eif3f/Eif3i/Eif3k/Eif3l/Eif3m/Eif4a1/Eif4a3/Eif4e/Eif4ebp1/Eif4ebp2/Eif4g1/Eif4g2/Eif4g3/Eif4h/Eif5/Eif5a2/Eif5b/Etf1/Fxr1/Fxr2/Gfm1/Gspt1/Gtpbp1/Gtpbp2/Hbs1l/Ireb2/Larp1/Mcts1/Mif4gd/Mtif2/Mtor/Mtrf1/Paip1/Paip2/Pai…	74	152	0.486842
MF	GO:0043022	ribosome binding	5.87807e-08	7.63518e-07	3.81892e-07	Abcf1/Cpeb2/Cpeb4/Dnajc1/Eef2/Eif2s1/Eif3c/Eif3k/Eif5a2/Gcn1/Hspa5/Impact/Letm2/Letmd1/Mettl17/Mtor/Naa10/Naa15/Nomo1/Oxa1l/Pym1/Rack1/Rictor/Rpn2/Rpsa/Sbds/Sec61a1/Sec61a2/Sec61g/Serbp1/Srp72/Stau2/Ttc5/Ythdf1/Ythdf3	35	72	0.486111
MF	GO:0050681	nuclear androgen receptor binding	0.000244585	0.00111579	0.000558092	Ep300/Foxp1/Kdm1a/Kdm3a/Kdm4c/Ncoa3/Nsd1/Park7/Pias2/Prmt2/Prpf6/Psmc3ip/Smarca4/Snw1/Tgfb1i1/Wipi1	16	33	0.484848
MF	GO:0003777	microtubule motor activity	3.66468e-07	3.77852e-06	1.88992e-06	Dnah10/Dnah17/Dnah2/Dnah5/Dnhd1/Dync1h1/Dync2h1/Kif11/Kif13a/Kif15/Kif16b/Kif1a/Kif1b/Kif1c/Kif20a/Kif20b/Kif22/Kif23/Kif24/Kif2a/Kif3a/Kif3b/Kif3c/Kif4/Kif5a/Kif5b/Kif5c/Kif7/Kif9/Kifc1/Stard9	31	64	0.484375
MF	GO:0004386	helicase activity	7.14667e-15	2.53917e-13	1.27003e-13	Brip1/Chd1/Chd2/Chd3/Chd4/Chd5/Chd7/Chd9/Chtf8/Ddx10/Ddx11/Ddx17/Ddx19a/Ddx21/Ddx23/Ddx31/Ddx39b/Ddx3x/Ddx41/Ddx46/Ddx47/Ddx49/Ddx50/Ddx52/Ddx59/Ddx6/Dhx15/Dhx16/Dhx35/Dhx38/Dhx40/Dhx57/Dhx9/Dicer1/Dna2/Eif4a1/Eif4a3/Ercc2/Hells/Helz/Mcm3/Mcm4/Mcm5/Mcm6/Mcm7/Mcm8/Mcm9/Mtrex/Pif1/Rad50/Rad51/Rad54l/Rad54l2/Recql4/Rfc2/Rfc3/Rfc4/Ruvbl1/Ruvbl2/Setx/Shprh/Smarca1/Smarca2/Smarca4/Smarca5/Smarcal1/Snrn…	73	151	0.483444
MF	GO:0120227	acyl-CoA binding	0.000629185	0.00244856	0.00122471	Acad9/Acadl/Acbd3/Acbd5/Acot11/Acot7/Dbi/Gcdh/Naa80/Pank1/Pitpna/Pnpla3/Soat1/Soat2	14	29	0.482759
MF	GO:1901567	fatty acid derivative binding	0.00101205	0.00360634	0.0018038	Acad9/Acadl/Acbd3/Acbd5/Acot11/Acot7/Dbi/Gcdh/Hspa8/Pitpna/Pnpla3/Soat1/Soat2	13	27	0.481481
MF	GO:0019905	syntaxin binding	2.32085e-08	3.1501e-07	1.5756e-07	Abca1/Abl1/Bet1/Cacna1a/Cplx1/Hectd3/Myo5a/Napa/Napb/Napg/Rnf40/Scfd1/Sec22b/Snap25/Snph/Sptan1/Stx6/Stx8/Stxbp2/Stxbp3/Stxbp4/Stxbp5/Sybu/Syp/Syt17/Syt6/Syt7/Syt9/Tpcn1/Txlna/Unc13a/Unc13b/Vamp1/Vamp3/Vps11/Vps18/Vps52/Vps54	38	79	0.481013
MF	GO:0019829	ATPase-coupled cation transmembrane transporter activity	5.76919e-06	4.49625e-05	2.24891e-05	Atp13a3/Atp1a1/Atp1a2/Atp1a3/Atp1b2/Atp2a1/Atp2a2/Atp2b1/Atp2b3/Atp2c1/Atp2c2/Atp4a/Atp6v0b/Atp6v0c/Atp6v0d1/Atp6v0e2/Atp6v1a/Atp6v1c1/Atp6v1e1/Atp6v1f/Atp6v1g1/Atp6v1h/Atp7a/Atp7b/Kcnj11	25	52	0.480769
MF	GO:0016866	intramolecular transferase activity	0.00163161	0.00544472	0.00272331	Dkc1/Lss/Pgam1/Pgm1/Pgm2/Pgm2l1/Pmm1/Pus10/Rpusd2/Rpusd3/Rpusd4/Trub1	12	25	0.48
MF	GO:0050780	dopamine receptor binding	0.00163161	0.00544472	0.00272331	Agtr1a/Arrb2/Atp1a3/Dnajc14/Dnm2/Gna12/Gna13/Gnas/Palm/Ppp1r9b/Ptpn11/Vps35	12	25	0.48
MF	GO:0031267	small GTPase binding	3.91708e-26	4.73183e-24	2.36674e-24	Abca1/Abi2/Acap2/Afdn/Als2/Ankfy1/Ankrd27/Anxa2/Ap1g1/Ap3m1/Arhgdia/Arhgef2/Arhgef7/Atp7a/Bicd1/C9orf72/Ccdc186/Cdc42bpb/Cdc42se1/Cdkl5/Chm/Cse1l/Cyfip1/Daam1/Dennd10/Dennd1b/Dennd5a/Dennd5b/Dgki/Diaph1/Diaph3/Dmxl2/Dock11/Dock4/Dock5/Dock7/Dock9/Dvl1/Ehd1/Erc1/Evi5/Evi5l/Exoc2/Exoc5/Farp1/Fer/Fgd1/Flna/Fmnl3/Gapvd1/Garre1/Gas8/Gdi1/Gdi2/Gga2/Git2/Hace1/Hps4/Hps6/Inf2/Ipo11/Ipo4/Ipo5/Ipo8/Ipo9/Iq…	137	286	0.479021
MF	GO:0120013	lipid transfer activity	2.30516e-05	0.00015644	7.82471e-05	Abca1/Abca3/Apoe/Atg2b/C2cd2l/Cert1/Gramd1b/Npc2/Osbp/Osbpl2/Pitpna/Pitpnb/Pitpnm1/Plekha3/Plekha8/Pltp/Prelid1/Prelid2/Prelid3a/Prelid3b/Stard3/Stard5	22	46	0.478261
MF	GO:0004407	histone deacetylase activity	0.00427681	0.0121562	0.00608022	Atxn3/Hdac1/Hdac11/Hdac2/Hdac3/Hdac9/Mier2/Mta2/Sirt2/Sirt6	10	21	0.47619
MF	GO:0008373	sialyltransferase activity	0.00427681	0.0121562	0.00608022	St3gal1/St3gal2/St3gal3/St3gal4/St3gal5/St3gal6/St6galnac4/St6galnac5/St8sia1/St8sia3	10	21	0.47619
MF	GO:0016780	phosphotransferase activity, for other substituted phosphate groups	0.00427681	0.0121562	0.00608022	Cept1/Fktn/Gnptg/Pgs1/Pigf/Pign/Ptdss1/Ptdss2/Sgms1/Sgms2	10	21	0.47619
MF	GO:0019200	carbohydrate kinase activity	0.00427681	0.0121562	0.00608022	Fggy/Galk1/Gne/Hk1/Khk/Pfkfb1/Pfkl/Pomk/Rbks/Xylb	10	21	0.47619
MF	GO:0042975	peroxisome proliferator activated receptor binding	0.00427681	0.0121562	0.00608022	Asxl1/Crebbp/Hmga1/Med1/Ncoa3/Ncoa6/Ncor1/Nfatc4/Prmt2/Tacc1	10	21	0.47619
MF	GO:0003712	transcription coregulator activity	6.44002e-43	7.77955e-40	3.89113e-40	Actn1/Actn4/Aebp2/Akirin1/Akirin2/Apex1/Arid3a/Arid5b/Arl2bp/Arrb1/Asah1/Asxl1/Basp1/Bcl9/Bcl9l/Bcorl1/Bhlhe41/Birc2/Brd7/Brd8/Btg2/Calcoco1/Camta1/Carm1/Cbfa2t2/Ccar1/Ccnd1/Cdyl/Cebpz/Cir1/Cited2/Cnot6/Crebbp/Ctnnb1/Dcaf6/Ddx17/Dhx9/Dnajb1/Dot1l/Dpf1/Dpf2/Dpf3/Edf1/Eno1/Eno1b/Eny2/Ep300/Ewsr1/Ezh1/Fhl3/Fus/Gps2/Hdac1/Hdac3/Hdac9/Hdgfl2/Hdgfl3/Hipk1/Hmga1/Hmgb1/Hmgb2/Hnrnpu/Hr/Hsbp1/Hspa1a/Irf2bp…	233	490	0.47551
MF	GO:0003684	damaged DNA binding	1.41216e-06	1.29234e-05	6.46396e-06	Apex1/Aptx/Aunip/Crebbp/Dclre1b/Ddb1/Ep300/Ercc1/Ercc2/Ercc5/H2ax/Hmgb1/Hmgb2/Msh2/Msh6/Ogg1/Pcna/Pold1/Polh/Rad23b/Recql4/Rpa1/Rpa2/Rps3/Sde2/Trp53bp1/Wrn/Xpa/Xrcc5	29	61	0.47541
MF	GO:0016706	2-oxoglutarate-dependent dioxygenase activity	2.23224e-06	1.8857e-05	9.43177e-06	Alkbh3/Alkbh8/Egln2/Egln3/Fto/Hr/Jmjd4/Jmjd6/Kdm2a/Kdm3a/Kdm3b/Kdm4a/Kdm4c/Kdm5a/Kdm6a/Kdm6b/Ogfod1/P3h2/P3h3/P4ha2/Phf2/Phf8/Phyh/Plod1/Plod2/Riox1/Rsbn1/Tet1	28	59	0.474576
MF	GO:0031593	polyubiquitin modification-dependent protein binding	3.52982e-06	2.82385e-05	1.41242e-05	Abraxas2/Agap3/Agl/Babam2/Brcc3/Dnajb2/Eps15/Optn/Otud7b/Prpf8/Rad18/Rad23b/Rnf169/Rnf31/Sqstm1/Tab2/Ubl7/Ubqln1/Ubqln2/Ubqln4/Ufd1/Uimc1/Vcp/Wdr81/Zfand2b/Zfand6/Zranb1	27	57	0.473684
MF	GO:0003925	G protein activity	0.000147687	0.000728186	0.00036422	Cdc42/Hras/Mras/Nras/Rab10/Rab11b/Rab1a/Rab7/Rac1/Rac3/Rala/Rap1a/Rap1b/Rap2a/Rasl10b/Rasl11a/Rasl12/Rit1	18	38	0.473684
MF	GO:0051721	protein phosphatase 2A binding	0.000147687	0.000728186	0.00036422	Akt1/Ankle2/Bcl2/Bod1l/Cacna1b/Cpd/Cttnbp2nl/Eif4ebp1/Gna12/Hmgcr/Mapt/Ppme1/Ppp2ca/Ppp2r2a/Smg7/Strn/Strn4/Vim	18	38	0.473684
MF	GO:0031434	mitogen-activated protein kinase kinase binding	0.00696082	0.0183997	0.00920307	Arrb1/Dusp19/Ksr1/Map3k11/Mapk8ip3/Pin1/Raf1/Trib1/Trib2	9	19	0.473684
MF	GO:0035591	signaling adaptor activity	1.39425e-07	1.65795e-06	8.29265e-07	Abi2/Afap1l2/Akap12/Crk/Dok2/Dusp19/Frs2/Frs3/Gab2/Gab3/Gnb1/Gnb2/Gnb4/Grb2/Grip1/Homer2/Khdrbs1/Ksr1/Ldlrap1/Mapk8ip2/Mapk8ip3/Nck2/Nup62/Ptpn11/Rack1/Sarm1/Sav1/Sh2b2/Shank2/Shank3/Spag9/Spata2/Stat3/Tradd/Wdr59	35	74	0.472973
MF	GO:0005484	SNAP receptor activity	0.000235524	0.0010928	0.000546593	Bet1/Bnip1/Pick1/Sec22b/Snap25/Stx11/Stx12/Stx17/Stx1a/Stx1b/Stx3/Stx5a/Stx6/Stx8/Use1/Vamp1/Vamp3	17	36	0.472222
MF	GO:0035254	glutamate receptor binding	5.46244e-07	5.49885e-06	2.75038e-06	Adora2a/Arpc2/Cacng2/Cacng3/Cacng4/Calm3/Camk2a/Canx/Cdk5r1/Ctnnb1/Drd2/Flot1/Flot2/Fus/Gnas/Grin1/Gsk3b/Homer1/Homer2/Map1a/Nedd4/Phaf1/Pick1/Plcg1/Pten/Ptpn4/Shank2/Shank3/Shisa7/Snx27/Sqstm1/Syndig1	32	68	0.470588
MF	GO:0043422	protein kinase B binding	0.0113801	0.0282863	0.0141481	Appl1/Arrb2/Bad/Ccdc88a/Npm1/Ppp2ca/Rara/Rasa1	8	17	0.470588
MF	GO:0070402	NADPH binding	0.0113801	0.0282863	0.0141481	Cbr3/Decr1/Dus2/Fdxr/Hmgcr/Lbr/Mtrr/Nos1	8	17	0.470588
MF	GO:1990380	Lys48-specific deubiquitinase activity	0.0113801	0.0282863	0.0141481	Atxn3/Desi2/Mindy3/Otud5/Otud7b/Usp27x/Usp7/Usp9x	8	17	0.470588
MF	GO:0004860	protein kinase inhibitor activity	1.35883e-06	1.25303e-05	6.26732e-06	Camk2n1/Camk2n2/Cep43/Chp1/Cit/Dus2/Dusp19/Hexim1/Hexim2/Hspb1/Inka2/Kat2b/Macroh2a1/Mbip/Ncapg2/Nmnat1/Npm1/Parva/Pkia/Prkar1a/Prkar1b/Prkar2a/Rack1/Rptor/Sh3bp5/Smcr8/Spred2/Trib1/Trib2/Wnk1	30	64	0.46875
MF	GO:0030291	protein serine/threonine kinase inhibitor activity	0.000601152	0.00238727	0.00119405	Cit/Hexim1/Hexim2/Hspb1/Inka2/Kat2b/Macroh2a1/Nmnat1/Pkia/Prkar1a/Prkar1b/Prkar2a/Rptor/Spred2/Wnk1	15	32	0.46875
MF	GO:0051059	NF-kappaB binding	0.000601152	0.00238727	0.00119405	Apex1/Cdk5rap3/Commd7/Ep300/Gsk3b/Hdac1/Hdac2/Hdac3/Mtdh/Nfkbia/Npm1/Psma6/Rela/Rnf25/Trp53bp2	15	32	0.46875
MF	GO:0005048	signal sequence binding	3.51207e-05	0.000220968	0.000110522	Ap2m1/Brap/Nupl1/Ipo4/Ipo5/Kdelr1/Kpna2/Kpna3/Kpna4/Kpnb1/Lbr/Nfkbia/Nup98/Pom121/Sec61a1/Sec61a2/Srp54a/Tnpo1/Tnpo2/Tomm20/Tomm40l/Tomm70a	22	47	0.468085
MF	GO:0031625	ubiquitin protein ligase binding	1.85152e-26	2.48515e-24	1.24301e-24	Abcb1a/Abcb1b/Abi2/Actg1/Ambra1/Anapc2/Apc/Arih1/Arrb1/Arrb2/Atf6/Atp6v0c/Atxn3/Aurka/Bag2/Bcl2/Becn1/Bid/Cacul1/Caml/Casp8/Cbs/Cct2/Chek2/Crk/Cul1/Cul2/Cul3/Cul4a/Cul5/Cul7/Cul9/Det1/Dnajb2/Erbb2/Erlin2/Faf2/Fancl/Fzd4/Fzd5/Fzd6/Gabarapl2/Gsk3b/Herc2/Hif1a/Hsp90aa1/Hsp90ab1/Hspa1a/Hspa1b/Hspa5/Hspa8/Hspa9/Hspd1/Jak1/Jun/Kcnh2/Kcnq3/Kdm4a/Lrpprc/Lyn/Mfn2/Myc/Ndufs2/Nedd8/Nfkbia/Nlk/Otub1/Pacrg/Pa…	147	315	0.466667
MF	GO:0004659	prenyltransferase activity	0.0187077	0.043293	0.021654	Cox10/Fdft1/Fnta/Fntb/Pdss1/Rabggtb/Ubiad1	7	15	0.466667
MF	GO:0005523	tropomyosin binding	0.0187077	0.043293	0.021654	Nebl/S100a6/Smtnl2/Tmod1/Tmod2/Tmod3/Tnnt2	7	15	0.466667
MF	GO:0015923	mannosidase activity	0.0187077	0.043293	0.021654	Edem2/Man1a2/Man2a1/Man2b2/Man2c1/Manea/Maneal	7	15	0.466667
MF	GO:0016854	racemase and epimerase activity	0.0187077	0.043293	0.021654	Dse/Fuom/Galm/Gfus/Glce/Gne/Mcee	7	15	0.466667
MF	GO:0017136	NAD-dependent histone deacetylase activity	0.0187077	0.043293	0.021654	Hdac1/Hdac11/Hdac2/Hdac3/Hdac9/Sirt2/Sirt6	7	15	0.466667
MF	GO:0042813	Wnt receptor activity	0.0187077	0.043293	0.021654	Fzd1/Fzd2/Fzd3/Fzd4/Fzd5/Fzd6/Pkd1	7	15	0.466667
MF	GO:0018024	histone-lysine N-methyltransferase activity	8.83609e-05	0.00047022	0.000235192	Ash1l/Ash2l/Dot1l/Ehmt2/Ezh1/Kmt2b/Kmt2c/Kmt2d/Kmt5a/N6amt1/Nsd1/Nsd3/Prdm8/Prdm9/Rbbp5/Setd5/Setdb1/Smyd3/Smyd5/Wdr82	20	43	0.465116
MF	GO:0044389	ubiquitin-like protein ligase binding	2.65984e-27	4.01637e-25	2.00888e-25	Abcb1a/Abcb1b/Abi2/Actg1/Ambra1/Anapc2/Apc/Arih1/Arrb1/Arrb2/Atf6/Atp6v0c/Atxn3/Aurka/Bag2/Bcl2/Becn1/Bid/Cacul1/Caml/Casp8/Cbs/Ccnb1/Cct2/Cdk5rap3/Chek2/Crk/Cul1/Cul2/Cul3/Cul4a/Cul5/Cul7/Cul9/Det1/Dnajb2/Erbb2/Erlin2/Faf2/Fancl/Fzd4/Fzd5/Fzd6/Gabarapl2/Gsk3b/H2bc9/Herc2/Hif1a/Hsp90aa1/Hsp90ab1/Hspa1a/Hspa1b/Hspa5/Hspa8/Hspa9/Hspd1/Jak1/Jun/Kcnh2/Kcnq3/Kdm4a/Lrpprc/Lyn/Mfn2/Myc/Ndufs2/Nedd8/Nfkb…	154	332	0.463855
MF	GO:0008022	protein C-terminus binding	1.52979e-19	7.39193e-18	3.69726e-18	Abl1/Ago2/Ap2a1/Atf4/Atp2a2/Atxn2/Banf1/Brca2/Cacna1b/Calcoco1/Cask/Cav3/Cdk5rap2/Cdk7/Cenpf/Cep120/Cltc/Cnga3/Cnrip1/Coro1a/Ctnnb1/Dab2/Dbnl/Dgkz/Dlg2/Dst/Dynll1/Dynlt1b/Ecm1/Eml2/Ep300/Epb41/Erbb2/Ercc1/Ercc2/Ezr/Fbln1/Fbln5/Fn1/Foxn3/Gopc/Grip1/Hic2/Hpcal4/Hras/Hspg2/Id1/Itpr1/Kcnj11/Kcnk3/Kpna3/Ksr1/Mad2l1/Mapk14/Mapre3/Mchr1/Med12/Mif4gd/Mpdz/Msh2/Ncl/Nedd4/Nefl/Nipbl/Npat/Optn/Pabpc1/Pcgf1/…	108	233	0.463519
MF	GO:0047485	protein N-terminus binding	8.31396e-12	1.82605e-10	9.13342e-11	Actn4/Aptx/Arf6/Banf1/Birc2/Calm2/Calm3/Cdk5rap2/Cfap36/Csnk2a1/Csnk2a2/Dctn4/Epb41/Ercc2/Ercc5/Exoc2/Exoc5/Fez1/Glrx/Gtf2h3/Hax1/Hdac1/Hspa1a/Hspa1b/Id1/Kcnq2/Mark2/Mau2/Mecp2/Men1/Morf4l1/Myo7a/Ncoa1/Ncoa3/Ncor2/Nipbl/Npm1/Pdcd10/Plec/Ppp1cc/Rab6a/Rassf1/Rela/Rnd2/Rpa2/Scfd1/Sgf29/Smarca4/Snap25/Snf8/Srrm2/Stx1a/Stx5a/Taf11/Tarbp2/Tgfb1/Tnks2/Tpm1/Tsc1/Unc13a/Vwf/Zmynd8	62	134	0.462687
MF	GO:0008276	protein methyltransferase activity	1.99791e-08	2.77411e-07	1.38754e-07	Ash1l/Ash2l/Atpsckmt/Carm1/Dnmt3a/Dot1l/Eef1akmt2/Ehmt2/Etfbkmt/Ezh1/Fam98a/Fam98b/Fbl/Fbll1/Fbxo11/Hemk1/Kmt2b/Kmt2c/Kmt2d/Kmt5a/Mettl21a/Mettl22/Mettl23/N6amt1/Nsd1/Nsd3/Pcmt1/Pcmtd2/Prdm8/Prdm9/Prmt1/Prmt2/Prmt5/Prmt6/Prmt9/Rbbp5/Setd5/Setdb1/Smyd3/Smyd5/Suz12/Wdr82	42	91	0.461538
MF	GO:0030276	clathrin binding	2.03864e-06	1.75906e-05	8.79836e-06	Aftph/Ap1g1/Ap1g2/Ap1m1/Ap2a1/Ap2a2/Ap2b1/Ap2m1/Arrb1/Clint1/Clta/Cltb/Cltc/Dab2/Epn1/Epn2/Hip1r/Ldlrap1/Nsg1/Nsg2/Picalm/Pik3c2a/Smap1/Syt11/Syt17/Syt6/Syt7/Syt9/Tom1l2/Trpc6	30	65	0.461538
MF	GO:0000062	fatty-acyl-CoA binding	0.00247934	0.00773913	0.00387091	Acad9/Acadl/Acbd3/Acbd5/Acot11/Acot7/Dbi/Gcdh/Pitpna/Pnpla3/Soat1/Soat2	12	26	0.461538
MF	GO:0004112	cyclic-nucleotide phosphodiesterase activity	0.00247934	0.00773913	0.00387091	Adprm/Pde11a/Pde1c/Pde4a/Pde4b/Pde4c/Pde4d/Pde6c/Pde7a/Pde8a/Pde8b/Pde9a	12	26	0.461538
MF	GO:0019706	protein-cysteine S-palmitoyltransferase activity	0.00247934	0.00773913	0.00387091	Zdhhc1/Zdhhc13/Zdhhc18/Zdhhc19/Zdhhc2/Zdhhc20/Zdhhc21/Zdhhc22/Zdhhc23/Zdhhc24/Zdhhc6/Zdhhc8	12	26	0.461538
MF	GO:0019707	protein-cysteine S-acyltransferase activity	0.00247934	0.00773913	0.00387091	Zdhhc1/Zdhhc13/Zdhhc18/Zdhhc19/Zdhhc2/Zdhhc20/Zdhhc21/Zdhhc22/Zdhhc23/Zdhhc24/Zdhhc6/Zdhhc8	12	26	0.461538
MF	GO:0002039	p53 binding	3.15421e-07	3.37193e-06	1.68655e-06	Armc10/Banp/Brd7/Cdk5/Crebbp/Dusp26/Eef2/Ehmt2/Ep300/Gsk3b/Hdac1/Hif1a/Hspd1/Htt/Kdm1a/Kmt5a/Msx1/Nop53/Npm1/Ppp1r13b/Prmt5/Psme3/Ptges3/Pttg1ip/Rffl/Rnf34/Smarca4/Smarcb1/Stk11/Taf3/Trp53bp1/Trp53bp2/Usp10/Usp7/Ybx1	35	76	0.460526
MF	GO:0030551	cyclic nucleotide binding	0.000354398	0.00153445	0.000767494	Bves/Cnga3/Fkbp1b/Hcn2/Hcn3/Pde11a/Pde1c/Pde4a/Pde4b/Pde4d/Pde6c/Popdc3/Prkar1a/Prkar1b/Prkar2a/Prkg1/Rapgef3	17	37	0.459459
MF	GO:0004114	3',5'-cyclic-nucleotide phosphodiesterase activity	0.00399144	0.0117001	0.0058521	Pde11a/Pde1c/Pde4a/Pde4b/Pde4c/Pde4d/Pde6c/Pde7a/Pde8a/Pde8b/Pde9a	11	24	0.458333
MF	GO:0009678	pyrophosphate hydrolysis-driven proton transmembrane transporter activity	0.00399144	0.0117001	0.0058521	Atp4a/Atp6v0b/Atp6v0c/Atp6v0d1/Atp6v0e2/Atp6v1a/Atp6v1c1/Atp6v1e1/Atp6v1f/Atp6v1g1/Atp6v1h	11	24	0.458333
MF	GO:0030742	GTP-dependent protein binding	0.00399144	0.0117001	0.0058521	Ap1g1/Ap3b1/Cdc42/Dynlt1b/Eea1/Hps6/Mras/Pard6a/Rab32/Rac1/Unc13b	11	24	0.458333
MF	GO:0031683	G-protein beta/gamma-subunit complex binding	0.00399144	0.0117001	0.0058521	Cetn2/Gna12/Gna13/Gnai1/Gnai2/Gnai3/Gnao1/Gnaq/Gnas/Gnat2/Gnaz	11	24	0.458333
MF	GO:0031690	adrenergic receptor binding	0.00399144	0.0117001	0.0058521	Arrb1/Arrb2/Arrdc3/Bdkrb2/Gnas/Nedd4/Pde4d/Ppp2ca/Prkar2a/Sav1/Sh3gl1	11	24	0.458333
MF	GO:0004843	cysteine-type deubiquitinase activity	1.89113e-08	2.68762e-07	1.34428e-07	Atxn3/Bap1/Brcc3/Desi2/Eif3f/Josd2/Mindy3/Mysm1/Otub1/Otub2/Otud5/Otud6b/Otud7b/Otulin/Tank/Uchl5/Usp1/Usp10/Usp12/Usp14/Usp21/Usp25/Usp27x/Usp28/Usp30/Usp31/Usp32/Usp33/Usp34/Usp36/Usp38/Usp39/Usp4/Usp44/Usp45/Usp46/Usp5/Usp51/Usp7/Usp9x/Vcpip1/Zranb1/Zup1	43	94	0.457447
MF	GO:0019783	ubiquitin-like protein peptidase activity	4.67983e-10	8.1931e-09	4.09798e-09	Atg4a/Atg4b/Atxn3/Bap1/Brcc3/Desi1/Desi2/Eif3f/Hint1/Josd2/Mindy3/Mysm1/Otub1/Otub2/Otud5/Otud6b/Otud7b/Otulin/Senp1/Senp6/Senp7/Senp8/Tank/Uchl5/Ufsp2/Usp1/Usp10/Usp12/Usp14/Usp21/Usp25/Usp27x/Usp28/Usp30/Usp31/Usp32/Usp33/Usp34/Usp36/Usp38/Usp39/Usp4/Usp44/Usp45/Usp46/Usp5/Usp51/Usp7/Usp9x/Uspl1/Vcpip1/Zranb1/Zup1	53	116	0.456897
MF	GO:0043021	ribonucleoprotein complex binding	4.66194e-14	1.40791e-12	7.04198e-13	Abce1/Abcf1/Bop1/Cbx5/Ckap5/Cpeb2/Cpeb4/Csnk2a1/Csnk2b/Ddx3x/Derl2/Dhx9/Dnajc1/Eef2/Eefsec/Eif1/Eif2s1/Eif3c/Eif3k/Eif4a3/Eif4h/Eif5a2/Gcn1/Hnrnpc/Hnrnpk/Hnrnpu/Hspa5/Impact/Larp1/Letm2/Letmd1/Mettl17/Mrrf/Mtor/Naa10/Naa15/Nomo1/Nopchap1/Npm1/Oxa1l/Phf6/Ppp1ca/Pqbp1/Prmt1/Prmt5/Prpf6/Pym1/Rack1/Rbm3/Rictor/Rpl35/Rplp1/Rpn2/Rpsa/Sbds/Sec61a1/Sec61a2/Sec61g/Secisbp2/Serbp1/Smg6/Snrnp70/Snrpa/Snrpb/…	78	171	0.45614
MF	GO:0030695	GTPase regulator activity	1.57219e-32	4.74802e-30	2.37484e-30	Abr/Acap1/Acap2/Agap2/Agap3/Agfg1/Als2/Ankrd27/Arap3/Arfgef1/Arfgef2/Arfgef3/Arhgap10/Arhgap11a/Arhgap15/Arhgap17/Arhgap22/Arhgap23/Arhgap24/Arhgap27/Arhgap33/Arhgap35/Arhgap5/Arhgdia/Arhgef10/Arhgef10l/Arhgef11/Arhgef12/Arhgef18/Arhgef2/Arhgef28/Arhgef3/Arhgef33/Arhgef39/Arhgef4/Arhgef40/Arhgef7/Arl2bp/Arrb1/Asap1/Asap2/Asap3/C9orf72/Ccdc88a/Ccz1/Chm/Chn2/Dennd10/Dennd11/Dennd1b/Dennd2d/Dennd5a/…	193	424	0.455189
MF	GO:0060589	nucleoside-triphosphatase regulator activity	1.57219e-32	4.74802e-30	2.37484e-30	Abr/Acap1/Acap2/Agap2/Agap3/Agfg1/Als2/Ankrd27/Arap3/Arfgef1/Arfgef2/Arfgef3/Arhgap10/Arhgap11a/Arhgap15/Arhgap17/Arhgap22/Arhgap23/Arhgap24/Arhgap27/Arhgap33/Arhgap35/Arhgap5/Arhgdia/Arhgef10/Arhgef10l/Arhgef11/Arhgef12/Arhgef18/Arhgef2/Arhgef28/Arhgef3/Arhgef33/Arhgef39/Arhgef4/Arhgef40/Arhgef7/Arl2bp/Arrb1/Asap1/Asap2/Asap3/C9orf72/Ccdc88a/Ccz1/Chm/Chn2/Dennd10/Dennd11/Dennd1b/Dennd2d/Dennd5a/…	193	424	0.455189
MF	GO:0005547	phosphatidylinositol-3,4,5-trisphosphate binding	0.000131471	0.00065357	0.000326899	Akt1/Arap3/Asap1/Commd1/Fchsd2/Gab2/Gbf1/Hip1r/Inppl1/Iqgap2/Kif16b/Mapkap1/Myo10/Myo1b/Npm1/Obscn/Pard3/Racgap1/Zfyve1/Zfyve16	20	44	0.454545
MF	GO:0140677	molecular function activator activity	0.000898291	0.00326827	0.0016347	Akt1/Atp1b2/Bicra/Dnaja2/Dnajb1/Dnajb2/Dnajb6/Dnajc10/Dnajc24/Hscb/Jmjd6/Lrrc55/Nkrf/Nsd3/Rab6a	15	33	0.454545
MF	GO:0016881	acid-amino acid ligase activity	0.00644123	0.0174072	0.00870662	Gclc/Gclm/Gss/Paics/Tpgs1/Ttll11/Ttll13/Ttll3/Ttll5/Ttll9	10	22	0.454545
MF	GO:0033558	protein lysine deacetylase activity	0.00644123	0.0174072	0.00870662	Atxn3/Hdac1/Hdac11/Hdac2/Hdac3/Hdac9/Mier2/Mta2/Sirt2/Sirt6	10	22	0.454545
MF	GO:0016836	hydro-lyase activity	4.74417e-06	3.74572e-05	1.87351e-05	Aco2/Alad/Auh/Car11/Car12/Car5b/Car7/Car8/Cbs/Cdyl/Dglucy/Eno1/Eno1b/Eno2/Eno3/Fahd2a/Fasn/Fh1/Gatd1/Gmds/Hacd1/Hacd3/Hmbs/Hsd17b4/Ireb2/Park7/Pcbd2/Tuba8/Uroc1	29	64	0.453125
MF	GO:0015631	tubulin binding	5.79628e-29	1.40038e-26	7.00434e-27	Abraxas2/Adnp/Agbl4/Agtpbp1/Akap1/Alms1/Apc/Appl1/Arhgef2/Arhgef7/Arl3/B9d2/Bbs4/Bcas3/Bcl2l11/Bex4/Brca2/Brsk1/Camsap2/Camsap3/Cav3/Ccdc61/Ccdc88a/Cdk5rap2/Cep295/Cep57/Cetn2/Cgn/Chp1/Ckap5/Clasp1/Clasp2/Clip1/Clip3/Dag1/Dclk2/Dctn1/Ddx3x/Dip2b/Dixdc1/Dnal1/Dnm2/Drg1/Dst/Emd/Eml2/Eml4/Eml5/Eml6/Ezr/Fbxw11/Fez1/Fnta/Fsd1/Gapdh/Gas2/Gas2l1/Gas8/Gnas/Gtse1/Haus4/Hdgfl3/Hook3/Hsph1/Htt/Ift74/Ift81/J…	173	382	0.45288
MF	GO:0001221	transcription coregulator binding	6.5356e-11	1.31583e-09	6.58147e-10	Atf7/Baiap2/Cbx3/Ccnt2/Cdk9/Chd4/Cit/Cnot2/Crebbp/Ctcf/Ctnnb1/Ehmt2/Eno1/Eno1b/Ep300/Epas1/Foxo3/Foxp1/Gata2/Hand2/Hdac1/Hdac2/Hdac3/Hes1/Hif1a/Hmga1/Lcor/Lef1/Mafk/Med1/Med25/Med6/Myc/Nfe2l2/Nfya/Nr4a3/Pax3/Pax6/Pbx1/Per1/Per2/Ppara/Rara/Rela/Rorc/Rpl23/Runx3/Six1/Six3/Smad3/Smarca4/Smarcd3/Sp1/Stk36/Suz12/Trerf1/Vgll4/Zbtb16/Zbtb49/Zfp568	60	133	0.451128
MF	GO:0001046	core promoter sequence-specific DNA binding	4.90613e-05	0.000289102	0.000144602	Ago2/Baz2a/Dr1/Foxp1/H2az1/H3f3a/H3f3b/Hdac1/Macroh2a1/Myc/Npm1/Nr3c1/Pax6/Pou2f1/Rela/Rrn3/Ruvbl2/Smarca4/Smarcb1/Snapc3/Taf1b/Taf1c/Ubtf	23	51	0.45098
MF	GO:0005548	phospholipid transporter activity	1.17095e-05	8.36988e-05	4.1864e-05	Abca1/Abca3/Abca7/Abcb1a/Abcb1b/Abcb4/Ano4/Ano6/Atg9a/Atp11c/Atp8a1/C2cd2l/Cert1/Osbpl2/Pitpna/Pitpnb/Pitpnm1/Plekha3/Plekha8/Plscr1/Pltp/Prelid1/Prelid2/Prelid3a/Prelid3b/Tmem30a/Vmp1	27	60	0.45
MF	GO:0035014	phosphatidylinositol 3-kinase regulator activity	0.0104236	0.0261782	0.0130937	Agap2/Pik3r1/Pik3r3/Rara/Socs1/Socs3/Socs4/Socs7/Wdr81	9	20	0.45
MF	GO:0070300	phosphatidic acid binding	0.0104236	0.0261782	0.0130937	Commd1/Gramd1b/Mapkap1/Micall1/Opa1/Pitpnm1/Plekhn1/Pltp/Smpd3	9	20	0.45
MF	GO:0070628	proteasome binding	0.0104236	0.0261782	0.0130937	Dnajb2/Id1/Psme4/Rad23b/Sacs/Uchl5/Usp14/Wfs1/Zfand1	9	20	0.45
MF	GO:0019210	kinase inhibitor activity	2.81893e-06	2.31651e-05	1.15866e-05	Camk2n1/Camk2n2/Cep43/Chp1/Cit/Dus2/Dusp19/Hexim1/Hexim2/Hspb1/Inka2/Kat2b/Macroh2a1/Mbip/Ncapg2/Nmnat1/Npm1/Parva/Pkia/Prkar1a/Prkar1b/Prkar2a/Rack1/Rptor/Sh3bp5/Smcr8/Socs1/Spred2/Trib1/Trib2/Wnk1	31	69	0.449275
MF	GO:0015932	nucleobase-containing compound transmembrane transporter activity	7.73191e-05	0.000428447	0.000214298	Abcc5/Abcd1/Atp2a1/Hnrnpa3/Sidt2/Slc25a23/Slc25a25/Slc25a36/Slc25a4/Slc25a5/Slc25a51/Slc29a1/Slc29a2/Slc29a3/Slc33a1/Slc35a2/Slc35a3/Slc35a5/Slc35b4/Slc35c1/Slc35d3/Slc35e3	22	49	0.44898
MF	GO:0019903	protein phosphatase binding	2.32124e-14	7.57854e-13	3.79059e-13	Akap1/Akap11/Akt1/Ambra1/Anapc4/Anapc5/Anapc7/Ankle2/Ap3b1/Bad/Bcl2/Bod1l/Cabin1/Cacna1b/Cdc27/Cdh2/Cfl1/Cpd/Ctnnb1/Ctnnd1/Cttnbp2nl/Dlg2/Eif4ebp1/Erbb2/Fer/Gab2/Gna12/Grb2/Gtf2f1/Hmgcr/Hsf4/Hsp90b1/Ikbkb/Insr/Irs2/Itpr1/Jak1/Jup/Kcnn4/Kcnq1/Kif3a/Lmna/Mapk14/Mapk8/Mapt/Mtmr9/Mvp/Nptxr/Pard3/Pawr/Phactr4/Pik3r1/Ppme1/Ppp1ca/Ppp1cc/Ppp1r16a/Ppp1r16b/Ppp1r3c/Ppp1r3d/Ppp1r3e/Ppp1r3f/Ppp1r9a/Ppp1r9b/…	83	185	0.448649
MF	GO:0016887	ATP hydrolysis activity	1.32888e-19	6.68871e-18	3.34552e-18	Abca1/Abca2/Abca3/Abca7/Abcb10/Abcb1a/Abcb1b/Abcb4/Abcb9/Abcc10/Abcc3/Abcc5/Abcd1/Abcd3/Abce1/Abcf1/Abcf3/Abcg4/Afg1l/Atad1/Atad3a/Atp13a1/Atp13a3/Atp1a2/Atp2b1/Atp6v1g1/Cct2/Cct6a/Cct7/Chd1/Chd2/Chd3/Chd4/Chd5/Chd7/Clpb/Ddx39b/Ddx3x/Dhx16/Dhx9/Get3/Hsp90aa1/Hsp90ab1/Hsp90b1/Hspa1a/Hspa1b/Hspa2/Hspa4/Hspa4l/Hspa5/Hspa8/Hspa9/Hspd1/Hspe1/Hsph1/Ide/Kif13a/Kif15/Kif16b/Kif1a/Kif1b/Kif1c/Kif20a/Kif20…	117	261	0.448276
MF	GO:0000175	3'-5'-exoribonuclease activity	0.00228603	0.00724809	0.00362531	Angel2/Cnot1/Cnot2/Cnot6/Cnot6l/Dis3/Eri3/Exd2/Pan3/Pde12/Pnldc1/Rexo2/Usb1	13	29	0.448276
MF	GO:0050750	low-density lipoprotein particle receptor binding	0.00228603	0.00724809	0.00362531	Ap2a1/Ap2m1/Apbb3/Apoe/Cltc/Commd1/Dab2/Hsp90b1/Ldlrap1/Picalm/Sacs/Snx17/Washc1	13	29	0.448276
MF	GO:0031072	heat shock protein binding	2.34898e-11	4.89236e-10	2.44703e-10	Apaf1/Arhgdia/Bag2/Cdc37l1/Cdk5/Cdk5r1/Cltc/Cyp27a1/Dnaja2/Dnajb1/Dnajb12/Dnajb2/Dnajb6/Dnajc10/Dnajc8/Eno1b/Erbb2/Ern1/Etfbkmt/Ficd/Fkbp4/Hdac2/Hif1a/Hnrnpk/Hsf1/Hsp90ab1/Hspa1a/Hspa1b/Hspa2/Hspa5/Hspa8/Hspa9/Htt/Irak1/Kcnj11/Kpnb1/Ksr1/Limk1/Lman2/Mapt/Mettl21a/Mettl22/Mettl23/Mvd/Nfkbia/Nr3c1/Nup62/Pacrg/Ppid/Ptges3/Rnf207/Rps3/Sacs/Slc12a2/Ssu2/St13/Stau2/Stub1/Telo2/Tomm34/Tpr/Tsc1/Ttc4/Unc4…	64	143	0.447552
MF	GO:0003730	mRNA 3'-UTR binding	2.44554e-09	3.78745e-08	1.89438e-08	Angel2/Auh/Celf1/Cpeb2/Cpeb4/Cpsf1/Dazap1/Dazl/Dnd1/Elavl1/Elavl3/Exosc4/Exosc8/Exosc9/Fus/Fxr1/Fxr2/Hnrnpa1/Hnrnpa3/Hnrnpc/Hnrnpd/Hnrnpk/Hnrnpl/Hnrnpu/Khsrp/Larp1/Lrpprc/Mex3d/Nova1/Nudt21/Pabpc1/Pabpc4/Pum2/Rbm38/Rbms2/Rbms3/Rc3h1/Rnf40/Rnps1/Rpl5/Rps7/Rsl1d1/Secisbp2/Serbp1/Taf15/Tardbp/Tia1/Tial1/Tut1/Ybx3/Zfp36l1	51	114	0.447368
MF	GO:0061629	RNA polymerase II-specific DNA-binding transcription factor binding	2.45311e-27	4.01637e-25	2.00888e-25	Actb/Actn4/Add1/Apex1/Arid1a/Arrb1/Asah1/Asxl1/Atf2/Atf4/Bbs4/Bbs5/Bcas3/Bhlhe40/Bhlhe41/Brd8/Cdk5rap3/Cebpa/Chd4/Cited2/Cnot1/Commd7/Crebbp/Csnk2b/Ctnnb1/Dcaf13/Dhx9/Dnmt1/Dnmt3a/Dot1l/Dusp26/Ep300/Epas1/Exosc9/Fkbp4/Foxc1/Foxp1/Fus/Gas2l1/Gata2/Grip1/Grm1/Gsk3b/Gtf2a2/H2bc9/Hand2/Hdac1/Hdac2/Hdac3/Hdac9/Hes1/Hey1/Hey2/Hif1a/Hmga1/Hmgb1/Hr/Hsd17b10/Hsf1/Hspa4/Hspb1/Id2/Id4/Jun/Kat6b/Kat8/Kdm1a/K…	168	376	0.446809
MF	GO:0019902	phosphatase binding	2.88746e-17	1.20277e-15	6.01597e-16	Akap1/Akap11/Akt1/Ambra1/Anapc4/Anapc5/Anapc7/Ankle2/Ap3b1/Bad/Bcl2/Bod1l/Cabin1/Cacna1b/Cdc27/Cdh2/Cfl1/Cpd/Csrnp2/Ctnnb1/Ctnnd1/Cttnbp2nl/Dlg2/Dtnb/Eif4ebp1/Ell/Erbb2/Fer/Gab2/Gna12/Grb2/Grin1/Gtf2f1/Hmgcr/Hsf4/Hsp90b1/Ikbkb/Insr/Irs2/Itpr1/Jak1/Jup/Kcnn4/Kcnq1/Kif3a/Lmna/Mapk1/Mapk14/Mapk8/Mapt/Mast2/Mtmr9/Mvp/Ncam1/Nfatc2/Nptxr/Pard3/Pawr/Phactr4/Pik3r1/Ppara/Ppme1/Ppp1ca/Ppp1cc/Ppp1r16a/Ppp1…	104	234	0.444444
MF	GO:0035035	histone acetyltransferase binding	0.00365318	0.0108428	0.00542331	Bcas3/Cited2/Kansl1l/Mef2a/Mtf1/Nr4a3/Pax6/Pcna/Sirt2/Sp1/Taf7/Trip4	12	27	0.444444
MF	GO:0033549	MAP kinase phosphatase activity	0.0169233	0.0399284	0.0199711	Dusp14/Dusp16/Dusp26/Dusp3/Dusp6/Dusp7/Dusp8/Dusp9	8	18	0.444444
MF	GO:0008017	microtubule binding	1.66547e-19	7.73804e-18	3.87037e-18	Abraxas2/Akap1/Alms1/Apc/Arhgef2/Arl3/Bcl2l11/Camsap2/Camsap3/Ccdc61/Ccdc88a/Cdk5rap2/Cep295/Cep57/Cetn2/Cgn/Chp1/Ckap5/Clasp1/Clasp2/Clip1/Clip3/Dclk2/Dctn1/Dnm2/Drg1/Dst/Eml2/Eml4/Eml5/Eml6/Ezr/Fbxw11/Fnta/Fsd1/Gapdh/Gas2/Gas2l1/Gas8/Gtse1/Haus4/Hdgfl3/Hook3/Jmy/Katnb1/Kif11/Kif13a/Kif15/Kif16b/Kif1a/Kif1b/Kif1c/Kif20a/Kif20b/Kif22/Kif23/Kif24/Kif26b/Kif2a/Kif3a/Kif3b/Kif3c/Kif4/Kif5a/Kif5b/Kif…	119	268	0.44403
MF	GO:0003743	translation initiation factor activity	1.69936e-05	0.000116638	5.83391e-05	Denr/Eif1/Eif1ax/Eif2b1/Eif2b3/Eif2b4/Eif2d/Eif2s1/Eif2s3x/Eif3b/Eif3c/Eif3d/Eif3f/Eif3i/Eif3k/Eif3l/Eif3m/Eif4a1/Eif4e/Eif4g1/Eif4g2/Eif4g3/Eif4h/Eif5/Eif5b/Mcts1/Mtif2	27	61	0.442623
MF	GO:0061650	ubiquitin-like protein conjugating enzyme activity	0.000302825	0.00133997	0.000670219	Aktip/Birc6/Ube2b/Ube2c/Ube2d2a/Ube2d3/Ube2e2/Ube2e3/Ube2f/Ube2g1/Ube2j2/Ube2k/Ube2l3/Ube2n/Ube2q1/Ube2q2/Ube2r2/Ube2s/Ufc1	19	43	0.44186
MF	GO:0030332	cyclin binding	0.0013106	0.00451055	0.00225606	Cdk12/Cdk2/Cdk5rap3/Cdk6/Ciz1/Cul3/Fbxo31/Gps2/Hdac3/Mdfic/Ndc80/Poln/Ptch1/Rack1/Tnfaip1	15	34	0.441176
MF	GO:0051117	ATPase binding	5.42971e-08	7.12944e-07	3.56596e-07	Abca1/Adcy10/Ank2/Arpc2/Atp1b2/Atp6v0a1/Atp6v0a2/Atp6v1e1/Atp6v1g1/Atxn3/Clpp/Dnajb1/Dnajc10/Ezr/Fbl/Hnrnpk/Mettl21a/Nop58/Nos1/Nr1h2/Nsfl1c/Nufip1/Pde4d/Pik3r1/Ptpn3/Rab6a/Rac1/Rala/Rdx/Ruvbl1/Ruvbl2/Sdf2l1/Selenos/Snta1/Snu13/Snx10/Tmtc4/Trpc1/Trpc6/Ube4b/Ufd1/Usp25/Wfs1/Znhit6	44	100	0.44
MF	GO:0051879	Hsp90 protein binding	0.000111949	0.000577923	0.000289062	Arhgdia/Cdk5/Cdk5r1/Erbb2/Ern1/Hif1a/Hsf1/Kpnb1/Ksr1/Mapt/Nr3c1/Nup62/Pacrg/Ppid/Ptges3/Rps3/Slc12a2/Stub1/Telo2/Tsc1/Ttc4/Unc45a	22	50	0.44
MF	GO:0005227	calcium activated cation channel activity	0.00584559	0.0159401	0.00797284	Ano10/Ano6/Kcnmb4/Kcnn1/Kcnn3/Kcnn4/Pkd2l1/Tmem63b/Trpc3/Trpm4/Trpm5	11	25	0.44
MF	GO:0004722	protein serine/threonine phosphatase activity	2.22082e-07	2.48403e-06	1.24245e-06	Cdc14b/Cdkn3/Cpped1/Ctdnep1/Ctdsp1/Ctdspl2/Dusp14/Dusp15/Dusp19/Dusp22/Dusp26/Dusp28/Dusp3/Dusp6/Dusp7/Dusp8/Dusp9/Ilkap/Lrrc2/Lrrc40/Pdp2/Ppm1d/Ppm1g/Ppm1h/Ppp1ca/Ppp1cc/Ppp2ca/Ppp2cb/Ppp2r1a/Ppp2r3d/Ppp3cb/Ppp4c/Ppp6c/Pptc7/Pten/Ssh2/Ssh3/Ssu72/Timm50/Ublcp1	40	91	0.43956
MF	GO:0015248	sterol transporter activity	0.00207862	0.00662526	0.00331378	Abca1/Abcg4/Apoe/Gramd1b/Npc2/Osbp/Osbpl1a/Osbpl2/Osbpl3/Osbpl6/Osbpl9/Pltp/Stard3/Stard5	14	32	0.4375
MF	GO:0016896	exoribonuclease activity, producing 5'-phosphomonoesters	0.00207862	0.00662526	0.00331378	Angel2/Cnot1/Cnot2/Cnot6/Cnot6l/Dcp2/Dis3/Eri3/Exd2/Pan3/Pde12/Pnldc1/Rexo2/Usb1	14	32	0.4375
MF	GO:0046875	ephrin receptor binding	0.00207862	0.00662526	0.00331378	Abl1/Anks1/Anks1b/Aqp1/Cbl/Cdk5/Cdk5r1/Crk/Efna5/Efnb2/Grb2/Lyn/Sipa1l1/Tiam1	14	32	0.4375
MF	GO:0071889	14-3-3 protein binding	6.52302e-05	0.000370263	0.000185196	Akt1/Arrb2/Bad/Cdk5rap2/Ddit4/Foxk1/H2-M10.1/H2-M3/H2-Q1/H2-Q2/H2-Q4/H2-T22/Irs2/Klhl22/Ksr1/Nek1/Ppp1r12a/Prkce/Prkcz/Ripor1/Rptor/Sik1/Tbc1d22a/Zfp36l1	24	55	0.436364
MF	GO:0061631	ubiquitin conjugating enzyme activity	0.000752661	0.00282365	0.00141232	Aktip/Birc6/Ube2b/Ube2c/Ube2d2a/Ube2d3/Ube2e2/Ube2e3/Ube2g1/Ube2j2/Ube2k/Ube2l3/Ube2n/Ube2q1/Ube2q2/Ube2r2/Ube2s	17	39	0.435897
MF	GO:0003725	double-stranded RNA binding	8.35826e-07	8.01332e-06	4.00805e-06	Actn1/Ago2/Ago3/Aptx/Cltc/Ddx21/Dhx15/Dhx9/Dicer1/Dus2/Eif4a1/Eif4h/Elavl1/Hmgb1/Hnrnpu/Hsp90ab1/Hspa1a/Hspd1/Ilf2/Mbnl1/Msn/Mtdh/Prkra/Rc3h1/Rc3h2/Rftn1/Sidt2/Slc3a2/Stau2/Strbp/Tarbp2/Tlr3/Tuba1b/Tubb4b/Vim/Zfp346/Zfr	37	85	0.435294
MF	GO:0042169	SH2 domain binding	0.000275934	0.00122547	0.000612949	Abl1/Adam10/Afap1l2/Arhgap5/Ccdc88a/Crk/Ctr9/Dag1/Fgfr1/Inppl1/Khdrbs1/Nlk/Nup62/Ptk2/Rack1/Sh2b2/Shcbp1/Sqstm1/Syp/Trpv4	20	46	0.434783
MF	GO:0070888	E-box binding	0.000275934	0.00122547	0.000612949	Atoh8/Bhlhe40/Bhlhe41/Ciart/Clock/Hand2/Hdac1/Hes1/Hif1a/Max/Mitf/Mybbp1a/Myc/Neurod1/Per1/Prmt5/Snai2/Tcf12/Tcf4/Zeb1	20	46	0.434783
MF	GO:0016779	nucleotidyltransferase activity	4.28951e-09	6.47716e-08	3.23971e-08	Coasy/Dkc1/Ficd/Gdpgp1/Gmppa/Gphn/Kars/Mtpap/Nmnat1/Nmnat2/Nudt5/Papola/Papolb/Papolg/Papss1/Papss2/Pcyt2/Pold1/Polg2/Polh/Poln/Polr1e/Polr1f/Polr1h/Polr2b/Polr2c/Polr2d/Polr2e/Polr2g/Polr2i/Polr2j/Polr2k/Polr2l/Polr2m/Polr3a/Polr3b/Polr3c/Polr3e/Polr3h/Ptges3/Rev3l/Rpap1/Tent2/Tent4b/Tent5a/Thg1l/Trnt1/Tut1/Tut4/Tut7/Uap1/Uap1l1/Zcchc7	53	122	0.434426
MF	GO:0140678	molecular function inhibitor activity	3.80127e-05	0.000235484	0.000117783	Bcl2/Calm2/Calm3/Cav3/Commd1/Dbn1/Ensa/Fkbp1b/Id1/Id2/Id4/Itpr1/Lef1/Lyar/Nedd4/Pacsin3/Rack1/Scn1b/Sin3a/Stx1a/Taf3/Tfdp1/Tsc1/Wnk1/Wnk3/Wnk4	26	60	0.433333
MF	GO:0016417	S-acyltransferase activity	0.0032982	0.00986193	0.00493269	Fasn/Zdhhc1/Zdhhc13/Zdhhc18/Zdhhc19/Zdhhc2/Zdhhc20/Zdhhc21/Zdhhc22/Zdhhc23/Zdhhc24/Zdhhc6/Zdhhc8	13	30	0.433333
MF	GO:0052866	phosphatidylinositol phosphate phosphatase activity	0.0032982	0.00986193	0.00493269	Mtmr1/Mtmr11/Mtmr14/Mtmr2/Mtmr7/Mtmr9/Ocrl/Pip4p1/Pip4p2/Pten/Sacm1l/Synj1/Synj2	13	30	0.433333
MF	GO:0080025	phosphatidylinositol-3,5-bisphosphate binding	0.0032982	0.00986193	0.00493269	Acap2/Clvs1/Commd1/Gbf1/Hip1r/Kif16b/Mapkap1/Plek2/Snx14/Snx3/Tpcn1/Tpcn2/Wipi1	13	30	0.433333
MF	GO:0098918	structural constituent of synapse	0.0032982	0.00986193	0.00493269	Actb/Actg1/Actn1/Camk2b/Dlg2/Erc1/Homer1/Mpp2/Nefh/Nefl/Rims2/Shank2/Shank3	13	30	0.433333
MF	GO:0003729	mRNA binding	2.85285e-25	3.13295e-23	1.56702e-23	Ago2/Alyref/Angel2/Arc/Auh/Celf1/Celf3/Celf6/Cluh/Cpeb2/Cpeb4/Cpsf1/Cpsf7/Cstf3/Dazap1/Dazl/Dcp1a/Ddx3x/Ddx6/Denr/Dhx9/Dnd1/Dxo/Edc3/Eef1a1/Eefsec/Eif3d/Eif4a3/Eif4enif1/Eif4g1/Eif4g2/Eif4g3/Elavl1/Elavl3/Etf1/Exosc4/Exosc8/Exosc9/Fubp1/Fubp3/Fus/Fxr1/Fxr2/Fyttd1/G3bp2/Gm21992/Hdlbp/Hnrnpa1/Hnrnpa3/Hnrnpc/Hnrnpd/Hnrnpk/Hnrnpl/Hnrnpll/Hnrnpm/Hnrnpu/Ireb2/Khdrbs1/Khnyn/Khsrp/Larp1/Lrpprc/Lsm1/Luc7l…	167	386	0.432642
MF	GO:0003924	GTPase activity	1.12701e-19	5.91927e-18	2.96066e-18	Agap2/Agap3/Arf6/Arhgap35/Arhgap5/Arl3/Arl4a/Arl6/Atl2/Bms1/Cdc42/Cplane2/Ddx3x/Diras1/Dnajc27/Dnm2/Drg1/Eef1a1/Eef1a2/Eef2/Eefsec/Eftud2/Eif2s3x/Eif5b/Entpd7/Gbp3/Gem/Gfm1/Gfm2/Gna12/Gna13/Gnai1/Gnai2/Gnai3/Gnao1/Gnaq/Gnas/Gnat2/Gnaz/Gnb1/Gnb2/Gnb4/Gng3/Gnl1/Gpn2/Gspt1/Gtpbp1/Gtpbp10/Gtpbp2/Gtpbp4/Hbs1l/Hras/Ift22/Lsg1/Mfn2/Mras/Mtif2/Mx2/Nras/Opa1/Rab10/Rab11b/Rab14/Rab15/Rab1a/Rab21/Rab24/Rab2…	128	296	0.432432
MF	GO:0044325	transmembrane transporter binding	1.41487e-10	2.67057e-09	1.33575e-09	Actn1/Actn3/Actn4/Ank2/Ank3/Ap2m1/Arrb1/Atp2a2/Bag2/Calm2/Calm3/Cav3/Cbarp/Cdk5rap2/Cherp/Crbn/Ctnnb1/Diaph1/Epn1/Fgf12/Fkbp1b/Flna/Gopc/Grina/Homer1/Hsp90ab1/Htt/Id2/Itpr1/Kcnab2/Kcnj11/Kcnq1/Kcnq3/Lrrc55/Lyn/Mpp2/Nos1/Pacs1/Pde4b/Pde4d/Pkd1/Ppp1r9a/Ppp1r9b/Ppp2ca/Rapgef3/Rasa1/Rims2/Rnf207/Scn10a/Scn1b/Scn5a/Sh3gl1/Slc5a3/Slc8a1/Snap25/Snta1/Stx1a/Tcaf1/Trappc2/Trpc1/Usp10/Ywhae/Ywhah/Ywhaz	64	148	0.432432
MF	GO:0035198	miRNA binding	0.0011866	0.00413086	0.00206615	Ago2/Ago3/Ddx21/Dicer1/Elavl1/Hnrnpa1/Matr3/Pum2/Rbm10/Rc3h1/Socs3/Sox4/Tut4/Tut7/Ybx1/Zfp346	16	37	0.432432
MF	GO:0046915	transition metal ion transmembrane transporter activity	0.0011866	0.00413086	0.00206615	Atp2c1/Atp2c2/Atp7a/Atp7b/Slc25a28/Slc25a37/Slc30a4/Slc30a6/Slc30a7/Slc39a11/Slc39a13/Slc39a14/Slc39a5/Slc39a6/Tmem165/Trpm2	16	37	0.432432
MF	GO:0019894	kinesin binding	0.000159656	0.00077146	0.000385864	Actb/Ap1g1/Arhgef10/Atcay/Crocc/Dcp1a/Kif3a/Kif3c/Kif5a/Kifbp/Kpnb1/Ktn1/Mapk8/Mapk8ip2/Mapk8ip3/Nup62/Plekhm2/Prc1/Spag9/Stau2/Sybu/Ttbk2	22	51	0.431373
MF	GO:0061980	regulatory RNA binding	0.000159656	0.00077146	0.000385864	Ago2/Ago3/Ddx21/Dhx9/Dicer1/Elavl1/Fam172a/Hnrnpa1/Matr3/Mbd2/Mecp2/Prkra/Pum2/Rbm10/Rc3h1/Socs3/Sox4/Tarbp2/Tut4/Tut7/Ybx1/Zfp346	22	51	0.431373
MF	GO:0101005	deubiquitinase activity	1.70087e-07	1.97563e-06	9.8816e-07	Atxn3/Bap1/Brcc3/Desi2/Eif3f/Josd2/Mindy3/Mysm1/Otub1/Otub2/Otud5/Otud6b/Otud7b/Otulin/Tank/Uchl5/Usp1/Usp10/Usp12/Usp14/Usp21/Usp25/Usp27x/Usp28/Usp30/Usp31/Usp32/Usp33/Usp34/Usp36/Usp38/Usp39/Usp4/Usp44/Usp45/Usp46/Usp5/Usp51/Usp7/Usp9x/Vcpip1/Zranb1/Zup1	43	100	0.43
MF	GO:0042626	ATPase-coupled transmembrane transporter activity	9.99855e-08	1.22002e-06	6.10225e-07	Abca1/Abca2/Abca3/Abca7/Abcb10/Abcb1a/Abcb1b/Abcb4/Abcb9/Abcc10/Abcc3/Abcc5/Abcd1/Abcd3/Abcg4/Atp13a1/Atp13a3/Atp1a1/Atp1a2/Atp1a3/Atp1b2/Atp2a1/Atp2a2/Atp2b1/Atp2b3/Atp2c1/Atp2c2/Atp4a/Atp6v0b/Atp6v0c/Atp6v0d1/Atp6v0e2/Atp6v1a/Atp6v1c1/Atp6v1d/Atp6v1e1/Atp6v1f/Atp6v1g1/Atp6v1h/Atp7a/Atp7b/Ipo8/Kcnj11/Sec61g/Tomm20	45	105	0.428571
MF	GO:0045309	protein phosphorylated amino acid binding	3.44819e-05	0.000218084	0.00010908	Abl1/Abl2/Acp2/Arrb1/Cbl/Crk/Grb2/Ldlrap1/Leo1/Mapk1/Nck2/Nedd4/Pcif1/Pik3r1/Pik3r3/Pin1/Ptpn11/Ptpn3/Rasa1/Rtf1/Scaf4/Scaf8/Sh3bp2/Shf/Socs3/Vav2/Ywhae	27	63	0.428571
MF	GO:0005158	insulin receptor binding	0.00523558	0.0143717	0.00718836	Ccdc88a/Enpp1/Igf1r/Irs2/Pdpk1/Phip/Pik3r1/Plcg1/Ptpn11/Ptprf/Snx1/Snx2	12	28	0.428571
MF	GO:0048027	mRNA 5'-UTR binding	0.00523558	0.0143717	0.00718836	Ddx3x/Larp1/Mrps11/Myh10/Ncl/Rara/Rpl26/Rpl5/Rps14/Rps7/Rsl1d1/Shmt1	12	28	0.428571
MF	GO:0140326	ATPase-coupled intramembrane lipid transporter activity	0.00523558	0.0143717	0.00718836	Abca1/Abca2/Abca3/Abca7/Abcb1a/Abcb1b/Abcb4/Atp10d/Atp11b/Atp11c/Atp8a1/Tmem30a	12	28	0.428571
MF	GO:0050998	nitric-oxide synthase binding	0.0150337	0.0357495	0.017881	Actb/Calm3/Cav3/Cd74/Cdh2/Ctnnb1/Dnm2/Scn5a/Snta1	9	21	0.428571
MF	GO:0008186	ATP-dependent activity, acting on RNA	7.53727e-06	5.62038e-05	2.81117e-05	Brip1/Ddx10/Ddx11/Ddx17/Ddx19a/Ddx21/Ddx23/Ddx31/Ddx39b/Ddx3x/Ddx41/Ddx46/Ddx47/Ddx49/Ddx50/Ddx52/Ddx59/Ddx6/Dhx15/Dhx16/Dhx35/Dhx38/Dhx40/Dhx57/Dhx9/Eif4a1/Eif4a3/Mtrex/Pif1/Snrnp200/Tdrd9/Upf1	32	75	0.426667
MF	GO:0030674	protein-macromolecule adaptor activity	4.99665e-21	3.17682e-19	1.58896e-19	Abi2/Actn3/Afap1l2/Akap12/Ambra1/Ank2/Ank3/Ap1g1/Ap1g2/Ap1m1/Ap2a1/Ap2a2/Ap2m1/Aph1a/Aph1c/Arpc4/Arrb1/Atp1b2/Baiap2/Bbs4/Bet1/Bicd1/Bnip1/Brdt/Cbx5/Cdyl/Cntln/Cradd/Crk/Cul1/Cul2/Cul4a/Cul5/Cux1/Dab2/Ddb1/Det1/Dok2/Dtl/Dusp19/Epc1/Epn1/Ercc2/Erg28/Fbxo42/Fem1b/Frmd4a/Frs2/Frs3/Fscn1/Fscn3/Gab2/Gab3/Gas2/Gas2l1/Gatad2a/Gnb1/Gnb2/Gnb4/Grb2/Grip1/Hip1r/Homer2/Hspa8/Jup/Khdrbs1/Klhdc1/Klhdc10/Klhdc2…	143	336	0.425595
MF	GO:0008408	3'-5' exonuclease activity	0.000390058	0.00165665	0.000828612	Angel2/Apex1/Cnot1/Cnot2/Cnot6/Cnot6l/Dis3/Eri3/Exd1/Exd2/Meiob/Pan3/Pde12/Pnldc1/Pold1/Rad50/Rexo2/Trir/Usb1/Wrn	20	47	0.425532
MF	GO:0019208	phosphatase regulator activity	1.39993e-07	1.65795e-06	8.29265e-07	Anp32e/Arpp19/B3gat3/Bmpr1a/Bmpr2/Bod1l/Cabin1/Calm2/Calm3/Csnk2a1/Dmpk/Elfn1/Ensa/Gna12/Gtf2f1/Map3k7/Mgat5/Phactr4/Ppp1r12a/Ppp1r12b/Ppp1r14b/Ppp1r14c/Ppp1r15b/Ppp1r16a/Ppp1r16b/Ppp1r7/Ppp1r8/Ppp1r9b/Ppp2r1a/Ppp2r2a/Ppp2r2c/Ppp2r2d/Ppp2r3a/Ppp2r3d/Ppp2r5a/Ppp2r5c/Ppp2r5d/Ppp2r5e/Ppp3r1/Ppp4r3a/Ppp6r1/Ppp6r2/Rcan3/Sbf1/Styx	45	106	0.424528
MF	GO:0004532	exoribonuclease activity	0.00294834	0.00897126	0.00448719	Angel2/Cnot1/Cnot2/Cnot6/Cnot6l/Dcp2/Dis3/Eri3/Exd2/Pan3/Pde12/Pnldc1/Rexo2/Usb1	14	33	0.424242
MF	GO:0070325	lipoprotein particle receptor binding	0.00294834	0.00897126	0.00448719	Ap2a1/Ap2m1/Apbb3/Apoe/Cltc/Commd1/Dab2/Hsp90b1/Ldlrap1/Picalm/Reln/Sacs/Snx17/Washc1	14	33	0.424242
MF	GO:0008170	N-methyltransferase activity	9.71744e-07	9.17084e-06	4.58702e-06	Ash1l/Ash2l/Atpsckmt/Carm1/Dimt1/Dot1l/Eef1akmt2/Ehmt2/Etfbkmt/Ezh1/Fbl/Fbll1/Fbxo11/Fdxacb1/Kmt2b/Kmt2c/Kmt2d/Kmt5a/Mettl21a/Mettl23/N6amt1/Nsd1/Nsd3/Prdm8/Prdm9/Prmt1/Prmt2/Prmt5/Prmt6/Prmt9/Rbbp5/Setd5/Setdb1/Smyd3/Smyd5/Tfb1m/Trmt1/Trmt1l/Wdr82	39	92	0.423913
MF	GO:0046332	SMAD binding	2.56803e-06	2.12478e-05	1.06276e-05	Acvr1/Bmpr1a/Cited2/Crebbp/Ctnnb1/Dab2/Flna/Jun/Mef2a/Men1/Pax6/Pmepa1/Pml/Rnf111/Sav1/Ski/Skil/Skor1/Smad1/Smad2/Smad3/Smad9/Smurf1/Smurf2/Snw1/Stub1/Tcf12/Tgfb1i1/Tgif1/Tob1/Trim33/Usp9x/Yy1/Zc3h3/Zeb2/Zfyve9	36	85	0.423529
MF	GO:0017134	fibroblast growth factor binding	0.00831418	0.0213238	0.0106656	Api5/Cep57/Fgfr1/Fibp/Glg1/Gpc1/Hspa9/Itgav/Kl/Rps19/Scn5a	11	26	0.423077
MF	GO:0015399	primary active transmembrane transporter activity	3.53276e-10	6.27585e-09	3.13902e-09	Abca1/Abca2/Abca3/Abca7/Abcb10/Abcb1a/Abcb1b/Abcb4/Abcb9/Abcc10/Abcc3/Abcc5/Abcd1/Abcd3/Abcg4/Atp13a1/Atp13a3/Atp1a1/Atp1a2/Atp1a3/Atp1b2/Atp2a1/Atp2a2/Atp2b1/Atp2b3/Atp2c1/Atp2c2/Atp4a/Atp6v0b/Atp6v0c/Atp6v0d1/Atp6v0e2/Atp6v1a/Atp6v1c1/Atp6v1d/Atp6v1e1/Atp6v1f/Atp6v1g1/Atp6v1h/Atp7a/Atp7b/Cox5a/Cox7a2l/Cox7b/Cox7c/Cox8a/Cyb561d1/Cyb561d2/Cyc1/Ipo8/Kcnj11/ND1/ND4/Ndufa2/Ndufc2/Ndufs2/Ndufs3/Ndufs…	65	154	0.422078
MF	GO:0005525	GTP binding	1.03901e-21	8.36747e-20	4.18519e-20	Adss/Agap2/Agap3/Ak3/Arf1/Arf4/Arf6/Arhgap35/Arhgap5/Arl10/Arl3/Arl4a/Arl4d/Arl6/Atl2/Bms1/Cdc42/Cplane2/Diras1/Dnajc27/Dnm2/Drg1/Eef1a1/Eef1a2/Eef2/Eefsec/Eftud2/Ehd1/Ehd2/Eif2b1/Eif2s3x/Eif5/Eif5b/Fkbp4/Gbp3/Gem/Gfm1/Gfm2/Gna12/Gna13/Gnai1/Gnai2/Gnai3/Gnao1/Gnaq/Gnas/Gnat2/Gnaz/Gnl1/Gpn2/Gspt1/Gtpbp1/Gtpbp10/Gtpbp2/Gtpbp4/H1f4/Hbs1l/Hras/Hsp90ab1/Ift22/Insr/Irgq/Lrrk1/Lsg1/Mfn2/Mras/Mtif2/Mx2/N…	152	361	0.421053
MF	GO:0016278	lysine N-methyltransferase activity	0.000129432	0.000649297	0.000324761	Ash1l/Ash2l/Atpsckmt/Dot1l/Eef1akmt2/Ehmt2/Etfbkmt/Ezh1/Kmt2b/Kmt2c/Kmt2d/Kmt5a/Mettl21a/N6amt1/Nsd1/Nsd3/Prdm8/Prdm9/Rbbp5/Setd5/Setdb1/Smyd3/Smyd5/Wdr82	24	57	0.421053
MF	GO:0016279	protein-lysine N-methyltransferase activity	0.000129432	0.000649297	0.000324761	Ash1l/Ash2l/Atpsckmt/Dot1l/Eef1akmt2/Ehmt2/Etfbkmt/Ezh1/Kmt2b/Kmt2c/Kmt2d/Kmt5a/Mettl21a/N6amt1/Nsd1/Nsd3/Prdm8/Prdm9/Rbbp5/Setd5/Setdb1/Smyd3/Smyd5/Wdr82	24	57	0.421053
MF	GO:0050840	extracellular matrix binding	0.000129432	0.000649297	0.000324761	Adam9/Adamts5/Adgrg1/Adgrg6/Anxa2/Dag1/Ecm1/Gpc1/Itga3/Itga7/Itgav/Itgb1/Lgals1/Ncl/Olfml2b/Plekha2/Rpsa/Slit2/Smoc1/Sparcl1/Spock2/Ssc5d/Thbs4/Tinagl1	24	57	0.421053
MF	GO:0016835	carbon-oxygen lyase activity	6.121e-06	4.67985e-05	2.34074e-05	Aco2/Alad/Auh/Car11/Car12/Car5b/Car7/Car8/Cbs/Cdyl/Dglucy/Eno1/Eno1b/Eno2/Eno3/Fahd2a/Fasn/Fh1/Gatd1/Gmds/Hacd1/Hacd3/Hmbs/Hmga1/Hsd17b4/Ireb2/Ogg1/Park7/Pcbd2/Rps3/Tpi1/Tuba8/Uroc1/Xrcc5	34	81	0.419753
MF	GO:0008143	poly(A) binding	0.00464584	0.0129611	0.00648283	Ddx3x/Eif4a3/Hnrnpdl/Hnrnpu/Khdrbs1/Pabpc1/Pabpc4/Paip2/Paip2b/Pan3/Ppie/Rbms2/Rbms3	13	31	0.419355
MF	GO:0003714	transcription corepressor activity	5.57958e-12	1.27172e-10	6.36083e-11	Asah1/Basp1/Bcorl1/Bhlhe41/Brd7/Btg2/Cbfa2t2/Ccar1/Ccnd1/Cdyl/Cir1/Cited2/Crebbp/Dnajb1/Eno1/Eno1b/Ezh1/Gps2/Hdac1/Hdac3/Hdac9/Hipk1/Hmgb1/Hnrnpu/Hr/Hsbp1/Hspa1a/Irf2bp1/Jazf1/Kmt5a/Lcor/Limd1/Map3k10/Mecp2/Med1/Mier2/Mier3/Mta1/Mta2/Mybbp1a/N4bp2l2/Ncor1/Ncor2/Npat/Nrip1/Nsd1/Phb/Pias1/Prdm8/Prmt5/Rbfox2/Rcor1/Rere/Ruvbl2/Sap30/Sfmbt1/Sfmbt2/Sin3a/Sirt6/Ski/Smarca4/Snw1/Spen/Tcf25/Tcf4/Tle2/Tle4…	80	191	0.418848
MF	GO:0005246	calcium channel regulator activity	0.000950564	0.0034175	0.00170935	Cacnb3/Cacng4/Calm2/Calm3/Cav3/Fkbp1b/Gem/Gnb2/Hpcal4/Itpr1/Nrxn1/Nrxn2/Nrxn3/Pacsin3/Prkg1/Stim1/Stx1a/Ywhae	18	43	0.418605
MF	GO:0032451	demethylase activity	0.000950564	0.0034175	0.00170935	Alkbh3/Fto/Hr/Jmjd1c/Jmjd6/Kdm1a/Kdm2a/Kdm3a/Kdm3b/Kdm4a/Kdm4c/Kdm5a/Kdm6a/Kdm6b/Phf2/Phf8/Riox1/Rsbn1	18	43	0.418605
MF	GO:0004721	phosphoprotein phosphatase activity	9.90606e-11	1.93008e-09	9.65379e-10	Acp1/Acp2/Cdc14b/Cdkn3/Cpped1/Ctdnep1/Ctdsp1/Ctdspl2/Dusp11/Dusp12/Dusp14/Dusp15/Dusp16/Dusp19/Dusp22/Dusp26/Dusp28/Dusp3/Dusp6/Dusp7/Dusp8/Dusp9/Eya3/Ilkap/Lrrc2/Lrrc40/Mtmr1/Mtmr14/Mtmr2/Mtmr7/Pdp2/Pgp/Ppm1d/Ppm1g/Ppm1h/Ppp1ca/Ppp1cc/Ppp1r12a/Ppp1r3c/Ppp1r3d/Ppp1r3e/Ppp2ca/Ppp2cb/Ppp2r1a/Ppp2r3d/Ppp2r5a/Ppp2r5d/Ppp3cb/Ppp3r1/Ppp4c/Ppp6c/Pptc7/Pten/Ptp4a1/Ptpdc1/Ptpn11/Ptpn21/Ptpn3/Ptpn4/Ptpra/P…	71	170	0.417647
MF	GO:0016879	ligase activity, forming carbon-nitrogen bonds	0.000543118	0.00220905	0.00110491	Adss/Asns/Ass1/Cad/Cps1/Ctps/Gart/Gclc/Gclm/Gmps/Gss/Hlcs/Paics/Qrsl1/Tpgs1/Ttll11/Ttll13/Ttll3/Ttll5/Ttll9	20	48	0.416667
MF	GO:0019789	SUMO transferase activity	0.013207	0.0317178	0.0158644	Cbx4/Cbx7/Nsmce2/Pias1/Pias2/Pml/Ranbp2/Sumo2/Uhrf2/Zfp451	10	24	0.416667
MF	GO:0070530	K63-linked polyubiquitin modification-dependent protein binding	0.013207	0.0317178	0.0158644	Optn/Otud7b/Prpf8/Rnf169/Rnf31/Sqstm1/Tab2/Uimc1/Wdr81/Zranb1	10	24	0.416667
MF	GO:0140828	metal cation:monoatomic cation antiporter activity	0.013207	0.0317178	0.0158644	Chp1/Slc24a1/Slc41a1/Slc8a1/Slc8a3/Slc8b1/Slc9a5/Slc9a6/Slc9a8/Slc9a9	10	24	0.416667
MF	GO:0015175	neutral amino acid transmembrane transporter activity	0.00148207	0.00505746	0.00252961	Mfsd12/Sfxn1/Sfxn2/Sfxn3/Slc1a2/Slc1a4/Slc32a1/Slc36a1/Slc36a4/Slc38a2/Slc38a3/Slc38a9/Slc3a2/Slc43a2/Slc6a9/Slc7a5/Slc7a8	17	41	0.414634
MF	GO:0030371	translation repressor activity	0.00731761	0.0188882	0.00944739	Cpeb2/Cpeb4/Eif4ebp1/Eif4ebp2/Ireb2/Paip2/Paip2b/Patl1/Rara/Samd4/Samd4b/Shmt1	12	29	0.413793
MF	GO:0003774	cytoskeletal motor activity	3.69086e-07	3.77852e-06	1.88992e-06	Dnah10/Dnah17/Dnah2/Dnah5/Dnhd1/Dync1h1/Dync2h1/Kif11/Kif13a/Kif15/Kif16b/Kif1a/Kif1b/Kif1c/Kif20a/Kif20b/Kif22/Kif23/Kif24/Kif2a/Kif3a/Kif3b/Kif3c/Kif4/Kif5a/Kif5b/Kif5c/Kif7/Kif9/Kifc1/Myh10/Myh3/Myh6/Myh7/Myh7b/Myh9/Myl3/Myo10/Myo1b/Myo5a/Myo7a/Myo9a/Pin1/Stard9/Tnnt2	45	109	0.412844
MF	GO:0051087	chaperone binding	3.69086e-07	3.77852e-06	1.88992e-06	Atp1a1/Atp1a2/Atp1a3/Atp7a/Bag2/Bag3/Birc2/Cdc37l1/Dnaja2/Dnajb1/Dnajb2/Dnajb5/Dnajb6/Dnajc1/Dnajc10/Dnlz/Erp29/Ficd/Fn1/H2-Q1/H2-Q2/Hes1/Hscb/Hspa2/Hspa8/Hspa9/Hspd1/Hspe1/Ksr1/Lbr/Mapt/Pacrg/Pfdn6/Plg/Ptges3/Rnf207/Sacs/Sdf2l1/Slc12a2/St13/Stub1/Tsc1/Ubl4a/Vwf/Wrap53	45	109	0.412844
MF	GO:0030544	Hsp70 protein binding	0.000482062	0.00198748	0.000994086	Cyp27a1/Dnajb1/Dnajb12/Dnajb2/Dnajc10/Dnajc8/Ern1/Ficd/Mettl21a/Mvd/Nr3c1/Nup62/Pacrg/Rnf207/Rps3/Sacs/St13/Stau2/Stub1/Tsc1/Ttc4	21	51	0.411765
MF	GO:0003724	RNA helicase activity	3.44029e-05	0.000218084	0.00010908	Brip1/Ddx10/Ddx17/Ddx19a/Ddx21/Ddx23/Ddx31/Ddx39b/Ddx3x/Ddx41/Ddx46/Ddx47/Ddx49/Ddx50/Ddx52/Ddx59/Ddx6/Dhx15/Dhx16/Dhx35/Dhx38/Dhx40/Dhx57/Dhx9/Eif4a1/Eif4a3/Mtrex/Snrnp200/Tdrd9/Upf1	30	73	0.410959
MF	GO:0140104	molecular carrier activity	3.44029e-05	0.000218084	0.00010908	Atp7a/Cse1l/Cygb/Eif4enif1/Emc1/Emc2/Emc3/Emc6/Emc7/Hba-a1/Ipo11/Ipo4/Ipo5/Ipo9/Kpna2/Kpna3/Kpna4/Kpnb1/Ndufab1/Nutf2/Oxa1l/Park7/Sco2/Snupn/Tnpo1/Tnpo2/Urm1/Xpo4/Xpo6/Xpo7	30	73	0.410959
MF	GO:0019888	protein phosphatase regulator activity	6.70516e-06	5.0624e-05	2.53208e-05	Arpp19/B3gat3/Bod1l/Cabin1/Calm2/Calm3/Csnk2a1/Dmpk/Elfn1/Ensa/Gna12/Mgat5/Phactr4/Ppp1r14b/Ppp1r14c/Ppp1r15b/Ppp1r16a/Ppp1r16b/Ppp1r7/Ppp1r8/Ppp1r9b/Ppp2r1a/Ppp2r2a/Ppp2r2c/Ppp2r2d/Ppp2r3a/Ppp2r3d/Ppp2r5a/Ppp2r5c/Ppp2r5d/Ppp2r5e/Ppp3r1/Ppp4r3a/Ppp6r1/Ppp6r2/Rcan3	36	88	0.409091
MF	GO:0051536	iron-sulfur cluster binding	9.15171e-05	0.000480664	0.000240416	Abat/Abce1/Aco2/Bola2/Brip1/Cdkal1/Cisd3/Ddx11/Dna2/Dpyd/Ercc2/Etfdh/Glrx2/Glrx3/Ireb2/Isca2/Kif4/Ndufs2/Ndufs7/Nfs1/Nubp1/Nubpl/Pold1/Prim2/Rev3l/Tyw1/Uqcrfs1	27	66	0.409091
MF	GO:0051540	metal cluster binding	9.15171e-05	0.000480664	0.000240416	Abat/Abce1/Aco2/Bola2/Brip1/Cdkal1/Cisd3/Ddx11/Dna2/Dpyd/Ercc2/Etfdh/Glrx2/Glrx3/Ireb2/Isca2/Kif4/Ndufs2/Ndufs7/Nfs1/Nubp1/Nubpl/Pold1/Prim2/Rev3l/Tyw1/Uqcrfs1	27	66	0.409091
MF	GO:0043014	alpha-tubulin binding	0.00130884	0.00451055	0.00225606	Bbs4/Bex4/Cav3/Dip2b/Dnal1/Eml4/Fnta/Gnas/Hsph1/Pacrg/Racgap1/Sncb/Sncg/Spast/Taok1/Tbcel/Trpv4/Washc1	18	44	0.409091
MF	GO:0034593	phosphatidylinositol bisphosphate phosphatase activity	0.0209824	0.0470254	0.0235209	Mtmr1/Mtmr2/Ocrl/Pip4p1/Pip4p2/Pten/Sacm1l/Synj1/Synj2	9	22	0.409091
MF	GO:0070840	dynein complex binding	0.0209824	0.0470254	0.0235209	Apc/Atmin/Bicd1/Cenpf/Fbxw11/Gsk3b/Katnb1/Smc3/Tpr	9	22	0.409091
MF	GO:0120015	sterol transfer activity	0.0209824	0.0470254	0.0235209	Abca1/Apoe/Gramd1b/Npc2/Osbp/Osbpl2/Pltp/Stard3/Stard5	9	22	0.409091
MF	GO:0015453	oxidoreduction-driven active transmembrane transporter activity	0.000745533	0.00280562	0.0014033	Cox5a/Cox7a2l/Cox7b/Cox7c/Cox8a/Cyb561d1/Cyb561d2/Cyc1/ND1/ND4/Ndufa2/Ndufc2/Ndufs2/Ndufs3/Ndufs7/Surf1/Uqcr11/Uqcrfs1/Uqcrh/Uqcrq	20	49	0.408163
MF	GO:0140097	catalytic activity, acting on DNA	1.21282e-12	2.98998e-11	1.49551e-11	Alkbh3/Apex1/Aptx/Arid1a/Brip1/Cdk7/Cecr2/Chd1/Chd2/Chd3/Chd4/Chd5/Chd7/Chd9/Chtf8/Dclre1b/Ddx11/Ddx3x/Dhx9/Dicer1/Dkc1/Dna2/Dnase1l3/Dnmt1/Dnmt3a/Ercc1/Ercc2/Ercc5/Exd2/Fen1/Fto/Hells/Hmga1/Lig3/Mbd4/Mcm3/Mcm4/Mcm5/Mcm6/Mcm7/Mcm8/Mcm9/Meiob/Msh2/Msh6/Ogg1/Pcna/Pif1/Pold1/Polg2/Polh/Poln/Ptbp1/Ptges3/Rad17/Rad50/Rad51/Rad51c/Rad51d/Rad54b/Rad54l/Rad54l2/Rbbp4/Recql4/Rev3l/Rexo2/Rfc2/Rfc3/Rfc4/Rps…	91	223	0.408072
MF	GO:0017025	TBP-class protein binding	0.0115186	0.0285133	0.0142616	Brf2/Cand1/Dr1/Gtf2a2/Naca/Ruvbl1/Ruvbl2/Taf11/Taf13/Thra/Yeats2	11	27	0.407407
MF	GO:0008081	phosphoric diester hydrolase activity	1.02575e-05	7.46448e-05	3.73354e-05	Adprm/Apex1/Enpp1/Gde1/Gdpd5/Gnaq/Gnas/Gnb1/Gpcpd1/Hmox1/Mppe1/Pde11a/Pde1c/Pde4a/Pde4b/Pde4c/Pde4d/Pde6c/Pde7a/Pde8a/Pde8b/Pde9a/Plcb4/Plcd1/Plcd3/Plce1/Plcg1/Plch1/Plcxd2/Pld1/Pld2/Pld6/Smpd2/Smpd3/Smpd4	35	86	0.406977
MF	GO:0019001	guanyl nucleotide binding	2.09985e-20	1.15301e-18	5.76706e-19	Adss/Agap2/Agap3/Ak3/Arf1/Arf4/Arf6/Arhgap35/Arhgap5/Arl10/Arl3/Arl4a/Arl4d/Arl6/Atl2/Bms1/Cdc42/Cnga3/Cplane2/Diras1/Dnajc27/Dnm2/Drg1/Eef1a1/Eef1a2/Eef2/Eefsec/Eftud2/Ehd1/Ehd2/Eif2b1/Eif2s3x/Eif5/Eif5b/Fkbp4/Gbp3/Gem/Gfm1/Gfm2/Gna12/Gna13/Gnai1/Gnai2/Gnai3/Gnao1/Gnaq/Gnas/Gnat2/Gnaz/Gnl1/Gpn2/Gspt1/Gtpbp1/Gtpbp10/Gtpbp2/Gtpbp4/H1f4/Hbs1l/Hras/Hsp90ab1/Ift22/Insr/Irgq/Lrrk1/Lsg1/Mfn2/Mras/Mtif2…	156	384	0.40625
MF	GO:0032561	guanyl ribonucleotide binding	2.09985e-20	1.15301e-18	5.76706e-19	Adss/Agap2/Agap3/Ak3/Arf1/Arf4/Arf6/Arhgap35/Arhgap5/Arl10/Arl3/Arl4a/Arl4d/Arl6/Atl2/Bms1/Cdc42/Cnga3/Cplane2/Diras1/Dnajc27/Dnm2/Drg1/Eef1a1/Eef1a2/Eef2/Eefsec/Eftud2/Ehd1/Ehd2/Eif2b1/Eif2s3x/Eif5/Eif5b/Fkbp4/Gbp3/Gem/Gfm1/Gfm2/Gna12/Gna13/Gnai1/Gnai2/Gnai3/Gnao1/Gnaq/Gnas/Gnat2/Gnaz/Gnl1/Gpn2/Gspt1/Gtpbp1/Gtpbp10/Gtpbp2/Gtpbp4/H1f4/Hbs1l/Hras/Hsp90ab1/Ift22/Insr/Irgq/Lrrk1/Lsg1/Mfn2/Mras/Mtif2…	156	384	0.40625
MF	GO:0015297	antiporter activity	4.67843e-05	0.000282577	0.000141338	Atp1a3/Chp1/Clcn6/Clcn7/Slc24a1/Slc25a10/Slc25a14/Slc25a4/Slc25a5/Slc26a10/Slc32a1/Slc35c1/Slc35c2/Slc35d3/Slc35e3/Slc37a2/Slc38a3/Slc41a1/Slc4a10/Slc4a3/Slc4a7/Slc7a6/Slc8a1/Slc8a3/Slc8b1/Slc9a5/Slc9a6/Slc9a8/Slc9a9/Tmem241	30	74	0.405405
MF	GO:0019003	GDP binding	2.70591e-05	0.00017862	8.93411e-05	Arf1/Arf6/Arl3/Diras1/Eif2b1/Gem/Gnai1/Gnai3/Hras/Mras/Nras/Rab10/Rab11b/Rab14/Rab21/Rab28/Rab2a/Rab35/Rab7/Rab8b/Rab9b/Rala/Rap1a/Rap1b/Rap2a/Rasl12/Rheb/Rhebl1/Rhob/Rit1/Rragd/Trim23	32	79	0.405063
MF	GO:0019787	ubiquitin-like protein transferase activity	2.89133e-23	2.68671e-21	1.34382e-21	Aktip/Anapc11/Anapc2/Arel1/Arih1/Atg3/Birc2/Birc6/Brap/Cbl/Cbll1/Cbx4/Cbx7/Ccnc/Cdc42/Cop1/Cul1/Cul3/Dtl/Ercc8/Fancl/Fbxl14/Fbxo11/Fbxo2/Fbxo30/Fbxo4/Fbxo44/Fbxw11/G2e3/Gid4/Hace1/Hectd1/Hectd2/Hectd3/Herc2/Herc3/Herc4/Huwe1/Irf2bp1/Jade2/Kctd10/Kctd13/Klhl9/Lnx1/Malt1/Marchf3/Marchf5/Marchf8/Marchf9/Med1/Med10/Med12/Med23/Med27/Med6/Mib2/Mkrn1/Mkrn3/Msl2/Mycbp2/Mylip/Nedd4/Neurl1b/Neurl4/Nosip/N…	181	447	0.404922
MF	GO:0004712	protein serine/threonine/tyrosine kinase activity	0.00202788	0.0065733	0.00328779	Acvr2b/Akt1/Braf/Clk2/Clk3/Clk4/Dyrk3/Dyrk4/Map3k7/Mapk1/Mapk8/Prkaa2/Prkaca/Rps6ka1/Rps6ka2/Tesk2/Tnk2	17	42	0.404762
MF	GO:0017124	SH3 domain binding	7.89822e-08	9.83614e-07	4.91978e-07	Abi2/Abl1/Acp1/Adam10/Adam12/Adam17/Adam19/Adam9/Afap1l2/Arhgap17/Arhgap27/Bcar1/Cbl/Ccdc6/Cit/Cntnap1/Crk/Dnm2/Dock4/Elmo2/Eps15/Espn/Evl/Grb2/Grik5/Hip1r/Ilk/Inppl1/Itgb1bp2/Khdrbs1/Lyn/Mapt/Mical1/Mvb12a/Mypn/Picalm/Plscr1/Prkce/Reps1/Rufy2/Sh3bp2/Sh3bp5/Sh3gl1/Sh3kbp1/Shank2/Shank3/Synj1/Synj2/Trp53bp2/Uvrag/Vasp/Wasf2/Wipf3	53	131	0.40458
MF	GO:0004674	protein serine/threonine kinase activity	1.01714e-22	8.77647e-21	4.38976e-21	Aak1/Aatk/Acvr1/Acvr2b/Akt1/Akt2/Alpk3/Amhr2/Atr/Aurka/Bmpr1a/Bmpr2/Braf/Brsk1/Bub1b/Camk1/Camk1d/Camk2a/Camk2b/Camk2g/Camkk1/Camkk2/Camkv/Cask/Ccnd3/Ccnk/Cdc42bpa/Cdc42bpb/Cdc7/Cdk10/Cdk11b/Cdk12/Cdk16/Cdk18/Cdk19/Cdk2/Cdk20/Cdk5/Cdk6/Cdk7/Cdk9/Cdkl1/Cdkl3/Cdkl5/Chek2/Chuk/Cit/Clk2/Clk3/Clk4/Csnk1a1/Csnk1d/Csnk1e/Csnk2a1/Csnk2a2/Csnk2b/Dbf4/Dclk2/Dmpk/Dyrk3/Dyrk4/Eif2ak1/Eif2ak4/Eng/Ern1/Grk5/Gr…	178	441	0.403628
MF	GO:0005516	calmodulin binding	1.26344e-10	2.42259e-09	1.21172e-09	Add1/Add3/Aebp1/Akap12/Akt1/Atp2b1/Cacna1a/Camk1/Camk1d/Camk2a/Camk2b/Camk2g/Camkk1/Camkk2/Camkv/Camsap2/Camsap3/Cask/Cdk5rap2/Edf1/Eef1a1/Epb41/Ewsr1/Gap43/Grin1/Iqgap2/Itpka/Itpkc/Kcnn1/Kcnn3/Kcnn4/Kcnq1/Kcnq2/Kcnq3/Kcnq4/Map2/Map6/Map6d1/Mapkapk2/Mapkapk3/Marcksl1/Myh10/Myh3/Myh6/Myh7/Myh9/Myo10/Myo1b/Myo5a/Myo7a/Nos1/Obscn/Orai1/Pde1c/Phka2/Pik3r1/Pla2g6/Ppp3cb/Rit1/Ryr3/Scn3a/Scn5a/Slc8a1/Sl…	77	191	0.403141
MF	GO:0008080	N-acetyltransferase activity	7.1554e-05	0.000398328	0.000199234	Atat1/Atf2/Brca2/Cdyl/Clock/Crebbp/Ep300/Esco1/Esco2/Gtf3c4/Hgsnat/Kat2b/Kat5/Kat6b/Kat8/Mcm3ap/Mettl8/Naa10/Naa12/Naa15/Naa30/Naa50/Naa80/Nat8l/Ncoa1/Ncoa3/Oga/Supt7l/Tada2a	29	72	0.402778
MF	GO:0042578	phosphoric ester hydrolase activity	2.98255e-18	1.28676e-16	6.43602e-17	Acp1/Acp2/Acp6/Adprm/Alpl/Apex1/Aptx/Atp1a1/Bpnt1/Cdc14b/Cdkn3/Cpped1/Ctdnep1/Ctdsp1/Ctdspl2/Dusp11/Dusp12/Dusp14/Dusp15/Dusp16/Dusp19/Dusp22/Dusp26/Dusp28/Dusp3/Dusp6/Dusp7/Dusp8/Dusp9/Enpp1/Eya3/Fra10ac1/Gde1/Gdpd5/Gnaq/Gnas/Gnb1/Gpcpd1/Hddc2/Hmox1/Ilkap/Inpp1/Inpp5a/Inppl1/Lpin2/Lrrc2/Lrrc40/Minpp1/Mppe1/Mtmr1/Mtmr11/Mtmr14/Mtmr2/Mtmr7/Mtmr9/Nt5c/Nt5c1a/Nt5c2/Nt5dc2/Nt5dc3/Nt5m/Ocrl/Pde11a/Pde…	142	353	0.402266
MF	GO:0016791	phosphatase activity	4.11387e-14	1.27424e-12	6.37344e-13	Acp1/Acp2/Acp6/Alpl/Aptx/Atp1a1/Bpnt1/Cdc14b/Cdkn3/Cpped1/Ctdnep1/Ctdsp1/Ctdspl2/Dusp11/Dusp12/Dusp14/Dusp15/Dusp16/Dusp19/Dusp22/Dusp26/Dusp28/Dusp3/Dusp6/Dusp7/Dusp8/Dusp9/Enpp1/Eya3/Fra10ac1/Hddc2/Ilkap/Inpp1/Inpp5a/Inppl1/Lpin2/Lrrc2/Lrrc40/Minpp1/Mtmr1/Mtmr11/Mtmr14/Mtmr2/Mtmr7/Mtmr9/Nt5c/Nt5c1a/Nt5c2/Nt5dc2/Nt5dc3/Nt5m/Ocrl/Pdp2/Pfkfb1/Pgp/Pip4p1/Pip4p2/Plpp1/Plpp5/Plppr3/Pnkp/Ppm1d/Ppm1g/P…	107	266	0.402256
MF	GO:0019887	protein kinase regulator activity	1.31601e-11	2.83881e-10	1.4199e-10	Afap1l2/Agap2/Als2/Apc/Bmpr1a/Bmpr2/Camk2n1/Camk2n2/Ccna2/Ccnb1/Ccnb2/Ccnc/Ccnd1/Ccnd3/Ccne2/Ccng2/Ccni/Ccnk/Ccnl1/Ccnl2/Ccnq/Ccnt1/Ccnt2/Ccnyl1/Cdk5r1/Cdk5r2/Cep43/Chp1/Cit/Cks1b/Cks2/Csnk2b/Dbf4/Ddx3x/Dele1/Dgkq/Dus2/Dusp19/Egf/Gcn1/Gprc5a/Hexim1/Hexim2/Hmgb1/Hsp90ab1/Hspb1/Incenp/Inka2/Kat2b/Kidins220/Macroh2a1/Map3k7/Mapk8ip2/Mbip/Mob1a/Mob3a/Mt3/Mtcp1/Ncapg2/Nckap1l/Nmnat1/Npm1/Pak2/Parp16/P…	86	214	0.401869
MF	GO:0004842	ubiquitin-protein transferase activity	2.13496e-21	1.51708e-19	7.58804e-20	Aktip/Anapc11/Anapc2/Arel1/Arih1/Birc2/Birc6/Brap/Cbl/Cbll1/Ccnc/Cdc42/Cop1/Cul1/Cul3/Dtl/Ercc8/Fancl/Fbxl14/Fbxo11/Fbxo2/Fbxo30/Fbxo4/Fbxo44/Fbxw11/G2e3/Gid4/Hace1/Hectd1/Hectd2/Hectd3/Herc2/Herc3/Herc4/Huwe1/Irf2bp1/Jade2/Kctd10/Kctd13/Klhl9/Lnx1/Malt1/Marchf3/Marchf5/Marchf8/Marchf9/Med1/Med10/Med12/Med23/Med27/Med6/Mib2/Mkrn1/Mkrn3/Msl2/Mycbp2/Mylip/Nedd4/Neurl1b/Neurl4/Nosip/Nsmce2/Obi1/Peli…	170	424	0.400943
MF	GO:0001671	ATPase activator activity	0.0181146	0.0424078	0.0212113	Atp1b2/Dnaja2/Dnajb1/Dnajb2/Dnajb6/Dnajc10/Dnajc24/Hscb/Nkrf/Rab6a	10	25	0.4
MF	GO:0070412	R-SMAD binding	0.0181146	0.0424078	0.0212113	Jun/Men1/Pax6/Pmepa1/Smad2/Smad3/Smurf1/Trim33/Zc3h3/Zeb2	10	25	0.4
MF	GO:0019207	kinase regulator activity	9.48209e-13	2.4371e-11	1.21897e-11	Afap1l2/Agap2/Akap11/Als2/Apc/Bmpr1a/Bmpr2/Camk2n1/Camk2n2/Ccna2/Ccnb1/Ccnb2/Ccnc/Ccnd1/Ccnd3/Ccne2/Ccng2/Ccni/Ccnk/Ccnl1/Ccnl2/Ccnq/Ccnt1/Ccnt2/Ccnyl1/Cdk5r1/Cdk5r2/Cep43/Chp1/Cit/Cks1b/Cks2/Csnk2b/Dbf4/Ddx3x/Dele1/Dgkq/Dus2/Dusp19/Egf/Gcn1/Gprc5a/Gstp1/Hexim1/Hexim2/Hmgb1/Hsp90ab1/Hspb1/Incenp/Inka2/Kat2b/Kidins220/Macroh2a1/Malt1/Map3k7/Mapk8ip2/Mbip/Mob1a/Mob3a/Mt3/Mtcp1/Ncapg2/Nckap1l/Nmnat1…	98	246	0.398374
MF	GO:0016407	acetyltransferase activity	6.25676e-06	4.75357e-05	2.37761e-05	Acaa1b/Acat2/Atat1/Atf2/Brca2/Casd1/Cdyl/Clock/Crebbp/Ep300/Esco1/Esco2/Fasn/Gcat/Gnpat/Gtf3c4/Hgsnat/Kat2b/Kat5/Kat6b/Kat8/Lpcat1/Lpcat4/Mcm3ap/Mettl8/Mogat2/Naa10/Naa12/Naa15/Naa30/Naa50/Naa80/Nat8l/Ncoa1/Ncoa3/Oga/Pafah1b2/Supt7l/Tada2a	39	98	0.397959
MF	GO:0035091	phosphatidylinositol binding	8.68757e-14	2.43534e-12	1.2181e-12	Acap2/Aida/Akt1/Ankfy1/Anxa2/Ap2a2/Appl1/Arap3/Arhgap33/Asap1/Atg2b/Avil/Bbs5/Bcas3/C2cd2l/Cadps/Ccdc88a/Cert1/Cfl1/Chmp3/Clvs1/Commd1/Dab2/Dennd1b/Eea1/Epb41/Fchsd2/Flii/Gab2/Gap43/Gbf1/Golph3/Gsn/Hip1r/Hs1bp3/Inppl1/Iqgap2/Itpr1/Itpr3/Kcnq1/Kif16b/Ldlrap1/Mapkap1/Mcf2l/Mitd1/Mtss2/Myo10/Myo1b/Nisch/Npm1/Obscn/Osbp/Osbpl2/Pard3/Pask/Pfn2/Picalm/Pigu/Pik3c2a/Pitpna/Pitpnb/Pitpnm1/Plcd1/Pld1/Pld2/…	108	272	0.397059
MF	GO:0005096	GTPase activator activity	3.6839e-12	8.55798e-11	4.28048e-11	Abr/Acap1/Acap2/Agap2/Agap3/Agfg1/Als2/Ankrd27/Arap3/Arhgap10/Arhgap11a/Arhgap15/Arhgap17/Arhgap22/Arhgap23/Arhgap24/Arhgap27/Arhgap33/Arhgap35/Arhgap5/Arhgdia/Arhgef10l/Arhgef12/Arrb1/Asap1/Asap2/Asap3/Chm/Chn2/Depdc1a/Depdc5/Dock4/Dock5/Evi5/Evi5l/Fam13b/Gapvd1/Garnl3/Gdi1/Gdi2/Git2/Gmip/Gnaq/Iqgap2/Jun/Lars/Llgl1/Mtss2/Myo9a/Nckap1l/Nf1/Nprl2/Nprl3/Nrp1/Ocrl/Rabep1/Rabgap1/Rabgap1l/Racgap1/Ran…	94	237	0.396624
MF	GO:0030971	receptor tyrosine kinase binding	4.8697e-05	0.00028885	0.000144475	Angpt1/Cbl/Crk/Dock4/Dok2/Dusp3/Elmo2/Fiz1/Fnta/Frs2/Frs3/Gab2/Grb2/Itgax/Map3k7/Nck2/Nr3c1/Pcna/Pik3r1/Pitpnm1/Plcg1/Ptpn11/Ptprf/Rack1/Rasa1/Sh2b2/Shc4/Tiam1/Tob1/Tradd/Ywhag/Zpr1	32	81	0.395062
MF	GO:0060090	molecular adaptor activity	1.05838e-20	6.3926e-19	3.19741e-19	Abi2/Actn3/Afap1l2/Akap1/Akap12/Ambra1/Anapc1/Ank2/Ank3/Ap1g1/Ap1g2/Ap1m1/Ap2a1/Ap2a2/Ap2m1/Aph1a/Aph1c/Arpc4/Arrb1/Atp1b2/Baiap2/Bbs4/Bet1/Bicd1/Bnip1/Brdt/Cav3/Cbx5/Cdyl/Cnot1/Cntln/Cradd/Crk/Cul1/Cul2/Cul4a/Cul5/Cux1/Dab2/Ddb1/Det1/Dlgap3/Dlgap4/Dok2/Dtl/Dusp19/Dzip1/Epc1/Epn1/Ercc2/Erg28/Fbxo42/Fem1b/Frmd4a/Frs2/Frs3/Fscn1/Fscn3/Gab2/Gab3/Gas2/Gas2l1/Gatad2a/Gnb1/Gnb2/Gnb4/Gphn/Grb2/Grip1/Hcn…	171	433	0.394919
MF	GO:0070717	poly-purine tract binding	0.00484354	0.013389	0.00669684	Dazap1/Ddx3x/Eif4a3/Hnrnpdl/Hnrnpu/Khdrbs1/Pabpc1/Pabpc4/Paip2/Paip2b/Pan3/Patl1/Ppie/Rbms2/Rbms3	15	38	0.394737
MF	GO:0001540	amyloid-beta binding	0.000253628	0.00113897	0.000569683	Apbb2/Apbb3/Apoe/Atp1a3/Bace1/Cd74/Dlgap3/Fbxo2/Fzd4/Fzd5/Gprasp2/Grin1/Hsd17b10/Ide/Insr/Itm2b/Itm2c/Ldlr/Ldlrad3/Ldlrap1/Pfdn1/Pfdn2/Pfdn5/Pfdn6/Scarb1/Vbp1	26	66	0.393939
MF	GO:0003779	actin binding	4.197e-21	2.81665e-19	1.40882e-19	Abl1/Actn1/Actn3/Actn4/Add1/Add3/Afdn/Anln/Arc/Arpc2/Arpc3/Arpc4/Arpc5l/Avil/Baiap2l1/Bloc1s6/Camsap3/Cap1/Capza2/Ccdc88a/Cdk5r1/Cdk5r2/Cfl1/Cfl2/Clasp2/Coro1a/Coro1b/Coro2a/Coro2b/Crocc/Ctnnal1/Cyfip1/Daam1/Dag1/Dbn1/Dbnl/Diaph1/Dixdc1/Dmtn/Dst/Dstn/Eef2/Emd/Enc1/Epb41/Epb41l1/Epb41l2/Espn/Evl/Ezr/Fer/Fgd4/Fhl3/Fkbp15/Flii/Flna/Fmnl3/Frg1/Fscn1/Fscn3/Gas2/Gas2l1/Gsn/Hip1r/Hnrnpu/Homer2/Hpca/Impa…	176	447	0.393736
MF	GO:0097110	scaffold protein binding	4.26943e-05	0.0002618	0.000130946	Atg4b/Baiap2/Braf/Cacna1h/Casp8/Chuk/Cit/Crk/Dlgap3/Dynll1/Dynll2/Homer1/Hsp90aa1/Ikbkb/Il6st/Kars/Kcnh2/Kcnq1/Kif1b/Kif5a/Lyn/Map3k7/Nck2/Nos1/Park7/Pde4d/Phf6/Scn5a/Shank3/Ubtf/Vim/Xiap/Ywhae	33	84	0.392857
MF	GO:0008374	O-acyltransferase activity	0.00135008	0.00462012	0.00231086	Abhd5/Agpat1/Agpat3/Casd1/Cpt2/Dgat2/Gnpat/Gpat2/Gpat3/Gpat4/Lpcat1/Lpcat4/Lpgat1/Mboat1/Mogat2/Pigw/Pnpla3/Porcn/Soat1/Soat2	20	51	0.392157
MF	GO:0051015	actin filament binding	4.8424e-11	9.9146e-10	4.95903e-10	Abl1/Actn1/Actn3/Actn4/Add1/Add3/Afdn/Arpc2/Arpc3/Arpc4/Arpc5l/Avil/Bloc1s6/Camsap3/Capza2/Cdk5r1/Cfl1/Cfl2/Clasp2/Coro1a/Coro1b/Coro2a/Coro2b/Ctnnal1/Dbn1/Dbnl/Dmtn/Dstn/Eef2/Espn/Ezr/Fgd4/Flii/Flna/Fmnl3/Frg1/Fscn1/Fscn3/Gas2/Gas2l1/Gsn/Hip1r/Iqgap2/Itprid2/Marcksl1/Mprip/Myh10/Myh3/Myh6/Myh7/Myh7b/Myh9/Myo10/Myo1b/Myo5a/Myo7a/Myo9a/Myom1/Neb/Nebl/Nrap/Pick1/Pknox2/Plec/Ppp1r9a/Ppp1r9b/Samd14/S…	87	222	0.391892
MF	GO:0022839	ion gated channel activity	0.00419607	0.0120687	0.00603646	Ano10/Ano2/Ano6/Asic1/Clca2/Kcnmb4/Kcnn1/Kcnn3/Kcnn4/Kcnt1/Pkd2l1/Tmem63b/Trpc3/Trpm4/Trpm5/Ttyh2	16	41	0.390244
MF	GO:0004725	protein tyrosine phosphatase activity	1.10198e-05	7.92373e-05	3.96325e-05	Acp1/Cdc14b/Cdkn3/Dusp11/Dusp14/Dusp15/Dusp19/Dusp22/Dusp26/Dusp28/Dusp3/Dusp6/Dusp7/Dusp8/Dusp9/Eya3/Mtmr1/Mtmr14/Mtmr2/Mtmr7/Pgp/Ppp2ca/Pten/Ptp4a1/Ptpdc1/Ptpn11/Ptpn21/Ptpn3/Ptpn4/Ptpra/Ptpre/Ptprf/Ptprn2/Ptprr/Ptprs/Ssh2/Ssh3/Timm50/Ubash3b	39	100	0.39
MF	GO:0043539	protein serine/threonine kinase activator activity	0.000671544	0.00255907	0.00127998	Als2/Bmpr1a/Bmpr2/Ccnb1/Ccnk/Ccnt1/Ccnt2/Ccnyl1/Cdk5r1/Cdk5r2/Cks1b/Cks2/Dbf4/Ddx3x/Dele1/Incenp/Map3k7/Mtcp1/Parp16/Rictor/Strada/Taok1/Tgfb1	23	59	0.389831
MF	GO:0061659	ubiquitin-like protein ligase activity	9.92999e-16	3.74857e-14	1.87494e-14	Anapc11/Anapc2/Arel1/Arih1/Birc2/Brap/Cbl/Cbll1/Cbx4/Cbx7/Ccnc/Cdc42/Cop1/Cul1/Cul3/Fancl/Fbxo2/Fbxo30/Fbxo4/Fbxo44/Fbxw11/G2e3/Gid4/Hace1/Hectd1/Hectd2/Herc2/Herc3/Herc4/Huwe1/Irf2bp1/Jade2/Marchf5/Marchf8/Med1/Med10/Med12/Med23/Med27/Med6/Mib2/Mkrn1/Mkrn3/Msl2/Mycbp2/Mylip/Nedd4/Neurl1b/Neurl4/Nosip/Nsmce2/Peli1/Pias1/Pias2/Pja1/Rabgef1/Rad18/Ranbp2/Rbbp6/Rbx1/Rc3h1/Rc3h2/Rffl/Ring1/Rlim/Rmnd5a…	132	339	0.389381
MF	GO:0008187	poly-pyrimidine tract binding	0.013377	0.0320624	0.0160368	Cpeb2/Dazap1/Hnrnpc/Hnrnpu/Khdrbs1/Msi1/Pabpc1/Pabpc4/Patl1/Rbms2/Rbms3/Ssb	12	31	0.387097
MF	GO:1990841	promoter-specific chromatin binding	0.000168589	0.000805096	0.000402688	Atf2/Atf4/Chd7/Dhx9/Dnmt1/E2f4/Ehmt2/Ercc1/Foxc1/Foxc2/Gtf2f1/Hdac1/Hdac2/Hnrnpu/Hsf1/Irf3/Kdm1a/Macroh2a1/Mecp2/Med1/Nipbl/Nup98/Pcgf1/Prdm15/Setdb1/Smad3/Suz12/Trim33/Zfp609	29	75	0.386667
MF	GO:0019213	deacetylase activity	0.0114658	0.0284409	0.0142254	Amdhd2/Atxn3/Hdac1/Hdac11/Hdac2/Hdac3/Hdac9/Macrod2/Mier2/Mta2/Ndst1/Sirt2/Sirt6	13	34	0.382353
MF	GO:1901505	carbohydrate derivative transmembrane transporter activity	0.00154281	0.00521168	0.00260675	Abcc3/Abcc5/Abcd1/Atp2a1/Slc25a23/Slc25a25/Slc25a4/Slc25a5/Slc29a1/Slc29a2/Slc29a3/Slc33a1/Slc35a2/Slc35a3/Slc35a5/Slc35b4/Slc35c1/Slc35d3/Slc35e3/Slc37a2/Slc50a1	21	55	0.381818
MF	GO:0003727	single-stranded RNA binding	3.253e-05	0.000209022	0.000104548	Ago2/Ago3/Cbx4/Cbx7/Cbx8/Cpeb2/Dazap1/Ddx11/Ddx3x/Dhx9/Eif4a3/Eif4h/Fxr1/Hmgb1/Hnrnpa1/Hnrnpc/Hnrnpdl/Hnrnpu/Jmjd6/Khdrbs1/Lonp1/Msi1/Pabpc1/Pabpc4/Paip2/Paip2b/Pan3/Patl1/Polr2g/Ppie/Rbms2/Rbms3/Rbmx/Ssb/Strbp/Thra/Zfr	37	97	0.381443
MF	GO:0051213	dioxygenase activity	5.59486e-05	0.000326502	0.000163308	Ado/Alkbh3/Alkbh8/Asphd2/Egln2/Egln3/Fto/Hr/Jmjd1c/Jmjd4/Jmjd6/Kdm2a/Kdm3a/Kdm3b/Kdm4a/Kdm4c/Kdm5a/Kdm6a/Kdm6b/Ogfod1/Ogfod2/Ogfod3/P3h2/P3h3/P4ha2/Phf2/Phf8/Phyh/Pir/Plod1/Plod2/Ptgs1/Riox1/Rsbn1/Tet1	35	92	0.380435
MF	GO:0000287	magnesium ion binding	1.19984e-09	1.98549e-08	9.9309e-09	Abl1/Abl2/Adcy10/Adprh/Arf1/Arl3/Atp11b/Atp11c/Atp4a/Atp8a1/Bpnt1/Brsk1/Cdc42bpa/Cdk2/Cerk/Cib2/Csnk1a1/Dxo/Dyrk3/Eno2/Eno3/Ern1/Exd2/Fen1/Gclc/Gem/Gnai1/Gss/Gtpbp10/Hprt/Idh3g/Ilvbl/Irak3/Map3k20/Map3k7/Mark2/Mast2/Mast4/Msh2/Msh6/Mtpap/Nlk/Nt5c1a/Nt5c3b/Nudt12/Nudt18/Nudt5/Pgm1/Pgm2/Pgp/Pif1/Pklr/Pkm/Plscr1/Ppa1/Prkaca/Prkacb/Prps1/Psph/Rap2a/Rexo2/Rheb/Rps6ka1/Rps6ka2/Rps6ka4/Rps6ka5/Sik1/Sik3…	81	213	0.380282
MF	GO:0032934	sterol binding	0.00133327	0.00457554	0.00228857	Cd81/Erlin2/Gramd1b/Insig1/Insig2/Npc1/Npc1l1/Npc2/Osbp/Osbpl1a/Osbpl2/Osbpl3/Osbpl6/Osbpl9/Ptch1/Rorc/Soat1/Soat2/Stard3/Stard5/Syp/Vdac2	22	58	0.37931
MF	GO:0016645	oxidoreductase activity, acting on the CH-NH group of donors	0.0206359	0.0465947	0.0233054	Aifm1/Aifm2/Aldh1l2/Etfdh/Mthfd2l/Mthfr/Pipox/Prodh/Pycr2/Pycrl/Sardh	11	29	0.37931
MF	GO:0017147	Wnt-protein binding	0.0206359	0.0465947	0.0233054	Apcdd1/Cthrc1/Fzd1/Fzd2/Fzd3/Fzd4/Fzd5/Fzd6/Porcn/Reck/Wls	11	29	0.37931
MF	GO:0061630	ubiquitin protein ligase activity	7.00142e-14	2.01374e-12	1.00722e-12	Anapc11/Anapc2/Arel1/Arih1/Birc2/Brap/Cbl/Cbll1/Ccnc/Cdc42/Cop1/Cul1/Cul3/Fancl/Fbxo2/Fbxo30/Fbxo4/Fbxo44/Fbxw11/G2e3/Gid4/Hace1/Hectd1/Hectd2/Herc2/Herc3/Herc4/Huwe1/Irf2bp1/Jade2/Marchf5/Marchf8/Med1/Med10/Med12/Med23/Med27/Med6/Mib2/Mkrn1/Mkrn3/Msl2/Mycbp2/Mylip/Nedd4/Neurl1b/Neurl4/Nosip/Peli1/Pja1/Rabgef1/Rad18/Rbbp6/Rbx1/Rc3h1/Rc3h2/Rffl/Ring1/Rlim/Rmnd5a/Rnf10/Rnf111/Rnf112/Rnf114/Rnf122/R…	124	327	0.379205
MF	GO:0098631	cell adhesion mediator activity	0.00475366	0.013201	0.00660279	Cd47/Cntn1/Cntn6/Dscam/Dscaml1/Emb/Emilin1/Igsf9/Itga10/Itgb1/Jam3/Mypn/Ninj1/Nrcam/Ppp1ca/Prtg/Rpsa	17	45	0.377778
MF	GO:0140303	intramembrane lipid transporter activity	0.00475366	0.013201	0.00660279	Abca1/Abca2/Abca3/Abca7/Abcb1a/Abcb1b/Abcb4/Ano4/Ano6/Atg9a/Atp10d/Atp11b/Atp11c/Atp8a1/Plscr1/Tmem30a/Vmp1	17	45	0.377778
MF	GO:0004879	nuclear receptor activity	0.00232923	0.00734649	0.00367453	Esrra/Nr1d2/Nr1h2/Nr1h3/Nr2c1/Nr2c2/Nr2f1/Nr2f2/Nr3c1/Nr4a3/Nr6a1/Ppara/Rara/Rarb/Rorb/Rorc/Rxrb/Stat3/Thra/Vdr	20	53	0.377358
MF	GO:0098531	ligand-activated transcription factor activity	0.00232923	0.00734649	0.00367453	Esrra/Nr1d2/Nr1h2/Nr1h3/Nr2c1/Nr2c2/Nr2f1/Nr2f2/Nr3c1/Nr4a3/Nr6a1/Ppara/Rara/Rarb/Rorb/Rorc/Rxrb/Stat3/Thra/Vdr	20	53	0.377358
MF	GO:0140030	modification-dependent protein binding	2.96048e-09	4.52692e-08	2.26425e-08	Abraxas2/Agap3/Agl/Ank2/Ank3/Ankrd13b/Babam2/Baz2a/Brcc3/Brd7/Brd9/Brdt/Carm1/Cbx1/Cbx2/Cbx3/Cbx4/Cbx5/Cbx7/Cbx8/Chd1/Chd5/Dnajb2/Dpf2/Eps15/Hdgfl2/Hspd1/Ide/Ing5/Kat8/Kdm4a/Kdm5a/L3mbtl1/Lrwd1/Lyn/Macroh2a1/Mbtd1/Mllt3/Msh6/Ncapg2/Optn/Otud7b/Phf2/Phf8/Phip/Pml/Prpf8/Psme4/Pwwp2a/Rad18/Rad23b/Rbbp5/Rnf169/Rnf31/Rrp8/Setd5/Sgf29/Smarca4/Spin1/Spin4/Sqstm1/Suz12/Tab2/Taf7/Trp53bp1/Ubl7/Ubqln1/Ubql…	80	213	0.375587
MF	GO:0042805	actinin binding	0.00840267	0.0214597	0.0107336	Adora2a/Alms1/Csrp2/Dag1/Hnrnpk/Itgb1/Ldb3/Mypn/Nrap/Pdlim7/Pkd2l1/Rara/Rela/Trpc6/Ttn	15	40	0.375
MF	GO:0045505	dynein intermediate chain binding	0.00840267	0.0214597	0.0107336	Bicd1/Dnah10/Dnah17/Dnah2/Dnah5/Dnhd1/Dync1h1/Dync2h1/Dynll1/Dynll2/Dynlrb1/Dynlt1b/Dynlt2b/Hook3/Htt	15	40	0.375
MF	GO:0001217	DNA-binding transcription repressor activity	1.6756e-13	4.49806e-12	2.24981e-12	Aebp1/Atf3/Atf7/AU041133/Batf3/Bhlhe40/Bhlhe41/Cc2d1a/Crem/Ctcf/Dach1/Dmbx1/E2f7/Elk3/Eno1/Eno1b/Erf/Esrra/Esx1/Etv3/Fezf2/Foxk1/Foxo3/Foxp1/Glis1/Glis3/Gm14322/Gm14325/Gm45871/Gm4924/Hbp1/Hes1/Hey1/Hey2/Heyl/Hinfp/Hsf1/Hsf4/Ikzf5/Jun/Klf12/Lef1/Lrrfip1/Mafk/Max/Msx1/Mxd1/Mxi1/Myc/Mzf1/Nacc2/Nfatc1/Nfatc2/Nfatc3/Nfatc4/Nr1d2/Nr2c1/Nr2f1/Nr3c1/Pax4/Pax6/Pcbp3/Pou4f1/Ppara/Prdm2/Rara/Rela/Rorc/Sall…	125	334	0.374251
MF	GO:0001222	transcription corepressor binding	0.00350577	0.010431	0.0052173	Cnot2/Ehmt2/Eno1/Eno1b/Hdac1/Hdac2/Hdac3/Hes1/Lcor/Lef1/Pbx1/Per1/Per2/Runx3/Six3/Stk36/Suz12/Zbtb16/Zfp568	19	51	0.372549
MF	GO:0016796	exonuclease activity, active with either ribo- or deoxyribonucleic acids and producing 5'-phosphomonoesters	0.00350577	0.010431	0.0052173	Angel2/Apex1/Aptx/Cnot1/Cnot2/Cnot6/Cnot6l/Dclre1b/Dcp2/Dis3/Eri3/Exd2/Meiob/Pan3/Pde12/Pnldc1/Pold1/Rexo2/Usb1	19	51	0.372549
MF	GO:0015171	amino acid transmembrane transporter activity	0.000185266	0.000874222	0.000437263	Ctns/Grik1/Mfsd12/Sfxn1/Sfxn2/Sfxn3/Slc16a10/Slc16a2/Slc1a2/Slc1a4/Slc22a4/Slc25a12/Slc25a22/Slc25a44/Slc32a1/Slc36a1/Slc36a4/Slc38a10/Slc38a2/Slc38a3/Slc38a4/Slc38a9/Slc3a2/Slc43a2/Slc6a15/Slc6a9/Slc7a1/Slc7a15/Slc7a5/Slc7a6/Slc7a7/Slc7a8	32	86	0.372093
MF	GO:0016504	peptidase activator activity	0.00718847	0.0188779	0.00944223	Acrbp/Apaf1/Aph1a/Aph1c/Bad/Cflar/Fbln1/Fn1/Pcolce2/Psenen/Psme3/Psme4/Rack1/Rps27l/Tank/Vcp	16	43	0.372093
MF	GO:0140098	catalytic activity, acting on RNA	1.63895e-14	5.4996e-13	2.75076e-13	Aars/Aars2/Ago2/Ago3/Alkbh3/Alkbh8/Angel2/Apex1/Brip1/Cars/Cdkal1/Cmtr2/Cnot1/Cnot2/Cnot6/Cnot6l/Dcp2/Ddx10/Ddx17/Ddx19a/Ddx21/Ddx23/Ddx31/Ddx39b/Ddx3x/Ddx41/Ddx46/Ddx47/Ddx49/Ddx50/Ddx52/Ddx59/Ddx6/Dhx15/Dhx16/Dhx35/Dhx38/Dhx40/Dhx57/Dhx9/Dicer1/Dimt1/Dis3/Dus1l/Dus2/Dxo/Eif4a1/Eif4a3/Eprs/Eri3/Ern1/Exd2/Fbl/Fbll1/Fdxacb1/Fen1/Fto/Gars/Hars2/Jmjd6/Kars/Khnyn/Lars/Lars2/Mettl14/Mettl2/Mettl3/Mett…	138	371	0.371968
MF	GO:0001227	DNA-binding transcription repressor activity, RNA polymerase II-specific	4.65594e-13	1.22269e-11	6.11558e-12	Aebp1/Atf3/Atf7/AU041133/Batf3/Bhlhe40/Bhlhe41/Cc2d1a/Crem/Ctcf/Dach1/Dmbx1/E2f7/Elk3/Eno1/Eno1b/Erf/Esrra/Esx1/Etv3/Fezf2/Foxk1/Foxo3/Foxp1/Glis1/Glis3/Gm14322/Gm14325/Gm45871/Gm4924/Hbp1/Hes1/Hey1/Hey2/Heyl/Hinfp/Hsf1/Hsf4/Ikzf5/Jun/Klf12/Lef1/Lrrfip1/Mafk/Max/Msx1/Mxd1/Mxi1/Myc/Mzf1/Nacc2/Nfatc1/Nfatc2/Nfatc3/Nfatc4/Nr1d2/Nr2c1/Nr2f1/Nr3c1/Pax4/Pax6/Pcbp3/Pou4f1/Ppara/Prdm2/Rela/Rorc/Sall1/Scr…	123	331	0.371601
MF	GO:0000049	tRNA binding	0.000738597	0.0027882	0.00139459	Aars/Aars2/Aimp1/Alkbh8/Cars/Ctu1/Dus2/Eef1a1/Eefsec/Eif2ak4/Eif2s3x/Elp5/Hsd17b10/Kars/Nsun2/Pstk/Rars/Rpl6/Rpusd4/Sepsecs/Ssb/Trmt1/Trmt10a/Trmt1l/Trnt1/Yars	26	70	0.371429
MF	GO:0046982	protein heterodimerization activity	3.46103e-12	8.19788e-11	4.10037e-11	Abcd1/Abcg4/Add1/Agtr1a/Atf2/Atf3/Atf4/Atf6/Atp1a1/Atp1a2/Atp1b2/Aurka/Bcl2/Bdkrb2/Bhlhe40/Bhlhe41/Cebpa/Cenpa/Cenpt/Chuk/Dr1/Epas1/Erbb2/Ext1/Fxr1/Fxr2/Fzd1/Fzd2/Fzd4/Gabbr1/Gtf2a2/H2ac10/H2ac12/H2ac20/H2ax/H2az1/H2bc14/H2bc21/H2bc22/H2bc3/H2bc9/Hexa/Hif1a/Hip1r/Hsf1/Ikbkb/Irak1/Irak3/Itga3/Itgb1/Jam3/Katnb1/Macroh2a1/Mcl1/Mef2a/Mettl3/Miga1/Miga2/Neurod1/Nfyb/Nfyc/Npas4/Pdgfb/Pdss1/Pef1/Phb/Pik…	114	307	0.371336
MF	GO:0004527	exonuclease activity	0.000636466	0.00244857	0.00122471	Angel2/Apex1/Aptx/Cnot1/Cnot2/Cnot6/Cnot6l/Dclre1b/Dcp2/Dis3/Dxo/Enpp1/Eri3/Exd1/Exd2/Fen1/Meiob/Pan3/Pde12/Pnldc1/Pold1/Rad50/Rexo1/Rexo2/Trir/Usb1/Wrn	27	73	0.369863
MF	GO:0050661	NADP binding	0.00614849	0.0166907	0.00834827	Cbr3/Decr1/Dpyd/Dus2/Fdxr/G6pdx/Gapdh/H6pd/Hibadh/Hmgcr/Lbr/Miox/Mthfr/Mtrr/Nnt/Nos1/Pgd	17	46	0.369565
MF	GO:0140223	general transcription initiation factor activity	0.00614849	0.0166907	0.00834827	Dr1/Gtf2a2/Gtf2e1/Gtf2f1/Gtf2h3/Gtf3c3/Gtf3c4/Gtf3c5/Rrn3/Snapc4/Taf1c/Taf2/Taf6/Taf6l/Taf7/Taf9b/Ubtf	17	46	0.369565
MF	GO:0051219	phosphoprotein binding	3.05239e-05	0.000200396	0.000100233	Abl1/Abl2/Acp2/Aptx/Arrb1/Cbl/Cbx4/Crk/Csnk1a1/Epb41/Fkbp4/Grb2/Ldlrap1/Leo1/Lrp11/Lyn/Mapk1/Men1/Mid2/Mtor/Nck2/Nedd4/Nos1/Pcif1/Phf6/Pik3r1/Pik3r3/Pin1/Plcg1/Ptpn11/Ptpn3/Rasa1/Rtf1/Scaf4/Scaf8/Sh3bp2/Shf/Socs3/Ubash3b/Vav2/Ywhae	41	111	0.369369
MF	GO:0008234	cysteine-type peptidase activity	1.76813e-07	2.03419e-06	1.01745e-06	Atg4a/Atg4b/Atxn3/Bap1/Brcc3/Capn1/Capn10/Capn15/Capn2/Casp2/Casp8/Cflar/Ctsb/Ctsf/Desi1/Desi2/Eif3f/Espl1/Hint1/Josd2/Malt1/Mindy3/Mysm1/Otub1/Otub2/Otud5/Otud6b/Otud7b/Otulin/Senp1/Senp6/Senp7/Senp8/Tank/Tinagl1/Uchl5/Ufsp2/Usp1/Usp10/Usp12/Usp14/Usp21/Usp25/Usp27x/Usp28/Usp30/Usp31/Usp32/Usp33/Usp34/Usp36/Usp38/Usp39/Usp4/Usp44/Usp45/Usp46/Usp5/Usp51/Usp7/Usp9x/Uspl1/Vcpip1/Zranb1/Zup1	65	176	0.369318
MF	GO:1901981	phosphatidylinositol phosphate binding	7.84112e-08	9.83614e-07	4.91978e-07	Acap2/Akt1/Ankfy1/Anxa2/Arap3/Asap1/Atg2b/Avil/Bbs5/Cadps/Cert1/Cfl1/Chmp3/Clvs1/Commd1/Dab2/Dennd1b/Fchsd2/Flii/Gab2/Gap43/Gbf1/Golph3/Gsn/Hip1r/Inppl1/Iqgap2/Kcnq1/Kif16b/Ldlrap1/Mapkap1/Mtss2/Myo10/Myo1b/Npm1/Obscn/Osbp/Osbpl2/Pard3/Pfn2/Picalm/Plcd1/Plek2/Plekha3/Plekha8/Plekhn1/Rab35/Racgap1/Rnf34/Rubcn/Sap30l/Sh3pxd2a/Snx10/Snx11/Snx14/Snx27/Snx3/Syt7/Syt9/Tecpr1/Tpcn1/Tpcn2/Ttpal/Vil1/Wipi…	69	187	0.368984
MF	GO:0050660	flavin adenine dinucleotide binding	0.000237016	0.0010928	0.000546593	Acad10/Acad11/Acad8/Acad9/Acadl/Acadsb/Agps/Aifm1/Aifm2/Coq6/Cyb5r3/Cyb5r4/Dhcr24/Dld/Dpyd/Dus1l/Dus2/Foxred2/Gcdh/Gfer/Ilvbl/Kdm1a/Mical1/Mical2/Mical3/Mthfr/Mtrr/Nos1/Prodh/Qsox1/Sardh/Sdha	32	87	0.367816
MF	GO:0001784	phosphotyrosine residue binding	0.00525852	0.0143717	0.00718836	Abl1/Abl2/Acp2/Cbl/Crk/Grb2/Ldlrap1/Mapk1/Nck2/Pik3r1/Pik3r3/Ptpn11/Ptpn3/Rasa1/Sh3bp2/Shf/Socs3/Vav2	18	49	0.367347
MF	GO:0015459	potassium channel regulator activity	0.00525852	0.0143717	0.00718836	Akt1/Amigo1/Ank2/Arpp19/Cav3/Dpp6/Ensa/Flna/Kcnab2/Kcnmb4/Lrrc55/Prkcz/Slc5a3/Sumo1/Wnk1/Wnk3/Wnk4/Ywhae	18	49	0.367347
MF	GO:0008757	S-adenosylmethionine-dependent methyltransferase activity	1.68434e-06	1.47441e-05	7.37461e-06	Ash1l/Ash2l/Atpsckmt/Carm1/Cmtr2/Comtd1/Coq3/Dimt1/Dnmt1/Dnmt3a/Dot1l/Eef1akmt2/Ehmt2/Etfbkmt/Ezh1/Fbl/Fbll1/Fbxo11/Fdxacb1/Kmt2b/Kmt2c/Kmt2d/Kmt5a/Mettl14/Mettl2/Mettl21a/Mettl23/Mettl3/Mettl8/N6amt1/Nsd1/Nsd3/Nsun2/Pcif1/Pcmt1/Pcmtd2/Prdm8/Prdm9/Prmt1/Prmt2/Prmt5/Prmt6/Prmt9/Rbbp5/Setd5/Setdb1/Smyd3/Smyd5/Tfb1m/Trmt1/Trmt10a/Trmt1l/Trmt2a/Trmt2b/Trmt61a/Wdr82	56	153	0.366013
MF	GO:0043548	phosphatidylinositol 3-kinase binding	0.0108296	0.0270851	0.0135473	Atp1a1/Becn1/Calm3/Cbl/Coro1a/Dnm2/Gsn/Igf1r/Insr/Insrr/Irs2/Pdgfra/Pik3r1/Ptk2/Tlr4	15	41	0.365854
MF	GO:0015085	calcium ion transmembrane transporter activity	7.49074e-06	5.62038e-05	2.81117e-05	Anxa2/Atp2a1/Atp2a2/Atp2b1/Atp2b3/Atp2c1/Atp2c2/Cacna1a/Cacna1b/Cacna1h/Cacna1i/Cacnb3/Cacnb4/Cacng2/Cacng3/Cacng4/Cdk5/Cnr1/Erc1/Grin1/Grin3b/Htr1b/Itgav/Itpr1/Itpr3/Marcksl1/Mcoln1/Mcu/Orai1/Pkd1/Pkd2l1/Ryr3/Sec61a1/Slc24a1/Slc8a1/Slc8a3/Slc8b1/Stim1/Tmem165/Tpcn1/Tpcn2/Trpc1/Trpc3/Trpc6/Trpm2/Trpm4/Trpm5/Trpm7/Trpv4	49	134	0.365672
MF	GO:0016763	pentosyltransferase activity	0.00449736	0.0126051	0.00630476	Hprt/Mtap/Nampt/Parp12/Parp16/Parp2/Parp3/Parp6/Poglut3/Ppat/Qtrt1/Qtrt2/Sirt6/Tnks2/Trpt1/Umps/Xxylt1/Xylt1/Xylt2	19	52	0.365385
MF	GO:1990782	protein tyrosine kinase binding	1.47185e-05	0.000101599	5.08174e-05	Acvr1/Angpt1/Bmpr2/Cbl/Cdh2/Clasp2/Crk/Ctnnd1/Dock4/Dok2/Dscam/Dusp22/Dusp3/Elmo2/Fer/Fiz1/Fnta/Frs2/Frs3/Gab2/Grb2/Hsp90aa1/Itgax/Itgb1/Jup/Khdrbs1/Map3k7/Nck2/Nr3c1/Pcna/Pik3r1/Pitpnm1/Plcg1/Pten/Ptpn11/Ptprf/Rack1/Rasa1/Sh2b2/Shc4/Tiam1/Tob1/Tradd/Vim/Ywhag/Zpr1	46	126	0.365079
MF	GO:0030145	manganese ion binding	0.00189986	0.0062365	0.00311934	Abl1/Abl2/Adcy10/Adprm/Atp2c1/B4galt7/Dcp2/Exd2/Fen1/Galnt1/Galnt2/Gyg/Lap3/Mgat2/Mgat5/Mtpap/Pck2/Pomgnt1/Prkaca/Sod2/Wrn/Xxylt1/Xylt2	23	63	0.365079
MF	GO:0016853	isomerase activity	5.57087e-07	5.56166e-06	2.7818e-06	Cwc27/Degs1/Dkc1/Dse/Enox1/Ero1a/Erp44/Fkbp10/Fkbp14/Fkbp1b/Fkbp3/Fkbp4/Fkbp9/Fuom/Galm/Gfus/Glce/Gne/Gnpda1/Gnpda2/Gstz1/Hsd17b4/Hspd1/Lss/Mcee/Mif/Mri1/Nktr/Pdia3/Pdia5/Pdia6/Pgam1/Pgm1/Pgm2/Pgm2l1/Pin1/Pmm1/Ppia/Ppib/Ppid/Ppie/Ppif/Ppig/Ppil3/Ppwd1/Ptges3/Pus10/Qsox1/Qsox2/Ranbp2/Rpia/Rpusd2/Rpusd3/Rpusd4/Spast/Tmx3/Top1/Top2a/Top2b/Tpi1/Trub1/Txndc5	62	170	0.364706
MF	GO:0015179	L-amino acid transmembrane transporter activity	0.00162958	0.00544472	0.00272331	Ctns/Grik1/Sfxn1/Slc1a2/Slc1a4/Slc25a12/Slc25a22/Slc32a1/Slc36a1/Slc36a4/Slc38a10/Slc38a2/Slc38a3/Slc38a4/Slc38a9/Slc3a2/Slc43a2/Slc6a9/Slc7a1/Slc7a15/Slc7a5/Slc7a6/Slc7a7/Slc7a8	24	66	0.363636
MF	GO:0004715	non-membrane spanning protein tyrosine kinase activity	0.00922273	0.0233565	0.0116823	Abl1/Abl2/Baz1b/Fer/Jak1/Lyn/Matk/Melk/Peak1/Pkdcc/Prkcd/Ptk2/Ptk2b/Ripk2/Tec/Tnk2	16	44	0.363636
MF	GO:0043621	protein self-association	0.000599759	0.00238727	0.00119405	Abcd3/Abl1/Card9/Crk/Ctsb/Dmtn/Eml2/Eml4/Foxp1/Hsf1/Id1/Kctd9/L1cam/Ldb1/Malt1/Mdh2/Myd88/Plec/Ptk2b/Rnf112/Sgta/Shank3/Slc2a1/Tcf4/Tec/Tmem43/Trim32/Ttn/Zfp639	29	80	0.3625
MF	GO:0042393	histone binding	6.92712e-11	1.3718e-09	6.86138e-10	Anp32a/Anp32b/Anp32e/Asf1a/Baz1b/Baz2a/Bcas3/Brd7/Brd9/Brdt/Carm1/Cbx1/Cbx2/Cbx3/Cbx4/Cbx5/Cbx7/Cbx8/Chd1/Chd2/Chd3/Chd4/Chd5/Chd7/Cks1b/Cks2/Dek/Dpf1/Dpf2/Dpf3/Ezh1/Fh1/H2ax/Hdgfl2/Hinfp/Hjurp/Ing5/Ipo9/Kat5/Kat6b/Kat8/Kdm4a/Kdm5a/Kmt2c/Kmt2d/L3mbtl1/Lef1/Lrwd1/Mbtd1/Mcm3ap/Mllt1/Mllt10/Mllt3/Mpnd/Msh6/Mysm1/Nap1l1/Nap1l5/Nasp/Ncapg2/Ncl/Npm1/Phc1/Phf10/Phf2/Phf6/Phf8/Phip/Prmt6/Psme4/Ptma/Pwwp2…	108	298	0.362416
MF	GO:0005245	voltage-gated calcium channel activity	0.00785711	0.0201944	0.0101007	Cacna1a/Cacna1b/Cacna1h/Cacna1i/Cacnb3/Cacnb4/Cacng2/Cacng3/Cacng4/Cdk5/Cnr1/Erc1/Htr1b/Itgav/Marcksl1/Tpcn1/Tpcn2	17	47	0.361702
MF	GO:1901682	sulfur compound transmembrane transporter activity	0.00785711	0.0201944	0.0101007	Abcc10/Abcc3/Abcc5/Abcd1/Ctns/Mfsd12/Slc19a2/Slc1a2/Slc25a10/Slc25a14/Slc25a19/Slc25a26/Slc26a10/Slc26a2/Slc26a4/Slc33a1/Slc36a1	17	47	0.361702
MF	GO:0098632	cell-cell adhesion mediator activity	0.0191749	0.0442893	0.0221524	Cd47/Cntn1/Cntn6/Dscam/Dscaml1/Emb/Igsf9/Jam3/Mypn/Ninj1/Nrcam/Ppp1ca/Prtg	13	36	0.361111
MF	GO:0008013	beta-catenin binding	0.000191981	0.000902385	0.00045135	Apc/Ash2l/Bcl9/Bcl9l/Calcoco1/Cby1/Cdh2/Cdh24/Cdhr5/Csnk2a1/Ctnnb1/Ctnnbip1/Ctnnd1/Ctnnd2/Dlg5/Dvl1/Ep300/Foxo3/Gsk3b/Kdm6b/Lef1/Lzic/Med12/Pin1/Prmt2/Ruvbl2/Sall1/Skp1/Smad3/Sox9/Sufu/Tax1bp3/Tcf4/Tcf7/Tcf7l2	35	97	0.360825
MF	GO:0030295	protein kinase activator activity	4.60059e-05	0.000279272	0.000139685	Afap1l2/Agap2/Als2/Bmpr1a/Bmpr2/Ccnb1/Ccnk/Ccnq/Ccnt1/Ccnt2/Ccnyl1/Cdk5r1/Cdk5r2/Cks1b/Cks2/Dbf4/Ddx3x/Dele1/Dgkq/Dusp19/Egf/Gprc5a/Hmgb1/Incenp/Map3k7/Mapk8ip2/Mob1a/Mob3a/Mt3/Mtcp1/Nckap1l/Pak2/Parp16/Rictor/Rplp1/Rptor/Spdya/Stk11/Strada/Taok1/Tgfb1/Wnk1/Wnt11	43	120	0.358333
MF	GO:0044390	ubiquitin-like protein conjugating enzyme binding	0.0137736	0.0329475	0.0164795	Arih1/Dcun1d3/Dcun1d4/Marchf7/Park7/Ppara/Rnf19a/Rnf19b/Rnf217/Rnf40/Rps3/Siah1a/Siah2/Trim72/Uba2	15	42	0.357143
MF	GO:0017022	myosin binding	0.00129275	0.00448746	0.00224451	Ampd1/Arfgef1/Arfgef2/Coro1a/Fus/Gsn/Kirrel/Llgl1/Myl9/Myrip/Npc1l1/Rab10/Rab11b/Rab14/Rab39b/Rab6a/Rala/Snap25/Spata6/Stx1a/Stxbp5/Taok1/Trak1/Trim2/Trim32/Trpm7/Ush1c	27	76	0.355263
MF	GO:0005543	phospholipid binding	1.08343e-14	3.73937e-13	1.87034e-13	Abca1/Acap2/Adgrb1/Aida/Akt1/Ankfy1/Anxa11/Anxa2/Anxa7/Ap2a2/Apoe/Appl1/Arap3/Arhgap33/Arhgap35/Asap1/Atg2b/Avil/Bad/Baiap2l2/Bbs5/Bcas3/Bscl2/C2cd2l/Cadps/Cavin2/Ccdc88a/Cert1/Cfl1/Chmp3/Clint1/Clvs1/Commd1/Cpne4/Cpne5/Cpne6/Cpne8/Cpne9/Cps1/Dab2/Dennd1b/Dgka/Eea1/Epb41/Epn1/Epn2/Faah/Fchsd2/Flii/Gab2/Gap43/Gbf1/Golph3/Got2/Gramd1b/Gsn/Hip1r/Hmgb1/Hs1bp3/Hspa8/Inppl1/Iqgap2/Itpr1/Itpr3/Kcnq1/Kif…	163	460	0.354348
MF	GO:0019209	kinase activator activity	4.26111e-05	0.0002618	0.000130946	Afap1l2/Agap2/Als2/Bmpr1a/Bmpr2/Ccnb1/Ccnk/Ccnq/Ccnt1/Ccnt2/Ccnyl1/Cdk5r1/Cdk5r2/Cks1b/Cks2/Dbf4/Ddx3x/Dele1/Dgkq/Dusp19/Egf/Gprc5a/Hmgb1/Incenp/Malt1/Map3k7/Mapk8ip2/Mob1a/Mob3a/Mt3/Mtcp1/Nckap1l/Pak2/Parp16/Rictor/Rplp1/Rptor/Spdya/Stk11/Strada/Taok1/Tgfb1/Vac14/Wnk1/Wnt11	45	127	0.354331
MF	GO:0016410	N-acyltransferase activity	0.000351741	0.00152843	0.00076448	Atat1/Atf2/Brca2/Cdyl/Cers2/Cers6/Clock/Crebbp/Ep300/Esco1/Esco2/Gtf3c4/Hgsnat/Kat2b/Kat5/Kat6b/Kat8/Mcm3ap/Mettl8/Naa10/Naa12/Naa15/Naa30/Naa50/Naa80/Nat8l/Ncoa1/Ncoa3/Nmt1/Nmt2/Oga/Plaat3/Supt7l/Tada2a	34	96	0.354167
MF	GO:0016741	transferase activity, transferring one-carbon groups	2.49346e-07	2.73827e-06	1.36961e-06	Aldh1l2/Alkbh8/Ash1l/Ash2l/Atic/Atpsckmt/Cad/Carm1/Cmtr2/Comtd1/Coq3/Dimt1/Dnmt1/Dnmt3a/Dot1l/Eef1akmt2/Ehmt2/Etfbkmt/Ezh1/Fam98a/Fam98b/Fbl/Fbll1/Fbxo11/Fdxacb1/Gart/Hemk1/Kmt2b/Kmt2c/Kmt2d/Kmt5a/Mettl14/Mettl17/Mettl2/Mettl21a/Mettl22/Mettl23/Mettl25/Mettl3/Mettl8/Mgmt/N6amt1/Nsd1/Nsd3/Nsun2/Pcif1/Pcmt1/Pcmtd2/Prdm10/Prdm11/Prdm15/Prdm8/Prdm9/Prmt1/Prmt2/Prmt5/Prmt6/Prmt9/Rbbp5/Rrp8/Setd5/Setdb…	75	214	0.350467
MF	GO:0016765	transferase activity, transferring alkyl or aryl (other than methyl) groups	0.00442895	0.0125004	0.00625238	Agps/Cox10/Dph1/Fdft1/Fnta/Fntb/Gstm1/Gstm7/Gsto2/Gstp1/Gstt2/Gstz1/Hmbs/Mat2a/Mgst2/Mmab/Nans/Pdss1/Rabggtb/Sms/Trmt12/Ubiad1	22	63	0.349206
MF	GO:0008168	methyltransferase activity	8.0367e-07	7.8293e-06	3.91601e-06	Alkbh8/Ash1l/Ash2l/Atpsckmt/Carm1/Cmtr2/Comtd1/Coq3/Dimt1/Dnmt1/Dnmt3a/Dot1l/Eef1akmt2/Ehmt2/Etfbkmt/Ezh1/Fam98a/Fam98b/Fbl/Fbll1/Fbxo11/Fdxacb1/Hemk1/Kmt2b/Kmt2c/Kmt2d/Kmt5a/Mettl14/Mettl17/Mettl2/Mettl21a/Mettl22/Mettl23/Mettl25/Mettl3/Mettl8/Mgmt/N6amt1/Nsd1/Nsd3/Nsun2/Pcif1/Pcmt1/Pcmtd2/Prdm10/Prdm11/Prdm15/Prdm8/Prdm9/Prmt1/Prmt2/Prmt5/Prmt6/Prmt9/Rbbp5/Rrp8/Setd5/Setdb1/Smyd3/Smyd5/Suz12/Tf…	70	201	0.348259
MF	GO:0009055	electron transfer activity	0.00321926	0.00972216	0.00486277	Acadsb/Aifm1/Aifm2/Cox5a/Cox7a2l/Cox7b/Cox7c/Cox8a/Cyc1/Etfdh/Glrx/ND1/ND4/Ndufa2/Ndufc2/Ndufs2/Ndufs3/Ndufs7/Sdha/Surf1/Uqcr11/Uqcrfs1/Uqcrh/Uqcrq	24	69	0.347826
MF	GO:0015485	cholesterol binding	0.0124065	0.0299742	0.0149923	Cd81/Erlin2/Gramd1b/Npc1/Npc1l1/Npc2/Osbpl1a/Osbpl2/Osbpl3/Osbpl6/Ptch1/Soat1/Soat2/Stard3/Stard5/Syp/Vdac2	17	49	0.346939
MF	GO:0099094	ligand-gated cation channel activity	0.000397971	0.00166927	0.000834925	Aqp1/Asic1/Asic4/Ccdc51/Chrna4/Chrnb1/Chrnb2/Chrnb4/Cnga3/Grik1/Grik5/Grin1/Grin3b/Hcn2/Htr3a/Htr3b/Itpr1/Itpr3/Kcnh2/Kcnj11/Kcnj14/Kcnj4/Kcnj6/Kcnk1/Kcnn1/Kcnn3/Mcoln1/P2rx3/Ptk2b/Ryr3/Scnn1a/Tpcn1/Tpcn2/Trpm2/Trpm4/Trpm5	36	104	0.346154
MF	GO:0016874	ligase activity	2.63851e-05	0.000175128	8.75943e-05	Aars/Aars2/Acaca/Acacb/Acsl1/Acsl4/Adss/Asns/Ass1/Atg7/Atp6v1a/Cad/Cars/Cps1/Ctps/Dip2a/Eprs/Gars/Gart/Gclc/Gclm/Gmps/Gss/Hars2/Hlcs/Kars/Lars/Lars2/Lig3/Mccc1/Nars/Paics/Pcca/Pccb/Qrsl1/Rars/Rtca/Rtcb/Sae1/Sucla2/Suclg2/Tarsl2/Tpgs1/Trim25/Ttll11/Ttll13/Ttll3/Ttll5/Ttll9/Uba1/Uba2/Uba3/Uba6/Vars2/Yars	55	162	0.339506
MF	GO:0016747	acyltransferase activity, transferring groups other than amino-acyl groups	1.0871e-06	1.018e-05	5.09175e-06	Abhd4/Abhd5/Acaa1b/Acat2/Agpat1/Agpat3/Aspg/Atat1/Atf2/Brca2/Casd1/Cdyl/Cers2/Cers6/Clock/Cpt2/Crebbp/Dgat2/Elovl7/Ep300/Esco1/Esco2/Fasn/Gcat/Gnpat/Gpat2/Gpat3/Gpat4/Gtf3c4/Hgsnat/Kat2b/Kat5/Kat6b/Kat8/Lpcat1/Lpcat4/Lpgat1/Mboat1/Mcm3ap/Mettl8/Mogat2/Naa10/Naa12/Naa15/Naa30/Naa50/Naa80/Nat8l/Ncoa1/Ncoa3/Nmt1/Nmt2/Oga/Osgepl1/Pafah1b2/Pigw/Plaat3/Pnpla3/Porcn/Sh3glb1/Soat1/Soat2/Supt7l/Tada2a/Zdh…	76	225	0.337778
MF	GO:0005262	calcium channel activity	0.0004577	0.0018935	0.000947079	Anxa2/Cacna1a/Cacna1b/Cacna1h/Cacna1i/Cacnb3/Cacnb4/Cacng2/Cacng3/Cacng4/Cdk5/Cnr1/Erc1/Grin1/Grin3b/Htr1b/Itgav/Itpr1/Itpr3/Marcksl1/Mcoln1/Mcu/Orai1/Pkd1/Pkd2l1/Ryr3/Sec61a1/Slc24a1/Stim1/Tpcn1/Tpcn2/Trpc1/Trpc3/Trpc6/Trpm2/Trpm4/Trpm5/Trpm7/Trpv4	39	116	0.336207
MF	GO:0140101	catalytic activity, acting on a tRNA	0.000335536	0.00146327	0.000731892	Aars/Aars2/Alkbh8/Cars/Cdkal1/Dus1l/Dus2/Eprs/Fto/Gars/Hars2/Kars/Lars/Lars2/Mettl2/Mettl8/Nars/Nsun2/Pop4/Pop5/Pstk/Pus10/Qrsl1/Qtrt1/Qtrt2/Rars/Sepsecs/Tarsl2/Thg1l/Trmt1/Trmt10a/Trmt12/Trmt1l/Trmt2a/Trmt2b/Trmt61a/Trnt1/Trpt1/Tyw1/Vars2/Yars	41	122	0.336066
MF	GO:0016247	channel regulator activity	9.76327e-05	0.000508364	0.00025427	Akt1/Amigo1/Ank2/Arpp19/Bcl2/Cacnb3/Cacng2/Cacng3/Cacng4/Calm2/Calm3/Cav3/Cnih2/Commd1/Dpp6/Ensa/Fgf12/Fkbp1b/Flna/Gem/Gnb2/Hpcal4/Itpr1/Kcnab2/Kcnmb4/Lrrc55/Nedd4/Nos1/Nrxn1/Nrxn2/Nrxn3/Pacsin3/Prkcz/Prkg1/Ptpn3/Rack1/Scn1b/Slc5a3/Snf8/Snta1/Stim1/Stx1a/Stx8/Sumo1/Wnk1/Wnk3/Wnk4/Ywhae/Ywhah	49	146	0.335616
MF	GO:0016757	glycosyltransferase activity	2.31054e-07	2.56068e-06	1.28078e-06	A3galt2/Agl/Alg1/Alg10b/Alg11/Alg12/Alg8/B3galnt2/B3galt1/B3galt4/B3gat3/B3gntl1/B4galnt4/B4galt2/B4galt4/B4galt6/B4galt7/C1galt1/Chpf2/Chsy1/Dpm2/Dpy19l3/Ext1/Extl1/Extl3/Fut11/Galnt1/Galnt11/Galnt12/Galnt15/Galnt2/Galnt5/Gba/Gba2/Gbe1/Glt8d2/Gyg/Hexa/Hexb/Hprt/Mfng/Mgat2/Mgat3/Mgat4b/Mgat5/Mtap/Nampt/Parp12/Parp16/Parp2/Parp3/Parp6/Piga/Pigb/Pigm/Pigp/Pofut2/Poglut3/Pomgnt1/Pomgnt2/Pomt2/Ppat/P…	90	270	0.333333
MF	GO:0004713	protein tyrosine kinase activity	0.000359742	0.00155203	0.000776284	Aatk/Abl1/Abl2/Alk/Baz1b/Chka/Clk2/Clk3/Clk4/Ddr1/Ddr2/Dyrk3/Epha2/Epha8/Erbb2/Fer/Fgfr1/Hipk1/Igf1r/Insr/Insrr/Jak1/Kdr/Ltk/Lyn/Matk/Melk/Nek1/Nrp1/Nrp2/Pdgfra/Peak1/Pkdcc/Prkcd/Ptk2/Ptk2b/Ret/Ripk2/Tec/Tesk2/Tnk2/Ttbk1/Ttn	43	130	0.330769
MF	GO:1902936	phosphatidylinositol bisphosphate binding	0.000782736	0.00292739	0.0014642	Acap2/Anxa2/Asap1/Avil/Cadps/Cfl1/Chmp3/Clvs1/Commd1/Dab2/Flii/Gbf1/Gsn/Hip1r/Kcnq1/Kif16b/Ldlrap1/Mapkap1/Mtss2/Myo1b/Obscn/Osbpl2/Pard3/Pfn2/Picalm/Plcd1/Plek2/Rab35/Sh3pxd2a/Snx14/Snx3/Syt7/Syt9/Tpcn1/Tpcn2/Ttpal/Vil1/Wipi1	38	115	0.330435
MF	GO:0015078	proton transmembrane transporter activity	0.000915071	0.0033096	0.00165538	Atp4a/Atp6v0a1/Atp6v0a2/Atp6v0b/Atp6v0c/Atp6v0d1/Atp6v0e2/Atp6v1a/Atp6v1c1/Atp6v1e1/Atp6v1f/Atp6v1g1/Atp6v1h/Chp1/Cox5a/Cox7a2l/Cox7b/Cox7c/Cox8a/Ctns/Cyc1/Slc15a2/Slc25a4/Slc25a5/Slc32a1/Slc33a1/Slc36a1/Slc45a1/Slc9a5/Slc9a6/Slc9a8/Slc9a9/Surf1/Uqcr11/Uqcrfs1/Uqcrh/Uqcrq	37	112	0.330357
MF	GO:0015081	sodium ion transmembrane transporter activity	0.000199726	0.00093515	0.000467738	Asic1/Asic4/Atp1a1/Atp1a2/Atp1a3/Atp1b2/Atp4a/Cacna1h/Cacna1i/Chp1/Grik1/Grik5/Hcn2/Hcn3/Kcnk1/Nalcn/Pkd2l1/Scn10a/Scn1b/Scn2a/Scn3a/Scn5a/Scn8a/Scn9a/Scnn1a/Slc12a2/Slc1a2/Slc24a1/Slc38a2/Slc41a1/Slc4a10/Slc4a5/Slc4a7/Slc5a3/Slc6a15/Slc6a8/Slc6a9/Slc8a1/Slc8a3/Slc8b1/Slc9a5/Slc9a6/Slc9a8/Slc9a9/Tpcn1/Tpcn2/Trpm2/Trpm5	48	146	0.328767
MF	GO:0030165	PDZ domain binding	0.000689059	0.00261756	0.00130924	Adam17/Adgrb1/Atp2b1/Atp2b3/Baiap2/Cacng3/Cadm1/Cask/Cit/Dlg2/Dlgap3/Dock4/Erc1/Fzd1/Fzd2/Fzd3/Fzd4/Gng5/Grik5/Hcn2/Kcnj4/Kidins220/L1cam/Lin7c/Lnx1/Mpp2/Mpp3/Ncoa2/Phaf1/Plekha1/Plekha2/Pten/Shisa9/Slc22a4/Slc22a5/Snta1/Sstr2/Synj2/Tbc1d10a/Tmem88	40	122	0.327869
MF	GO:0008173	RNA methyltransferase activity	0.0138476	0.0330592	0.0165353	Alkbh8/Cmtr2/Dimt1/Fbl/Fbll1/Fdxacb1/Mettl14/Mettl2/Mettl3/Mettl8/Nsun2/Pcif1/Tfb1m/Trmt1/Trmt10a/Trmt12/Trmt1l/Trmt2a/Trmt2b/Trmt61a	20	61	0.327869
MF	GO:0022804	active transmembrane transporter activity	1.44899e-09	2.36538e-08	1.1831e-08	Abca1/Abca2/Abca3/Abca7/Abcb10/Abcb1a/Abcb1b/Abcb4/Abcb9/Abcc10/Abcc3/Abcc5/Abcd1/Abcd3/Abcg4/Ank/Atp13a1/Atp13a3/Atp1a1/Atp1a2/Atp1a3/Atp1b2/Atp2a1/Atp2a2/Atp2b1/Atp2b3/Atp2c1/Atp2c2/Atp4a/Atp6v0b/Atp6v0c/Atp6v0d1/Atp6v0e2/Atp6v1a/Atp6v1c1/Atp6v1d/Atp6v1e1/Atp6v1f/Atp6v1g1/Atp6v1h/Atp7a/Atp7b/Chp1/Clcn6/Clcn7/Cox5a/Cox7a2l/Cox7b/Cox7c/Cox8a/Ctns/Cyb561d1/Cyb561d2/Cyc1/Ipo8/Kcnj11/Mcu/Mfsd12/ND1/…	132	403	0.327543
MF	GO:0016746	acyltransferase activity	1.65338e-06	1.45787e-05	7.29191e-06	Abhd4/Abhd5/Acaa1b/Acat2/Agpat1/Agpat3/Aspg/Atat1/Ate1/Atf2/Brca2/Casd1/Cdyl/Cers2/Cers6/Clock/Cpt2/Crebbp/Cs/Dgat2/Elovl7/Ep300/Esco1/Esco2/F13a1/Fasn/Gcat/Ggt7/Gnpat/Gpat2/Gpat3/Gpat4/Gtf3c4/Hgsnat/Kat2b/Kat5/Kat6b/Kat8/Kmt2c/Lpcat1/Lpcat4/Lpgat1/Mboat1/Mcm3ap/Mettl8/Mogat2/Naa10/Naa12/Naa15/Naa30/Naa50/Naa80/Nat8l/Ncoa1/Ncoa3/Nmt1/Nmt2/Oga/Osgepl1/Pafah1b2/Pdhx/Pigw/Plaat3/Pnpla3/Porcn/Sh3glb1…	83	254	0.326772
MF	GO:0050839	cell adhesion molecule binding	2.14863e-07	2.42574e-06	1.21329e-06	Actn1/Acvr1/Adam17/Adam9/Afdn/Ank3/Anxa7/Bmpr2/Cadm1/Caml/Cd47/Cd81/Cd9/Cdh18/Cdh2/Cdh22/Cdh24/Cdhr5/Cdk5r1/Cib2/Cntn1/Cntn6/Col16a1/Cpe/Ctnnal1/Ctnnb1/Ctnnd1/Ctnnd2/Dab2/Dchs1/Dscam/Dscaml1/Dst/Emb/Emilin1/Ezr/Fbln1/Fbln5/Fer/Fgfr1/Fn1/Gfra1/Gsk3b/Hmgb1/Igsf9/Ilk/Itga10/Itga3/Itga6/Itga7/Itga8/Itga9/Itgal/Itgav/Itgax/Itgb1/Itgb1bp2/Itgb5/Itgb7/Itgbl1/Jam3/Jup/Kdr/Kirrel/L1cam/Lama5/Lamb2/Lyn/Msn…	100	308	0.324675
MF	GO:0099106	ion channel regulator activity	0.000630114	0.00244856	0.00122471	Akt1/Amigo1/Ank2/Arpp19/Cacnb3/Cacng4/Calm2/Calm3/Cav3/Commd1/Dpp6/Ensa/Fgf12/Fkbp1b/Flna/Gem/Gnb2/Hpcal4/Itpr1/Kcnab2/Kcnmb4/Lrrc55/Nedd4/Nos1/Nrxn1/Nrxn2/Nrxn3/Pacsin3/Prkcz/Prkg1/Ptpn3/Rack1/Scn1b/Slc5a3/Snta1/Stim1/Stx1a/Stx8/Sumo1/Wnk1/Wnk3/Wnk4/Ywhae/Ywhah	44	137	0.321168
MF	GO:0016651	oxidoreductase activity, acting on NAD(P)H	0.010361	0.0261782	0.0130937	Aifm1/Aifm2/Cbr1/Cbr3/Cyb5r3/Cyb5r4/Dcxr/Dhrs4/Duox1/Duox2/Enox1/Mical1/Mical2/Miox/ND1/ND4/Mtrr/Ndufa2/Ndufc2/Ndufs2/Ndufs3/Ndufs7/Nnt/Nqo1	24	75	0.32
MF	GO:0016829	lyase activity	5.74297e-05	0.000330357	0.000165236	Aco2/Adcy10/Adcy9/Alad/Aldoa/Aldoc/Amd1/Asl/Auh/Car11/Car12/Car5b/Car7/Car8/Cbs/Cdyl/Cenpv/Chac2/Csad/Dglucy/Eno1/Eno1b/Eno2/Eno3/Fahd2a/Fasn/Fh1/Gatd1/Ggcx/Gmds/Hacd1/Hacd3/Hal/Hccs/Hmbs/Hmga1/Hmgb1/Hmgcll1/Hsd17b4/Ilvbl/Ireb2/Kyat1/Mgst2/Mvd/Npr2/Ogg1/Paics/Park7/Pcbd2/Pck2/Pisd/Rps3/Shmt1/Thnsl2/Tpi1/Tuba8/Tyw1/Umps/Uroc1/Urod/Usb1/Uxs1/Xrcc5	63	197	0.319797
MF	GO:0045296	cadherin binding	0.0143385	0.0341635	0.0170877	Acvr1/Ank3/Bmpr2/Cdh18/Cdh2/Cdh22/Cdh24/Cdk5r1/Ctnnal1/Ctnnb1/Ctnnd1/Ctnnd2/Dchs1/Fer/Jup/Kdr/Obscn/Pkp2/Pkp3/Ppp1ca/Ptpn11/Rtn4	22	69	0.318841
MF	GO:0004553	hydrolase activity, hydrolyzing O-glycosyl compounds	0.00477814	0.0132385	0.00662157	Acer2/Agl/Amy1/Asah2/Cemip2/Ctbs/Edem2/Fuca1/Galc/Ganc/Gba/Gba2/Gbe1/Glb1l/Gm2a/Gne/Hexa/Hexb/Idua/Kl/Man1a2/Man2a1/Man2b2/Man2c1/Manea/Maneal/Myorg/Naga/Nagpa/Oga/Parg	31	98	0.316327
MF	GO:0005178	integrin binding	0.000483716	0.00198752	0.000994104	Actn1/Adam17/Adam9/Anxa7/Cd81/Cd9/Cib2/Col16a1/Dab2/Dst/Emilin1/Fbln1/Fbln5/Fn1/Gfra1/Gsk3b/Hmgb1/Ilk/Itga10/Itga3/Itga6/Itga7/Itga8/Itga9/Itgal/Itgav/Itgax/Itgb1/Itgb1bp2/Itgb5/Itgb7/Itgbl1/Jam3/Kdr/L1cam/Lama5/Lamb2/Lyn/Myh9/Nisch/Npnt/Ppia/Ptk2/Sema7a/Thbs4/Tln1/Tln2/Tspan4/Vwf	49	155	0.316129
MF	GO:0033218	amide binding	7.73842e-09	1.12627e-07	5.6333e-08	Acaca/Acad9/Acadl/Acbd3/Acbd5/Acot11/Acot7/Adnp/Ap2m1/Apbb2/Apbb3/Apoe/Atp1a3/Bace1/Brap/C2cd2l/Cd74/Cert1/Clip3/Clta/Cltb/Cltc/Csnk1a1/Ctsb/Ctsd/Dbi/Dhcr24/Dld/Dlgap3/Dpp4/Fasn/Fbxo2/Fkbp10/Fkbp1b/Fkbp4/Fnta/Fntb/Folr1/Folr2/Furin/Fzd4/Fzd5/Galr2/Gcdh/Glp1r/Gm11127/Nupl1/Gm7030/Gm8909/Gpr37l1/Gprasp2/Grin1/Gss/Gstm1/Gstm7/H2-M10.1/H2-M3/H2-Q1/H2-Q2/H2-Q4/H2-T22/Hlcs/Hsd17b10/Hsp90ab1/Hspa8/Ide/I…	142	452	0.314159
MF	GO:0005319	lipid transporter activity	0.000423372	0.00176356	0.000882088	Abca1/Abca2/Abca3/Abca7/Abcb1a/Abcb1b/Abcb4/Abcc3/Abcd1/Abcd3/Abcg4/Ano4/Ano6/Apoe/Atg2b/Atg9a/Atp10d/Atp11b/Atp11c/Atp8a1/C2cd2l/Cert1/Fabp3/Fabp5/Gm2a/Gramd1b/Npc1/Npc1l1/Npc2/Osbp/Osbpl1a/Osbpl2/Osbpl3/Osbpl6/Osbpl9/Pitpna/Pitpnb/Pitpnm1/Plekha3/Plekha8/Plscr1/Pltp/Prelid1/Prelid2/Prelid3a/Prelid3b/Slc2a1/Slco2b1/Stard3/Stard5/Tmem30a/Vmp1	52	166	0.313253
MF	GO:0046873	metal ion transmembrane transporter activity	6.2914e-08	8.00001e-07	4.0014e-07	Anxa2/Aqp1/Asic1/Asic4/Atp1a1/Atp1a2/Atp1a3/Atp1b2/Atp2a1/Atp2a2/Atp2b1/Atp2b3/Atp2c1/Atp2c2/Atp4a/Atp7a/Atp7b/Cacna1a/Cacna1b/Cacna1h/Cacna1i/Cacnb3/Cacnb4/Cacng2/Cacng3/Cacng4/Ccdc51/Cdk5/Chp1/Cnnm2/Cnr1/Erc1/Grik1/Grik5/Grin1/Grin3b/Hcn2/Hcn3/Htr1b/Itgav/Itpr1/Itpr3/Kcna4/Kcnab2/Kcnc3/Kcnd1/Kcnh2/Kcnh4/Kcnj11/Kcnj14/Kcnj4/Kcnj6/Kcnk1/Kcnk12/Kcnk3/Kcnmb4/Kcnn1/Kcnn3/Kcnn4/Kcnq1/Kcnq2/Kcnq3/Kcnq…	131	422	0.310427
MF	GO:0016758	hexosyltransferase activity	0.000236777	0.0010928	0.000546593	A3galt2/Agl/Alg1/Alg10b/Alg11/Alg12/Alg8/B3galnt2/B3galt1/B3galt4/B3gat3/B4galnt4/B4galt2/B4galt4/B4galt6/B4galt7/C1galt1/Chpf2/Chsy1/Dpm2/Dpy19l3/Ext1/Extl1/Extl3/Fut11/Galnt1/Galnt11/Galnt12/Galnt15/Galnt2/Galnt5/Gba/Gba2/Gbe1/Gyg/Hexa/Hexb/Mfng/Mgat2/Mgat3/Mgat4b/Mgat5/Piga/Pigb/Pigm/Pigp/Pofut2/Poglut3/Pomgnt1/Pomgnt2/Pomt2/Pygl/Pygm/Pyurf/Stt3a/Tmtc2/Tmtc3/Tmtc4/Uggt1/Wdfy3	60	194	0.309278
MF	GO:0043177	organic acid binding	0.00105832	0.00370565	0.00185347	Aars/Aars2/Acaca/Ass1/Cad/Cep104/Cps1/Cyp26b1/Ddah1/Ddah2/Egln2/Egln3/Fabp3/Fabp5/Folr1/Folr2/Gclc/Got2/Grik1/Grin1/Grin3b/Gss/Hba-a1/Hlcs/Insr/Kars/Mat2a/Nr2f2/Ogfod1/Ogfod2/Ogfod3/P3h2/P3h3/P4ha2/Phyh/Pitpna/Plod1/Plod2/Prodh/Rara/Rars/Sardh/Shmt1/Stx3/Thnsl2/Ubr2/Vdr	47	152	0.309211
MF	GO:0008237	metallopeptidase activity	0.000371187	0.00158488	0.000792714	Adam10/Adam12/Adam17/Adam19/Adam22/Adam33/Adam9/Adamts1/Adamts4/Adamts5/Adamts9/Agbl3/Agbl4/Agtpbp1/Amz1/Atp23/Brcc3/Clca2/Cops6/Cpa2/Cpd/Cpe/Cpm/Cpq/Cpz/Dnpep/Dpp3/Ece1/Ecel1/Eif3f/Ermp1/Ide/Lap3/Lmln/Lnpep/Mep1b/Metap2/Mipep/Mmp15/Mmp16/Mmp17/Mmp21/Mmp23/Mpnd/Mysm1/Nln/Npepps/Pappa/Pmpcb/Prpf8/Psmd7/Rce1/Rnpep/Spg7/Thop1/Ybey/Yme1l1	57	185	0.308108
MF	GO:0048029	monosaccharide binding	0.0106141	0.0266013	0.0133053	Aldoa/Colec11/Egln2/Egln3/Eng/Fuom/G6pdx/Galk1/Gyg/Hk1/Lgals1/Lman2/Lman2l/Ogfod1/Ogfod2/Ogfod3/P3h2/P3h3/P4ha2/Pfkl/Phyh/Plod1/Plod2/Pygl/Rpia/Slc2a3/Slc2a8/Taldo1	28	91	0.307692
MF	GO:0022832	voltage-gated channel activity	0.000429514	0.001783	0.00089181	Ano6/Cacna1a/Cacna1b/Cacna1h/Cacna1i/Cacnb3/Cacnb4/Cacng2/Cacng3/Cacng4/Cdk5/Clcn6/Clcn7/Cnr1/Erc1/Gpr89/Grin1/Grin3b/Hcn2/Hcn3/Htr1b/Itgav/Kcna4/Kcnab2/Kcnc3/Kcnd1/Kcnh2/Kcnh4/Kcnj11/Kcnj14/Kcnj4/Kcnj6/Kcnk1/Kcnk12/Kcnk3/Kcnn1/Kcnn3/Kcnq1/Kcnq2/Kcnq3/Kcnq4/Kcnt1/Lrrc55/Marcksl1/Nalcn/Ptk2b/Scn10a/Scn1b/Scn2a/Scn3a/Scn5a/Scn8a/Scn9a/Snap25/Tmem266/Tpcn1/Tpcn2/Trpm4/Trpm5/Vdac2	60	198	0.30303
MF	GO:0016798	hydrolase activity, acting on glycosyl bonds	0.00304577	0.00924445	0.00462384	Acer2/Adprh/Agl/Amy1/Asah2/Cemip2/Ctbs/Dnph1/Edem2/Fuca1/Galc/Ganc/Gba/Gba2/Gbe1/Glb1l/Gm2a/Gne/Hexa/Hexb/Hpse2/Idua/Il1rap/Kl/Macrod2/Man1a2/Man2a1/Man2b2/Man2c1/Manea/Maneal/Mbd4/Myorg/Naga/Nagpa/Oga/Ogg1/Parg/Pcna/Sarm1/Smug1/Tlr4	42	139	0.302158
MF	GO:0035064	methylated histone binding	0.00657351	0.0174602	0.00873316	Cbx1/Cbx2/Cbx3/Cbx4/Cbx5/Cbx7/Cbx8/Chd1/Chd5/Dpf2/Hdgfl2/Ing5/Kat8/Kdm4a/Kdm5a/L3mbtl1/Lrwd1/Mbtd1/Msh6/Ncapg2/Phf2/Phf8/Pwwp2a/Rbbp5/Rrp8/Setd5/Sgf29/Spin1/Spin4/Suz12/Taf7/Trp53bp1/Zcwpw1/Zmynd8/Zzef1	35	116	0.301724
MF	GO:0140034	methylation-dependent protein binding	0.00657351	0.0174602	0.00873316	Cbx1/Cbx2/Cbx3/Cbx4/Cbx5/Cbx7/Cbx8/Chd1/Chd5/Dpf2/Hdgfl2/Ing5/Kat8/Kdm4a/Kdm5a/L3mbtl1/Lrwd1/Mbtd1/Msh6/Ncapg2/Phf2/Phf8/Pwwp2a/Rbbp5/Rrp8/Setd5/Sgf29/Spin1/Spin4/Suz12/Taf7/Trp53bp1/Zcwpw1/Zmynd8/Zzef1	35	116	0.301724
MF	GO:0005244	voltage-gated ion channel activity	0.00066133	0.00252812	0.0012645	Ano6/Cacna1a/Cacna1b/Cacna1h/Cacna1i/Cacnb3/Cacnb4/Cacng2/Cacng3/Cacng4/Cdk5/Clcn6/Clcn7/Cnr1/Erc1/Gpr89/Grin1/Grin3b/Hcn2/Hcn3/Htr1b/Itgav/Kcna4/Kcnab2/Kcnc3/Kcnd1/Kcnh2/Kcnh4/Kcnj11/Kcnj14/Kcnj4/Kcnj6/Kcnk1/Kcnk12/Kcnk3/Kcnn1/Kcnn3/Kcnq1/Kcnq2/Kcnq3/Kcnq4/Kcnt1/Lrrc55/Marcksl1/Nalcn/Ptk2b/Scn10a/Scn1b/Scn2a/Scn3a/Scn5a/Scn8a/Scn9a/Snap25/Tpcn1/Tpcn2/Trpm4/Trpm5/Vdac2	59	197	0.299492
MF	GO:0022853	active ion transmembrane transporter activity	0.000169283	0.000805096	0.000402688	Atp13a1/Atp13a3/Atp1a1/Atp1a2/Atp1a3/Atp1b2/Atp2a1/Atp2a2/Atp2b1/Atp2b3/Atp2c1/Atp2c2/Atp4a/Atp6v0b/Atp6v0c/Atp6v0d1/Atp6v0e2/Atp6v1a/Atp6v1c1/Atp6v1e1/Atp6v1f/Atp6v1g1/Atp6v1h/Atp7a/Atp7b/Chp1/Cox5a/Cox7a2l/Cox7b/Cox7c/Cox8a/Ctns/Cyc1/Kcnj11/Slc12a2/Slc12a5/Slc12a8/Slc15a2/Slc1a2/Slc24a1/Slc25a4/Slc25a5/Slc26a10/Slc26a2/Slc26a4/Slc32a1/Slc33a1/Slc36a1/Slc37a2/Slc38a2/Slc39a14/Slc41a1/Slc45a1/Slc…	75	252	0.297619
MF	GO:0004620	phospholipase activity	0.0164652	0.0389237	0.0194686	Abhd12/Abhd16a/Abhd4/Abhd6/Aspg/Gde1/Gdpd5/Hmox1/Lypla2/Pgap6/Pla2g6/Plaat3/Plbd2/Plcb4/Plcd1/Plcd3/Plce1/Plcg1/Plch1/Pld1/Pld2/Pld6/Pnpla3/Pnpla6/Pnpla8/Sec23ip/Smpd2/Smpd3/Smpd4	29	98	0.295918
MF	GO:0042277	peptide binding	9.5244e-06	6.97302e-05	3.48772e-05	Adnp/Ap2m1/Apbb2/Apbb3/Apoe/Atp1a3/Bace1/Brap/C2cd2l/Cd74/Clta/Cltb/Cltc/Csnk1a1/Ctsb/Ctsd/Dhcr24/Dlgap3/Dpp4/Fbxo2/Fnta/Fntb/Furin/Fzd4/Fzd5/Galr2/Glp1r/Gm11127/Nupl1/Gm7030/Gm8909/Gpr37l1/Gprasp2/Grin1/Gss/Gstm1/Gstm7/H2-M10.1/H2-M3/H2-Q1/H2-Q2/H2-Q4/H2-T22/Hsd17b10/Hsp90ab1/Hspa8/Ide/Igf1r/Insr/Ipo4/Ipo5/Itm2b/Itm2c/Kdelr1/Kpna2/Kpna3/Kpna4/Kpnb1/Lbr/Ldlr/Ldlrad3/Ldlrap1/Lnpep/Maml1/Mchr1/Memo…	111	377	0.29443
MF	GO:0005261	cation channel activity	3.55359e-05	0.000222422	0.00011125	Ano10/Ano6/Anxa2/Aqp1/Asic1/Asic4/Atp6v1a/Cacna1a/Cacna1b/Cacna1h/Cacna1i/Cacnb3/Cacnb4/Cacng2/Cacng3/Cacng4/Calhm2/Ccdc51/Cdk5/Chrna4/Chrnb1/Chrnb2/Chrnb4/Cnga3/Cnr1/Erc1/Grik1/Grik5/Grin1/Grin3b/Hcn2/Hcn3/Htr1b/Htr3a/Htr3b/Itgav/Itpr1/Itpr3/Kcna4/Kcnab2/Kcnc3/Kcnd1/Kcnh2/Kcnh4/Kcnj11/Kcnj14/Kcnj4/Kcnj6/Kcnk1/Kcnk12/Kcnk3/Kcnmb4/Kcnn1/Kcnn3/Kcnn4/Kcnq1/Kcnq2/Kcnq3/Kcnq4/Kcnt1/Lrrc55/Marcksl1/Mco…	98	334	0.293413
MF	GO:0022843	voltage-gated cation channel activity	0.00454109	0.0126982	0.00635133	Cacna1a/Cacna1b/Cacna1h/Cacna1i/Cacnb3/Cacnb4/Cacng2/Cacng3/Cacng4/Cdk5/Cnr1/Erc1/Grin1/Grin3b/Hcn2/Hcn3/Htr1b/Itgav/Kcna4/Kcnab2/Kcnc3/Kcnd1/Kcnh2/Kcnh4/Kcnj11/Kcnj14/Kcnj4/Kcnj6/Kcnk1/Kcnk12/Kcnk3/Kcnn1/Kcnn3/Kcnq1/Kcnq2/Kcnq3/Kcnq4/Kcnt1/Lrrc55/Marcksl1/Ptk2b/Snap25/Tpcn1/Tpcn2	44	150	0.293333
MF	GO:0004222	metalloendopeptidase activity	0.0160072	0.0379152	0.0189642	Adam10/Adam12/Adam17/Adam19/Adam22/Adam33/Adam9/Adamts1/Adamts4/Adamts5/Adamts9/Atp23/Ece1/Ecel1/Ide/Lmln/Mep1b/Mipep/Mmp15/Mmp16/Mmp17/Mmp21/Mmp23/Nln/Pappa/Pmpcb/Rce1/Spg7/Thop1/Ybey/Yme1l1	31	106	0.292453
MF	GO:0004518	nuclease activity	0.00170007	0.00559588	0.00279891	Ago2/Ago3/Angel2/Apex1/Aptx/Cnot1/Cnot2/Cnot6/Cnot6l/Dclre1b/Dcp2/Dicer1/Dis3/Dna2/Dnase1l3/Dxo/Eme2/Enpp1/Ercc1/Ercc5/Eri3/Ern1/Exd1/Exd2/Fen1/Khnyn/Meiob/N4bp1/N4bp2/Nudt12/Pan3/Pde12/Pld6/Plscr1/Pms2/Pnldc1/Pold1/Pop4/Pop5/Ptbp1/Rad50/Rad51c/Rexo1/Rexo2/Rps3/Slx1b/Smg6/Tatdn3/Trir/Tsen15/Tsn/Tsnax/Usb1/Wrn/Ybey/Zc3h12c/Zc3h12d/Zgrf1	58	200	0.29
MF	GO:0022836	gated channel activity	7.90688e-05	0.000436142	0.000218147	Ano10/Ano2/Ano6/Aqp1/Asic1/Asic4/Cacna1a/Cacna1b/Cacna1h/Cacna1i/Cacnb3/Cacnb4/Cacng2/Cacng3/Cacng4/Ccdc51/Cdk5/Chrna4/Chrnb1/Chrnb2/Chrnb4/Clca2/Clcn6/Clcn7/Cnga3/Cnr1/Erc1/Gabrb3/Gabrr2/Gpr89/Grik1/Grik5/Grin1/Grin3b/Hcn2/Hcn3/Htr1b/Htr3a/Htr3b/Itgav/Itpr1/Itpr3/Kcna4/Kcnab2/Kcnc3/Kcnd1/Kcnh2/Kcnh4/Kcnj11/Kcnj14/Kcnj4/Kcnj6/Kcnk1/Kcnk12/Kcnk3/Kcnmb4/Kcnn1/Kcnn3/Kcnn4/Kcnq1/Kcnq2/Kcnq3/Kcnq4/Kcn…	95	328	0.289634
MF	GO:0072341	modified amino acid binding	0.0208347	0.0469559	0.0234861	Adgrb1/Anxa2/Appl1/Asap1/Cavin2/Cbs/Cpne6/Cps1/Fasn/Folr1/Folr2/Gap43/Gramd1b/Gss/Gstm1/Gstm7/Hmgb1/Hspa8/Mgst2/Mthfr/Plekhn1/Sardh/Scarb1/Smpd3/Syt11/Syt17/Syt6/Syt7/Syt9/Tln1/Trim72	31	108	0.287037
MF	GO:0015079	potassium ion transmembrane transporter activity	0.00657353	0.0174602	0.00873316	Aqp1/Atp1a1/Atp1a2/Atp1a3/Atp1b2/Atp4a/Ccdc51/Grik1/Grik5/Hcn2/Hcn3/Kcna4/Kcnab2/Kcnc3/Kcnd1/Kcnh2/Kcnh4/Kcnj11/Kcnj14/Kcnj4/Kcnj6/Kcnk1/Kcnk12/Kcnk3/Kcnmb4/Kcnn1/Kcnn3/Kcnn4/Kcnq1/Kcnq2/Kcnq3/Kcnq4/Kcnt1/Lrrc55/Pkd2l1/Slc12a2/Slc12a5/Slc12a8/Slc24a1/Slc9a5/Slc9a6/Slc9a8/Slc9a9/Snap25/Trpm5	45	157	0.286624
MF	GO:0015276	ligand-gated ion channel activity	0.0121372	0.0293821	0.0146962	Aqp1/Asic1/Asic4/Ccdc51/Chrna4/Chrnb1/Chrnb2/Chrnb4/Clca2/Cnga3/Gabrb3/Gabrr2/Grik1/Grik5/Grin1/Grin3b/Hcn2/Htr3a/Htr3b/Itpr1/Itpr3/Kcnh2/Kcnj11/Kcnj14/Kcnj4/Kcnj6/Kcnk1/Kcnn1/Kcnn3/Mcoln1/P2rx3/Ptk2b/Ryr3/Scnn1a/Tpcn1/Tpcn2/Trpm2/Trpm4/Trpm5	39	137	0.284672
MF	GO:1901681	sulfur compound binding	0.00069734	0.00264071	0.00132082	Aamp/Acaca/Acad9/Acadl/Acbd3/Acbd5/Acot11/Acot7/Adamts1/Adamts5/Adgrg1/Aplp2/Apoe/Atp1a3/Bmp7/Cbs/Cep104/Chrd/Col5a3/Crispld2/Dbi/Dhtkd1/Dld/Efemp2/Fgf12/Fgf9/Fgfr1/Fn1/Fst/Furin/Gcdh/Gns/Gss/Gstm1/Gstm7/Gstp1/Hlcs/Hmgb1/Hpse2/Hsd17b12/Ilvbl/Insr/Lamc2/Lgr4/Mettl17/Mettl3/Mgst2/N6amt1/Naa80/Ncam1/Nrp1/Nrp2/Ogdh/Pank1/Pcif1/Pcolce2/Pcsk6/Pdcd5/Pitpna/Pnpla3/Ppia/Prmt1/Ptch1/Ptprf/Ptprs/Rcc1/Rpl29/…	80	284	0.28169
MF	GO:0022834	ligand-gated channel activity	0.0154334	0.0366278	0.0183203	Aqp1/Asic1/Asic4/Ccdc51/Chrna4/Chrnb1/Chrnb2/Chrnb4/Clca2/Cnga3/Gabrb3/Gabrr2/Grik1/Grik5/Grin1/Grin3b/Hcn2/Htr3a/Htr3b/Itpr1/Itpr3/Kcnh2/Kcnj11/Kcnj14/Kcnj4/Kcnj6/Kcnk1/Kcnn1/Kcnn3/Mcoln1/P2rx3/Ptk2b/Ryr3/Scnn1a/Tpcn1/Tpcn2/Trpm2/Trpm4/Trpm5	39	139	0.280576
MF	GO:0019842	vitamin binding	0.0177728	0.0417697	0.0208921	Abat/Acaca/Cbs/Csad/Dhtkd1/Egln2/Egln3/Fasn/Folr1/Folr2/Gcat/Ggcx/Got2/Gpt/Hlcs/Ilvbl/Kyat1/Mmab/Nfs1/Ogdh/Ogfod1/Ogfod2/Ogfod3/P3h2/P3h3/P4ha2/Phyh/Plod1/Plod2/Plpbp/Psat1/Pygl/Pygm/Rho/Sardh/Shmt1/Thnsl2/Vdr	38	136	0.279412
MF	GO:0016810	hydrolase activity, acting on carbon-nitrogen (but not peptide) bonds	0.019936	0.0453998	0.0227078	Acer2/Amdhd1/Amdhd2/Ampd1/Ampd2/Asah1/Asah2/Aspg/Asrgl1/Atic/Atxn3/Cad/Cda/Cdadc1/Dclre1b/Dctd/Ddah1/Ddah2/Faah/Gls/Gls2/Hdac1/Hdac11/Hdac2/Hdac3/Hdac9/Hint1/Mier2/Mta2/Mthfd2l/Ndst1/Ngly1/Ntan1/Padi2/Pycrl/Sirt2/Sirt5/Sirt6	38	137	0.277372
MF	GO:0002020	protease binding	0.00911909	0.0231426	0.0115753	Adamts4/Aldoa/Anxa2/Apc/Bcl2/Bdkrb2/Brca2/Cdk5r1/Cflar/Chmp3/Cltc/Cradd/Derl2/Dpp4/Ecm1/Fadd/Flot1/Flot2/Fn1/Furin/Gsk3b/Hspg2/Itga3/Itgav/Itgb1/Lcor/Ldlr/Lonp2/Malt1/Mif/Ndufs7/Nfrkb/Park7/Pten/Rffl/Riok3/Ripk2/Selenos/Serpinb6a/Sh3pxd2a/Spata2/Stim1/Sumo1/Tnfrsf1a/Tnfrsf22/Trip4/Ttn/Ubc/Vcp/Vwf/Xiap	51	185	0.275676
MF	GO:0015291	secondary active transmembrane transporter activity	0.00309628	0.0093742	0.00468873	Ank/Atp1a3/Chp1/Clcn6/Clcn7/Ctns/Mcu/Mfsd12/Slc12a2/Slc12a5/Slc12a8/Slc15a2/Slc16a1/Slc16a10/Slc16a2/Slc16a6/Slc1a2/Slc1a4/Slc22a4/Slc22a5/Slc24a1/Slc25a10/Slc25a14/Slc25a22/Slc25a3/Slc25a4/Slc25a5/Slc26a10/Slc26a2/Slc26a4/Slc2a8/Slc32a1/Slc33a1/Slc35c1/Slc35c2/Slc35d3/Slc35e3/Slc36a1/Slc36a4/Slc37a2/Slc38a2/Slc38a3/Slc38a4/Slc39a14/Slc41a1/Slc45a1/Slc4a10/Slc4a3/Slc4a5/Slc4a7/Slc5a12/Slc5a3/Slc6…	68	247	0.275304
MF	GO:0008514	organic anion transmembrane transporter activity	0.0174464	0.0410824	0.0205484	Abcc5/Ctns/Grik1/Mfsd10/Mfsd12/Mpc1/Sfxn1/Sfxn2/Sfxn3/Slc16a1/Slc1a2/Slc1a4/Slc25a10/Slc25a12/Slc25a14/Slc25a22/Slc25a23/Slc25a25/Slc25a4/Slc25a5/Slc26a10/Slc26a2/Slc26a4/Slc2a1/Slc2a3/Slc2a8/Slc32a1/Slc33a1/Slc35b4/Slc35d3/Slc36a1/Slc36a4/Slc37a2/Slc38a2/Slc38a3/Slc38a9/Slc3a2/Slc4a10/Slc4a3/Slc4a5/Slc4a7/Slc52a2/Slc5a12/Slc6a8/Slc6a9/Slc7a1/Slc7a5/Slc7a8/Slco2b1/Slco3a1	50	187	0.26738
MF	GO:0005216	ion channel activity	0.000545162	0.00220992	0.00110534	Ano10/Ano2/Ano4/Ano6/Anxa2/Apol9a/Aqp1/Asic1/Asic4/Atp6v1a/Cacna1a/Cacna1b/Cacna1h/Cacna1i/Cacnb3/Cacnb4/Cacng2/Cacng3/Cacng4/Calhm2/Ccdc51/Cdk5/Chrna4/Chrnb1/Chrnb2/Chrnb4/Clca2/Clcc1/Clcn6/Clcn7/Cnga3/Cnr1/Erc1/Gabrb3/Gabrr2/Gjc1/Gpr89/Grik1/Grik5/Grin1/Grin3b/Hcn2/Hcn3/Htr1b/Htr3a/Htr3b/Itgav/Itpr1/Itpr3/Kcna4/Kcnab2/Kcnc3/Kcnd1/Kcnh2/Kcnh4/Kcnj11/Kcnj14/Kcnj4/Kcnj6/Kcnk1/Kcnk12/Kcnk3/Kcnmb4/K…	117	439	0.266515
MF	GO:0015267	channel activity	0.00862295	0.0219295	0.0109686	Ano10/Ano2/Ano4/Ano6/Anxa2/Apol9a/Aqp1/Asic1/Asic4/Atp6v1a/Bcl2/Cacna1a/Cacna1b/Cacna1h/Cacna1i/Cacnb3/Cacnb4/Cacng2/Cacng3/Cacng4/Calhm2/Ccdc51/Cdk5/Chrna4/Chrnb1/Chrnb2/Chrnb4/Clca2/Clcc1/Clcn6/Clcn7/Cnga3/Cnr1/Erc1/Gabrb3/Gabrr2/Gjc1/Gpr89/Grik1/Grik5/Grin1/Grin3b/Hcn2/Hcn3/Htr1b/Htr3a/Htr3b/Itgav/Itpr1/Itpr3/Kcna4/Kcnab2/Kcnc3/Kcnd1/Kcnh2/Kcnh4/Kcnj11/Kcnj14/Kcnj4/Kcnj6/Kcnk1/Kcnk12/Kcnk3/Kcn…	119	483	0.246377
MF	GO:0022803	passive transmembrane transporter activity	0.00862295	0.0219295	0.0109686	Ano10/Ano2/Ano4/Ano6/Anxa2/Apol9a/Aqp1/Asic1/Asic4/Atp6v1a/Bcl2/Cacna1a/Cacna1b/Cacna1h/Cacna1i/Cacnb3/Cacnb4/Cacng2/Cacng3/Cacng4/Calhm2/Ccdc51/Cdk5/Chrna4/Chrnb1/Chrnb2/Chrnb4/Clca2/Clcc1/Clcn6/Clcn7/Cnga3/Cnr1/Erc1/Gabrb3/Gabrr2/Gjc1/Gpr89/Grik1/Grik5/Grin1/Grin3b/Hcn2/Hcn3/Htr1b/Htr3a/Htr3b/Itgav/Itpr1/Itpr3/Kcna4/Kcnab2/Kcnc3/Kcnd1/Kcnh2/Kcnh4/Kcnj11/Kcnj14/Kcnj4/Kcnj6/Kcnk1/Kcnk12/Kcnk3/Kcn…	119	483	0.246377

## Sheet: CTRL vs CBN 20µm
ONTOLOGY	ID	Description	pvalue	p.adjust	qvalue	geneID	Count	BG	CountBGRatio
MF	GO:0140776	protein-containing complex destabilizing activity	2.89683e-06	2.26513e-05	1.16463e-05	Fign/Fignl1/Fignl2/Hspa1a/Hspa1b/Hspa8/Katna1/Katnal1/Spast	9	10	0.9
MF	GO:1990948	ubiquitin ligase inhibitor activity	2.89683e-06	2.26513e-05	1.16463e-05	Cdkn2a/Rpl11/Rpl23/Rpl37/Rpl37rt/Rpl5/Rps15/Rps20/Rps7	9	10	0.9
MF	GO:0055105	ubiquitin-protein transferase inhibitor activity	1.31911e-05	8.50404e-05	4.37241e-05	Cdkn2a/Rpl11/Rpl23/Rpl37/Rpl37rt/Rpl5/Rps15/Rps20/Rps7	9	11	0.818182
MF	GO:0031078	histone deacetylase activity (H3-K14 specific)	5.66177e-05	0.000313336	0.000161104	Hdac1/Hdac2/Hdac3/Hdac4/Hdac5/Hdac6/Hdac8/Hdac9	8	10	0.8
MF	GO:0032041	NAD-dependent histone deacetylase activity (H3-K14 specific)	5.66177e-05	0.000313336	0.000161104	Hdac1/Hdac2/Hdac3/Hdac4/Hdac5/Hdac6/Hdac8/Hdac9	8	10	0.8
MF	GO:0061608	nuclear import signal receptor activity	5.13186e-07	4.85923e-06	2.49841e-06	Hikeshi/Ipo11/Ipo4/Ipo5/Ipo9/Kpna1/Kpna2/Kpna4/Kpna6/Kpnb1/Ranbp6/Snupn/Tnpo1	13	17	0.764706
MF	GO:0008353	RNA polymerase II CTD heptapeptide repeat kinase activity	4.37048e-05	0.000246373	0.000126674	Ccnk/Cdk1/Cdk12/Cdk19/Cdk4/Cdk6/Cdk7/Cdk9/Mapk1	9	12	0.75
MF	GO:0032454	histone H3-methyl-lysine-9 demethylase activity	4.37048e-05	0.000246373	0.000126674	Hr/Jmjd1c/Kdm1a/Kdm3a/Kdm4a/Kdm4b/Kdm4c/Phf2/Phf8	9	12	0.75
MF	GO:0035612	AP-2 adaptor complex binding	4.37048e-05	0.000246373	0.000126674	Aak1/Arrb1/Dab2/Fcho1/Gabrb3/Ldlrap1/Otof/Sidt2/Tbc1d5	9	12	0.75
MF	GO:1990459	transferrin receptor binding	0.000172422	0.00082599	0.000424688	Cd81/Chuk/Hfe/Ikbkb/Ikbkg/Snx1/Snx2/Snx4	8	11	0.727273
MF	GO:0046527	glucosyltransferase activity	1.52047e-06	1.27821e-05	6.57203e-06	Alg10b/Alg8/Gba/Gba2/Gyg/Gys1/Plod3/Poglut1/Poglut2/Poglut3/Ugcg/Uggt1/Uggt2	13	18	0.722222
MF	GO:0140658	ATP-dependent chromatin remodeler activity	1.41062e-10	2.5904e-09	1.33187e-09	Arid1a/Atrx/Cecr2/Chd2/Chd3/Chd4/Chd5/Chd7/Chd8/Chd9/Ep400/Ercc6l/Ercc6l2/Hells/Hltf/Ino80/Rad54l/Rad54l2/Shprh/Smarca2/Smarca4/Smarca5/Smarcal1	23	32	0.71875
MF	GO:0140142	nucleocytoplasmic carrier activity	2.76477e-09	4.29602e-08	2.20883e-08	Cse1l/Eif4enif1/Hikeshi/Ipo11/Ipo4/Ipo5/Ipo9/Kpna1/Kpna2/Kpna4/Kpna6/Kpnb1/Nutf2/Ranbp6/Snupn/Tnpo1/Xpo1/Xpo4/Xpo6/Xpo7	20	28	0.714286
MF	GO:0003746	translation elongation factor activity	5.77231e-06	4.13967e-05	2.12844e-05	Eef1a1/Eef1a2/Eef1b2/Eef1d/Eef1g/Eef2/Efl1/Gtpbp1/Gtpbp2/Hbs1l/Tsfm/Tufm	12	17	0.705882
MF	GO:0008320	protein transmembrane transporter activity	5.77231e-06	4.13967e-05	2.12844e-05	Abca1/Sec61a1/Sec61a2/Sec61g/Sec63/Timm17a/Timm22/Timm23/Tmed10/Tomm20/Tomm22/Tomm40	12	17	0.705882
MF	GO:0001163	RNA polymerase I transcription regulatory region sequence-specific DNA binding	0.000660834	0.00261742	0.00134577	Baz2a/Cebpa/Rrn3/Smarca4/Smarcb1/Taf1b/Ubtf	7	10	0.7
MF	GO:0019869	chloride channel inhibitor activity	0.000660834	0.00261742	0.00134577	Stx7/Stx8/Vti1b/Wnk1/Wnk2/Wnk3/Wnk4	7	10	0.7
MF	GO:0032357	oxidized purine DNA binding	0.000660834	0.00261742	0.00134577	Blm/Msh2/Msh6/Mutyh/Recql4/Rps3/Wrn	7	10	0.7
MF	GO:0046975	histone methyltransferase activity (H3-K36 specific)	0.000660834	0.00261742	0.00134577	Nsd1/Nsd2/Nsd3/Setd2/Setd3/Setd5/Smyd2	7	10	0.7
MF	GO:0070878	primary miRNA binding	0.000660834	0.00261742	0.00134577	Ddx3x/Ddx5/Dgcr8/Drosha/Pus10/Smad1/Srf	7	10	0.7
MF	GO:1990247	N6-methyladenosine-containing RNA binding	0.000660834	0.00261742	0.00134577	Hnrnpa2b1/Hnrnpc/Igf2bp3/Ythdc2/Ythdf1/Ythdf2/Ythdf3	7	10	0.7
MF	GO:0016018	cyclosporin A binding	0.000117706	0.000604492	0.000310803	Nktr/Ppia/Ppib/Ppie/Ppig/Ppih/Ppp3ca/Ppp3r1/Ppwd1	9	13	0.692308
MF	GO:0000339	RNA cap binding	2.14394e-05	0.000133254	6.85136e-05	Ago2/Cyfip1/Eif3d/Eif4e/Eif4e2/Eif4g3/Gemin5/Larp1/Lsm1/Ncbp1/Ncbp3	11	16	0.6875
MF	GO:0015095	magnesium ion transmembrane transporter activity	2.14394e-05	0.000133254	6.85136e-05	Cnnm2/Cnnm4/Magt1/Mrs2/Nipa1/Nipa2/Nipal3/Slc41a1/Tusc3/Zdhhc13/Zdhhc17	11	16	0.6875
MF	GO:0050681	nuclear androgen receptor binding	3.41761e-09	5.17769e-08	2.66214e-08	Arid5a/Calr/Ddx5/Ep300/Foxp1/Kdm1a/Kdm3a/Kdm4c/Ncoa3/Nsd1/Park7/Pkn1/Prmt2/Psmc3ip/Rnf14/Rnf4/Rnf6/Smarca4/Tgfb1i1/Trim68/Wipi1/Zbtb7a	22	33	0.666667
MF	GO:0031386	protein tag	0.000429856	0.00183446	0.000943199	Nedd8/Rps27a/Sumo1/Sumo2/Ubb/Ubc/Ubl5/Urm1	8	12	0.666667
MF	GO:0031543	peptidyl-proline dioxygenase activity	0.000429856	0.00183446	0.000943199	Egln2/Egln3/Ogfod1/P3h1/P3h3/P4ha2/P4ha3/P4hb	8	12	0.666667
MF	GO:0035251	UDP-glucosyltransferase activity	0.000429856	0.00183446	0.000943199	Gyg/Gys1/Poglut1/Poglut2/Poglut3/Ugcg/Uggt1/Uggt2	8	12	0.666667
MF	GO:0022884	macromolecule transmembrane transporter activity	1.74947e-06	1.4523e-05	7.46712e-06	Abca1/Abcc5/Hnrnpa3/Sec61a1/Sec61a2/Sec61g/Sec63/Sidt2/Timm17a/Timm22/Timm23/Tmed10/Tomm20/Tomm22/Tomm40	15	23	0.652174
MF	GO:0000400	four-way junction DNA binding	5.01625e-05	0.00028017	0.000144051	Abl1/Blm/Fancm/Hmg20b/Men1/Msh2/Msh6/Rad51c/Rad51d/Wrn/Yy1	11	17	0.647059
MF	GO:0004298	threonine-type endopeptidase activity	0.000273244	0.00123112	0.000632989	Psmb1/Psmb10/Psmb2/Psmb3/Psmb4/Psmb5/Psmb6/Psmb7/Psmb8	9	14	0.642857
MF	GO:0043560	insulin receptor substrate binding	0.000273244	0.00123112	0.000632989	Igf1r/Insr/Insrr/Jak2/Pik3cb/Prkcd/Ptpn11/Wdr6/Zfp592	9	14	0.642857
MF	GO:0030159	signaling receptor complex adaptor activity	1.00184e-09	1.71018e-08	8.79302e-09	Axin1/Crk/Frs2/Frs3/Gnb1/Gnb2/Gnb4/Gnb5/Homer2/Irs1/Ldlrap1/Lrrk2/Magi2/Mapk8ip3/Ptpn11/Pxn/Sh2b1/Sh2b2/Sh2b3/Shank2/Shank3/Sorbs1/Spag9/Spata2/Tradd	25	39	0.641026
MF	GO:0003899	DNA-directed 5'-3' RNA polymerase activity	2.69535e-08	3.4387e-07	1.76803e-07	Crcp/Polr1b/Polr1e/Polr1f/Polr1h/Polr2b/Polr2c/Polr2d/Polr2e/Polr2i/Polr2j/Polr2k/Polr2l/Polr2m/Polr3a/Polr3b/Polr3c/Polr3e/Polr3h/Polrmt/Prim1	21	33	0.636364
MF	GO:0004143	diacylglycerol kinase activity	0.00151556	0.00524815	0.00269837	Agk/Dgkd/Dgke/Dgkg/Dgkh/Dgki/Dgkz	7	11	0.636364
MF	GO:0015926	glucosidase activity	0.00151556	0.00524815	0.00269837	Agl/Ganab/Ganc/Gba/Gba2/Mogs/Pgghg	7	11	0.636364
MF	GO:0032356	oxidized DNA binding	0.00151556	0.00524815	0.00269837	Blm/Msh2/Msh6/Mutyh/Recql4/Rps3/Wrn	7	11	0.636364
MF	GO:0032404	mismatch repair complex binding	0.00151556	0.00524815	0.00269837	Atr/Mcm8/Msh2/Msh6/Mutyh/Pms2/Wrn	7	11	0.636364
MF	GO:0046974	histone methyltransferase activity (H3-K9 specific)	0.00151556	0.00524815	0.00269837	Ehmt2/Prdm8/Setd5/Setdb1/Setdb2/Suv39h1/Suv39h2	7	11	0.636364
MF	GO:0034062	5'-3' RNA polymerase activity	1.74446e-08	2.29814e-07	1.1816e-07	Crcp/Polr1b/Polr1e/Polr1f/Polr1h/Polr2b/Polr2c/Polr2d/Polr2e/Polr2i/Polr2j/Polr2k/Polr2l/Polr2m/Polr3a/Polr3b/Polr3c/Polr3e/Polr3h/Polrmt/Prim1/Tent2	22	35	0.628571
MF	GO:0097747	RNA polymerase activity	1.74446e-08	2.29814e-07	1.1816e-07	Crcp/Polr1b/Polr1e/Polr1f/Polr1h/Polr2b/Polr2c/Polr2d/Polr2e/Polr2i/Polr2j/Polr2k/Polr2l/Polr2m/Polr3a/Polr3b/Polr3c/Polr3e/Polr3h/Polrmt/Prim1/Tent2	22	35	0.628571
MF	GO:0008432	JUN kinase binding	0.000171355	0.000824136	0.000423735	Atn1/Dusp16/Hes1/Kif5b/Map3k1/Mapk8ip1/Mapk8ip3/Ptk2/Spag9/Tgif1	10	16	0.625
MF	GO:0043138	3'-5' DNA helicase activity	0.000171355	0.000824136	0.000423735	Ascc3/Blm/Dhx9/Ercc3/Fancm/Fbh1/Mcm5/Recql4/Ruvbl1/Wrn	10	16	0.625
MF	GO:0061733	peptide-lysine-N-acetyltransferase activity	7.17718e-09	1.01148e-07	5.2006e-08	Atat1/Atf2/Brca2/Cdyl/Crebbp/Ep300/Esco1/Gtf3c4/Kat2a/Kat2b/Kat5/Kat6a/Kat7/Kat8/Mcm3ap/Naa40/Naa50/Ncoa1/Ncoa3/Oga/Supt7l/Tada2a/Taf1/Taf10	24	39	0.615385
MF	GO:0000340	RNA 7-methylguanosine cap binding	0.000929297	0.00356426	0.00183259	Ago2/Cyfip1/Eif4e/Eif4e2/Gemin5/Larp1/Ncbp1/Ncbp3	8	13	0.615385
MF	GO:0004535	poly(A)-specific ribonuclease activity	0.000929297	0.00356426	0.00183259	Cnot6/Cnot6l/Cnot7/Cnot8/Noct/Parn/Pde12/Toe1	8	13	0.615385
MF	GO:0005078	MAP-kinase scaffold activity	0.000929297	0.00356426	0.00183259	Iqgap1/Ksr2/Map2k2/Mapk8ip1/Mapk8ip3/Pxn/Sh3rf1/Spag9	8	13	0.615385
MF	GO:0008097	5S rRNA binding	0.000929297	0.00356426	0.00183259	Eef2/Nop53/Rpf2/Rpl11/Rpl3/Rpl4/Rpl5/Rrs1	8	13	0.615385
MF	GO:1990226	histone methyltransferase binding	0.000929297	0.00356426	0.00183259	Cbx1/Cbx3/Ctnnb1/Hsp90ab1/Lcorl/Per2/Phf1/Wiz	8	13	0.615385
MF	GO:0140296	general transcription initiation factor binding	2.81731e-12	5.99049e-11	3.08005e-11	Atf4/Bcl10/Brf2/Cand1/Cand2/Crebbp/Dr1/Edf1/Fbl/Gtf2a2/Gtf2f1/Hnrnpf/Hnrnpu/Hsf1/Mtor/Naca/Nolc1/Nop58/Optn/Polr1e/Psmc1/Psmc5/Rela/Rnf4/Rptor/Runx2/Ruvbl1/Ruvbl2/Taf1/Taf11/Taf7/Tcf4/Thra/Yeats2/Zbtb43	35	57	0.614035
MF	GO:0004402	histone acetyltransferase activity	3.66999e-08	4.58559e-07	2.35771e-07	Atf2/Brca2/Cdyl/Crebbp/Ep300/Gtf3c4/Kat2a/Kat2b/Kat5/Kat6a/Kat7/Kat8/Mcm3ap/Naa40/Naa50/Ncoa1/Ncoa3/Oga/Supt7l/Tada2a/Taf1/Taf10	22	36	0.611111
MF	GO:0140318	protein transporter activity	1.26351e-05	8.23322e-05	4.23316e-05	Abca1/Igf1r/Lrp2/Sec61a1/Sec61a2/Sec61g/Sec63/Timm17a/Timm22/Timm23/Tmed10/Tomm20/Tomm22/Tomm40	14	23	0.608696
MF	GO:0001222	transcription corepressor binding	7.20575e-11	1.38625e-09	7.12749e-10	Bcl6/Cdc5l/Ctbp2/Eed/Ehmt2/Elob/Eloc/Eno1/Eno1b/Hdac1/Hdac2/Hdac3/Hdac5/Hdac6/Hdgf/Hes1/Lef1/Nek6/Nr1d1/Pbx1/Per1/Per2/Phf1/Phf12/Rora/Stk36/Suz12/Usp11/Wiz/Zbtb16/Zbtb7a	31	51	0.607843
MF	GO:0046966	nuclear thyroid hormone receptor binding	1.52922e-06	1.27821e-05	6.57203e-06	Arid5a/Brd8/Fus/Gas2l1/Hr/Med30/Med4/Ncoa6/Nsd1/Prmt2/Psmc3ip/Rxrb/Tacc1/Taf11/Taf7/Thrap3/Trip12	17	28	0.607143
MF	GO:0048027	mRNA 5'-UTR binding	1.52922e-06	1.27821e-05	6.57203e-06	Aco1/Cct5/Ddx3x/Dhx36/Gnl3/Igf2bp3/Larp1/Mrps11/Myh10/Rara/Rpl26/Rpl41/Rpl5/Rps14/Rps7/Shmt2/Syncrip	17	28	0.607143
MF	GO:0051082	unfolded protein binding	1.56168e-17	7.24064e-16	3.72282e-16	Aip/Calr/Canx/Cct2/Cct3/Cct4/Cct5/Cct6a/Cct7/Cct8/Cdc37/Clgn/Clpx/Clu/Dnaja1/Dnaja2/Dnajb1/Dnajb4/Dnajb5/Dnajb6/Erlec1/Ern1/Heatr3/Hsp90aa1/Hsp90ab1/Hsp90b1/Hspa1a/Hspa1b/Hspa2/Hspa5/Hspa8/Hspa9/Hspe1/Naca/Ndufaf1/Npm1/Nudc/Nudcd2/Pfdn1/Pfdn6/Ptges3/Scg5/Serpinh1/Shq1/Srsf10/St13/Tbce/Tcp1/Tmem67/Tomm20/Ube4b/Uggt1/Uggt2/Vbp1	54	90	0.6
MF	GO:0051010	microtubule plus-end binding	6.58981e-05	0.000359768	0.000184977	Apc/Clasp1/Clasp2/Clip1/Clip3/Dst/Fbxw11/Mapre1/Mapre2/Mapre3/Numa1/Stim1	12	20	0.6
MF	GO:0099186	structural constituent of postsynapse	6.58981e-05	0.000359768	0.000184977	Actb/Actg1/Camk2b/Dlg1/Dlg2/Dlg4/Dnm3/Ina/Magi2/Nefh/Shank2/Shank3	12	20	0.6
MF	GO:0003688	DNA replication origin binding	0.000566623	0.00234385	0.0012051	Cdc45/Ddx11/Dhx9/Kat7/Mcm10/Mcm5/Orc1/Orc2/Orc5	9	15	0.6
MF	GO:0017136	NAD-dependent histone deacetylase activity	0.000566623	0.00234385	0.0012051	Hdac1/Hdac2/Hdac3/Hdac4/Hdac5/Hdac6/Hdac8/Hdac9/Sirt7	9	15	0.6
MF	GO:0042171	lysophosphatidic acid acyltransferase activity	0.000566623	0.00234385	0.0012051	Abhd4/Abhd5/Abhd8/Agpat1/Agpat4/Gpat2/Gpat3/Lpcat1/Sh3glb1	9	15	0.6
MF	GO:0106222	lncRNA binding	0.000566623	0.00234385	0.0012051	Atp2a2/Celf1/Ddx17/Elavl1/Hnrnpu/Kdm1a/Ppme1/Smarca4/Suz12	9	15	0.6
MF	GO:0004551	dinucleotide phosphatase activity	0.00511958	0.0149878	0.00770606	Enpp1/Enpp5/Itpa/Nudt12/Nudt13/Nudt15	6	10	0.6
MF	GO:0004726	non-membrane spanning protein tyrosine phosphatase activity	0.00511958	0.0149878	0.00770606	Acp1/Dusp22/Ptpn11/Ptpn12/Ptpn4/Ptpn6	6	10	0.6
MF	GO:0005049	nuclear export signal receptor activity	0.00511958	0.0149878	0.00770606	Cse1l/Eif4enif1/Xpo1/Xpo4/Xpo6/Xpo7	6	10	0.6
MF	GO:0005391	P-type sodium:potassium-exchanging transporter activity	0.00511958	0.0149878	0.00770606	Atp1a1/Atp1a3/Atp1b2/Atp1b3/Atp4a/Cpox	6	10	0.6
MF	GO:0008140	cAMP response element binding protein binding	0.00511958	0.0149878	0.00770606	Atf2/Atf4/Crebbp/Crtc1/Crtc3/Sik1	6	10	0.6
MF	GO:0008190	eukaryotic initiation factor 4E binding	0.00511958	0.0149878	0.00770606	Ddx3x/Eif4ebp2/Eif4g1/Hhex/Larp1/Rbx1	6	10	0.6
MF	GO:0008554	P-type sodium transporter activity	0.00511958	0.0149878	0.00770606	Atp1a1/Atp1a3/Atp1b2/Atp1b3/Atp4a/Cpox	6	10	0.6
MF	GO:0034452	dynactin binding	0.00511958	0.0149878	0.00770606	Bicd1/Bicd2/Bicdl1/Gsk3b/Hook3/Htt	6	10	0.6
MF	GO:0036435	K48-linked polyubiquitin modification-dependent protein binding	0.00511958	0.0149878	0.00770606	Rnf31/Ubqln4/Ubxn1/Ufd1/Vcp/Zfand2b	6	10	0.6
MF	GO:0050815	phosphoserine residue binding	0.00511958	0.0149878	0.00770606	Leo1/Pin1/Rtf1/Scaf4/Scaf8/Ywhae	6	10	0.6
MF	GO:0070016	armadillo repeat domain binding	0.00511958	0.0149878	0.00770606	Axin1/Chd8/Lef1/Strn/Strn4/Tcf7l2	6	10	0.6
MF	GO:0070990	snRNP binding	0.00511958	0.0149878	0.00770606	Snrnp70/Snrpb/Snrpb2/Snrpd1/Snrpd2/Strap	6	10	0.6
MF	GO:0098879	structural constituent of postsynaptic specialization	0.00511958	0.0149878	0.00770606	Dlg1/Dlg2/Dlg4/Magi2/Shank2/Shank3	6	10	0.6
MF	GO:0097718	disordered domain specific binding	7.40717e-08	8.39018e-07	4.31387e-07	Ap2a2/Ap2m1/Calm1/Calm2/Calm3/Cdkn2a/Cltc/Crebbp/Ctnnb1/Fyn/Gapdh/Hsp90aa1/Hsp90ab1/Hspa1a/Hspa2/Myo5a/Ncoa3/Numa1/Rb1/Rrm1/Siah1a/Smad2	22	37	0.594595
MF	GO:0051059	NF-kappaB binding	5.99043e-07	5.58493e-06	2.87153e-06	Akap8/Apex1/Bcl10/Cdk5rap3/Cdkn2a/Commd7/Cpne1/Ep300/Faf1/Gsk3b/Hdac1/Hdac2/Hdac3/Mtdh/Npm1/Psma6/Rela/Rnf25/Trp53bp2	19	32	0.59375
MF	GO:0017025	TBP-class protein binding	4.8954e-06	3.61782e-05	1.86012e-05	Brf2/Cand1/Cand2/Dr1/Gtf2a2/Hnrnpf/Naca/Psmc1/Psmc5/Rnf4/Ruvbl1/Ruvbl2/Taf1/Taf11/Thra/Yeats2	16	27	0.592593
MF	GO:0046965	nuclear retinoid X receptor binding	4.06045e-05	0.000233235	0.000119919	Arid5a/Fus/Hmga1/Med25/Ncoa1/Ncoa6/Ncor2/Nr1h2/Nrip1/Nsd1/Pparg/Tacc1/Vdr	13	22	0.590909
MF	GO:0070840	dynein complex binding	4.06045e-05	0.000233235	0.000119919	Apc/Bicd1/Bicd2/Dctn6/Fbxw11/Gpsm2/Gsk3b/Hdac6/Katna1/Katnb1/Numa1/Ppp1r42/Smc3	13	22	0.590909
MF	GO:0019213	deacetylase activity	3.73232e-07	3.56187e-06	1.83136e-06	Adprs/Amdhd2/Atxn3/Hdac1/Hdac10/Hdac2/Hdac3/Hdac4/Hdac5/Hdac6/Hdac8/Hdac9/Macrod1/Macrod2/Mta2/Ndst1/Oard1/Pigl/Sirt7/Ydjc	20	34	0.588235
MF	GO:0055106	ubiquitin-protein transferase regulator activity	2.49566e-05	0.000151237	7.77595e-05	Btrc/Cdc20/Cdkn2a/Fzr1/Ring1/Rpl11/Rpl23/Rpl37/Rpl37rt/Rpl5/Rps15/Rps20/Rps7/Ube2l3	14	24	0.583333
MF	GO:0004312	fatty acid synthase activity	0.00303554	0.00978473	0.00503088	Elovl1/Elovl4/Elovl5/Elovl6/Elovl7/Fasn/Mcat	7	12	0.583333
MF	GO:0005068	transmembrane receptor protein tyrosine kinase adaptor activity	0.00303554	0.00978473	0.00503088	Frs2/Frs3/Irs1/Sh2b1/Sh2b2/Sh2b3/Tradd	7	12	0.583333
MF	GO:0016273	arginine N-methyltransferase activity	0.00303554	0.00978473	0.00503088	Carm1/Fbxo11/Mettl23/Prmt2/Prmt5/Prmt6/Prmt9	7	12	0.583333
MF	GO:0016274	protein-arginine N-methyltransferase activity	0.00303554	0.00978473	0.00503088	Carm1/Fbxo11/Mettl23/Prmt2/Prmt5/Prmt6/Prmt9	7	12	0.583333
MF	GO:0045294	alpha-catenin binding	0.00303554	0.00978473	0.00503088	Cdh2/Cdh24/Ctnnb1/Pkp2/Pkp3/Ptprt/Vcl	7	12	0.583333
MF	GO:0097157	pre-mRNA intronic binding	0.00303554	0.00978473	0.00503088	Ep300/Hnrnpa2b1/Hnrnpl/Prpf8/Rbm41/Rbm7/Rnpc3	7	12	0.583333
MF	GO:0031418	L-ascorbic acid binding	0.000209132	0.000978386	0.000503044	Egln2/Egln3/Ogfod1/Ogfod2/P3h1/P3h3/P4ha2/P4ha3/Phyh/Plod1/Plod3	11	19	0.578947
MF	GO:0031492	nucleosomal DNA binding	0.000209132	0.000978386	0.000503044	H1f0/H1f10/H1f2/H1f3/H1f4/H2az1/H3f3a/H3f3b/Hmgn1/Hmgn3/Macroh2a1	11	19	0.578947
MF	GO:0070003	threonine-type peptidase activity	0.000209132	0.000978386	0.000503044	Asrgl1/Ggt7/Psmb1/Psmb10/Psmb2/Psmb3/Psmb4/Psmb5/Psmb6/Psmb7/Psmb8	11	19	0.578947
MF	GO:0071617	lysophospholipid acyltransferase activity	0.000209132	0.000978386	0.000503044	Abhd4/Abhd5/Abhd8/Agpat1/Agpat4/Gpat2/Gpat3/Lpcat1/Lpgat1/Mboat7/Sh3glb1	11	19	0.578947
MF	GO:0008094	ATP-dependent activity, acting on DNA	4.84913e-19	2.67143e-17	1.37353e-17	Arid1a/Ascc3/Atrx/Blm/Bptf/Cdk7/Cecr2/Chd2/Chd3/Chd4/Chd5/Chd7/Chd8/Chd9/Chtf8/Ddx1/Ddx11/Ddx3x/Dhx36/Dhx9/Dna2/Ep400/Ercc2/Ercc3/Ercc6l/Ercc6l2/Fancm/Fbh1/Hells/Hltf/Ino80/Mcm3/Mcm4/Mcm5/Mcm7/Mcm8/Mre11a/Msh2/Msh6/Rad17/Rad51/Rad51c/Rad51d/Rad54l/Rad54l2/Rbbp4/Recql4/Rfc2/Rfc3/Rfc5/Ruvbl1/Ruvbl2/Shprh/Smarca2/Smarca4/Smarca5/Smarcal1/Smc3/Top2a/Wrn/Wrnip1/Xrcc5/Xrcc6	63	109	0.577982
MF	GO:0044183	protein folding chaperone	8.91878e-08	9.82687e-07	5.05255e-07	Cct2/Cct3/Cct4/Cct5/Cct6a/Cct7/Cct8/Cd74/Clgn/Dnajb1/Dnajb6/Hsp90aa1/Hsp90ab1/Hspa1a/Hspa1b/Hspa2/Hspa5/Hspa8/Hspa9/Pdcl3/Pfdn1/Ric3/Tcp1	23	40	0.575
MF	GO:0031491	nucleosome binding	6.96073e-09	9.92518e-08	5.1031e-08	Actr6/Arid1a/Arid1b/Eed/Glyr1/H1f0/H1f10/H1f2/H1f3/H1f4/H2az1/H3f3a/H3f3b/Hmgn1/Hmgn3/Hp1bp3/L3mbtl1/Macroh2a1/Mllt10/Mllt6/Parp2/Rnf4/Sap30l/Smarca5/Ssrp1/Supt16/Supt6	27	47	0.574468
MF	GO:0019843	rRNA binding	2.76188e-13	6.83143e-12	3.51243e-12	Brix1/Cavin1/Cirbp/Ddx21/Eef2/Emg1/Eral1/Imp3/Imp4/Kdm2b/Mrpl11/Mrps11/Mrps18c/Mterf4/Nol12/Nop53/Npm1/Ppan/Rpf1/Rpf2/Rpl11/Rpl12/Rpl17/Rpl19/Rpl23/Rpl23a/Rpl3/Rpl37/Rpl37rt/Rpl37a/Rpl4/Rpl5/Rpl8/Rpl9/Rplp0/Rps14/Rps18/Rps3/Rps4x/Rps5/Rps9/Rrs1/Taco1	43	75	0.573333
MF	GO:0003678	DNA helicase activity	2.15378e-12	4.6614e-11	2.39669e-11	Ascc3/Atrx/Blm/Chd2/Chd3/Chd4/Chd5/Chd7/Chd8/Chd9/Chtf8/Ddx11/Ddx3x/Dhx36/Dhx9/Dna2/Ercc2/Ercc3/Ercc6l/Fancm/Fbh1/Mcm3/Mcm4/Mcm5/Mcm7/Mcm8/Mre11a/Rad51/Rad54l/Rad54l2/Recql4/Rfc2/Rfc3/Rfc5/Ruvbl1/Ruvbl2/Wrn/Wrnip1/Xrcc5/Xrcc6	40	70	0.571429
MF	GO:0035925	mRNA 3'-UTR AU-rich region binding	9.38363e-06	6.31831e-05	3.2486e-05	Cpeb2/Dhx36/Elavl1/Elavl3/Exosc4/Exosc8/Exosc9/Hnrnpa0/Khsrp/Nudt21/Rbms3/Tia1/Tial1/Zfp36/Zfp36l1/Zfp36l2	16	28	0.571429
MF	GO:0004407	histone deacetylase activity	0.00012688	0.000640743	0.000329442	Atxn3/Hdac1/Hdac10/Hdac2/Hdac3/Hdac4/Hdac5/Hdac6/Hdac8/Hdac9/Mta2/Sirt7	12	21	0.571429
MF	GO:0050998	nitric-oxide synthase binding	0.00012688	0.000640743	0.000329442	Actb/Atp2b4/Calm1/Calm3/Camk2d/Cav3/Cd74/Cdh2/Ctnnb1/Dnm1/Dnm3/Scn5a	12	21	0.571429
MF	GO:0004652	polynucleotide adenylyltransferase activity	0.00180403	0.00615912	0.00316675	Papola/Papolg/Tent2/Tent4a/Tent4b/Tent5a/Trnt1/Zcchc7	8	14	0.571429
MF	GO:0070411	I-SMAD binding	0.00180403	0.00615912	0.00316675	Axin1/Ctnnb1/Smad1/Smad2/Smad4/Smurf1/Tgfb1i1/Tgfbr1	8	14	0.571429
MF	GO:0030374	nuclear receptor coactivator activity	1.65667e-09	2.71336e-08	1.39509e-08	Actn2/Actn4/Atxn7l3/Brd8/Carm1/Ccar1/Cnot6/Dcaf6/Hmga1/Kdm1a/Ncoa1/Ncoa3/Ncoa6/Ncoa7/Pkn1/Pparg/Ppargc1b/Pprc1/Psmc3ip/Rbm14/Rxrb/Sfr1/Slc30a9/Smarcd3/Tacc1/Tada3/Trerf1/Tsg101/Zmiz1/Zmiz2	30	53	0.566038
MF	GO:0017116	single-stranded DNA helicase activity	7.69647e-05	0.000412749	0.000212217	Chtf8/Dhx9/Dna2/Mcm3/Mcm4/Mcm5/Mcm7/Mcm8/Rad51/Rfc2/Rfc3/Rfc5/Wrnip1	13	23	0.565217
MF	GO:0035255	ionotropic glutamate receptor binding	2.70293e-07	2.62076e-06	1.34748e-06	Cacng2/Cacng3/Cacng8/Canx/Cdk5r1/Ctnnb1/Dlg1/Dlg4/Flot2/Fus/Gnas/Gsk3b/Igsf11/Map1a/ND2/Pick1/Rab4a/Shank2/Shank3/Shisa7/Snx27/Sqstm1	22	39	0.564103
MF	GO:0034212	peptide N-acetyltransferase activity	1.29964e-08	1.76985e-07	9.0998e-08	Atat1/Atf2/Brca2/Cdyl/Crebbp/Ep300/Esco1/Gtf3c4/Kat2a/Kat2b/Kat5/Kat6a/Kat7/Kat8/Mcm3ap/Naa10/Naa15/Naa30/Naa40/Naa50/Ncoa1/Ncoa3/Oga/Supt7l/Tada2a/Taf1/Taf10	27	48	0.5625
MF	GO:0016896	exoribonuclease activity, producing 5'-phosphomonoesters	3.51593e-06	2.68007e-05	1.37798e-05	Angel2/Cnot6/Cnot6l/Cnot7/Cnot8/Cpsf3/Dis3/Dis3l/Exd2/Exosc10/Noct/Parn/Pde12/Rexo2/Toe1/Usb1/Xrn1/Xrn2	18	32	0.5625
MF	GO:0008301	DNA binding, bending	0.00107482	0.00393561	0.00202352	Cebpg/Foxc1/Foxd1/Hhex/Hmgb3/Lef1/Sap30l/Tfam/Top2a	9	16	0.5625
MF	GO:0010485	H4 histone acetyltransferase activity	0.00107482	0.00393561	0.00202352	Atf2/Brca2/Ep300/Kat2a/Kat5/Kat6a/Kat8/Naa40/Naa50	9	16	0.5625
MF	GO:0034979	NAD-dependent protein deacetylase activity	0.00107482	0.00393561	0.00202352	Hdac1/Hdac2/Hdac3/Hdac4/Hdac5/Hdac6/Hdac8/Hdac9/Sirt7	9	16	0.5625
MF	GO:0043024	ribosomal small subunit binding	0.00107482	0.00393561	0.00202352	Abce1/Ddx3x/Eif1/Eif1b/Eif4b/Eral1/Larp1/Npm1/Ung	9	16	0.5625
MF	GO:0072542	protein phosphatase activator activity	0.00107482	0.00393561	0.00202352	Calm1/Calm2/Calm3/Ppp2r5a/Ppp2r5c/Ppp2r5e/Ppp4r3a/Ppp4r3b/Ptpa	9	16	0.5625
MF	GO:0004386	helicase activity	2.30716e-23	3.82024e-21	1.9642e-21	Aqr/Ascc3/Atrx/Blm/Chd2/Chd3/Chd4/Chd5/Chd7/Chd8/Chd9/Chtf8/Ddx1/Ddx10/Ddx11/Ddx17/Ddx18/Ddx19a/Ddx20/Ddx21/Ddx23/Ddx27/Ddx31/Ddx3x/Ddx42/Ddx46/Ddx49/Ddx5/Ddx50/Ddx52/Ddx55/Ddx6/Dhx15/Dhx16/Dhx35/Dhx36/Dhx38/Dhx40/Dhx57/Dhx58/Dhx8/Dhx9/Dna2/Eif4a3/Ep400/Ercc2/Ercc3/Ercc6l/Ercc6l2/Fancm/Fbh1/Hells/Helz/Hltf/Mcm3/Mcm4/Mcm5/Mcm7/Mcm8/Mov10/Mre11a/Mtrex/Rad51/Rad54l/Rad54l2/Recql4/Rfc2/Rfc3/Rfc5/Ruvb…	84	151	0.556291
MF	GO:0008135	translation factor activity, RNA binding	1.82127e-14	5.13343e-13	2.63939e-13	Cpeb2/Cpeb4/Denr/Eef1a1/Eef1a2/Eef1b2/Eef1d/Eef1g/Eef2/Eef2k/Efl1/Eif1/Eif1ad/Eif1ax/Eif1b/Eif2a/Eif2b2/Eif2b3/Eif2b4/Eif2s1/Eif2s3x/Eif3a/Eif3b/Eif3c/Eif3d/Eif3e/Eif3f/Eif3g/Eif3h/Eif3i/Eif3k/Eif3l/Eif3m/Eif4b/Eif4e/Eif4e2/Eif4g1/Eif4g2/Eif4g3/Eif5/Eif5b/Eif6/Gtpbp1/Gtpbp2/Hbs1l/Mrpl58/Mtrf1/Mtrf1l/Tsfm/Tufm	50	90	0.555556
MF	GO:0008409	5'-3' exonuclease activity	0.000641901	0.00261069	0.0013423	Cpsf3/Dclre1b/Dxo/Exo1/Fan1/Fen1/Mre11a/Trir/Xrn1/Xrn2	10	18	0.555556
MF	GO:0031369	translation initiation factor binding	8.0416e-07	7.37823e-06	3.79357e-06	Celf1/Ddx3x/Eif2ak3/Eif2b4/Eif3b/Eif3c/Eif3f/Eif3m/Eif4e/Eif4ebp2/Eif4g1/Eif5/Gle1/Hhex/Larp1/Polr2d/Rbx1/Rps19/Syt11/Tbl2/Zpr1	21	38	0.552632
MF	GO:0000175	3'-5'-exoribonuclease activity	1.71997e-05	0.000108573	5.58237e-05	Angel2/Cnot6/Cnot6l/Cnot7/Cnot8/Dis3/Dis3l/Exd2/Exosc10/Noct/Parn/Pde12/Rexo2/Toe1/Usb1/Xrn2	16	29	0.551724
MF	GO:0050750	low-density lipoprotein particle receptor binding	1.71997e-05	0.000108573	5.58237e-05	Ap2a1/Ap2m1/Apbb3/App/Cltc/Clu/Commd1/Dab2/Dkk1/Dnaja1/Hsp90b1/Ldlrap1/Lrp2/Picalm/Snx17/Washc1	16	29	0.551724
MF	GO:0070064	proline-rich region binding	0.000384197	0.00168103	0.000864314	Abi2/Abl1/Apbb1/Ccnd1/Csk/Cttn/Garem1/Prpf40a/Rabac1/Tcerg1/Wbp4	11	20	0.55
MF	GO:0070628	proteasome binding	0.000384197	0.00168103	0.000864314	Bag6/Ecpas/Id1/Psmd14/Psme4/Psmg1/Rad23b/Uchl5/Usp14/Wfs1/Zfand1	11	20	0.55
MF	GO:0004532	exoribonuclease activity	6.34618e-06	4.42044e-05	2.2728e-05	Angel2/Cnot6/Cnot6l/Cnot7/Cnot8/Cpsf3/Dis3/Dis3l/Exd2/Exosc10/Noct/Parn/Pde12/Rexo2/Toe1/Usb1/Xrn1/Xrn2	18	33	0.545455
MF	GO:0042974	nuclear retinoic acid receptor binding	6.34618e-06	4.42044e-05	2.2728e-05	Actn4/Arid5a/Ctbp2/Fus/Hmga1/Lrif1/Med25/Ncoa1/Ncoa6/Ncor2/Nr1h2/Nrip1/Nsd1/Pparg/Prmt2/Rxrb/Tacc1/Vdr	18	33	0.545455
MF	GO:0033558	protein lysine deacetylase activity	0.00023041	0.00105779	0.000543871	Atxn3/Hdac1/Hdac10/Hdac2/Hdac3/Hdac4/Hdac5/Hdac6/Hdac8/Hdac9/Mta2/Sirt7	12	22	0.545455
MF	GO:0048156	tau protein binding	0.00023041	0.00105779	0.000543871	Apbb1/Clu/Fyn/Gsk3b/Hdac6/Hsp90aa1/Hsp90ab1/Hspa2/Mark2/Picalm/Ppp2r2a/Smad2	12	22	0.545455
MF	GO:0070182	DNA polymerase binding	0.00023041	0.00105779	0.000543871	Acd/Cdk2ap1/Cdt1/Fancd2/Hnrnpa2b1/Hsp90aa1/Hsp90ab1/Nhej1/Ptges3/Rad51/Smarca4/Smg6	12	22	0.545455
MF	GO:0005388	P-type calcium transporter activity	0.00944441	0.0244065	0.0125487	Atp2a1/Atp2a2/Atp2a3/Atp2b3/Atp2b4/Atp2c1	6	11	0.545455
MF	GO:0008296	3'-5'-exodeoxyribonuclease activity	0.00944441	0.0244065	0.0125487	Apex1/Exd2/Meiob/Pold1/Pole/Rexo2	6	11	0.545455
MF	GO:0008556	P-type potassium transmembrane transporter activity	0.00944441	0.0244065	0.0125487	Atp1a1/Atp1a3/Atp1b2/Atp1b3/Atp4a/Cpox	6	11	0.545455
MF	GO:0008641	ubiquitin-like modifier activating enzyme activity	0.00944441	0.0244065	0.0125487	Nae1/Sae1/Uba1/Uba2/Uba3/Uba6	6	11	0.545455
MF	GO:0019107	myristoyltransferase activity	0.00944441	0.0244065	0.0125487	Acaa1b/Nmt1/Nmt2/Zdhhc17/Zdhhc3/Zdhhc7	6	11	0.545455
MF	GO:0031996	thioesterase binding	0.00944441	0.0244065	0.0125487	Adra2a/Arf6/Traf2/Traf3/Traf4/Traf5	6	11	0.545455
MF	GO:0034450	ubiquitin-ubiquitin ligase activity	0.00944441	0.0244065	0.0125487	Amfr/Anapc11/Rbx1/Ube2k/Ube4a/Ube4b	6	11	0.545455
MF	GO:0051864	histone H3-methyl-lysine-36 demethylase activity	0.00944441	0.0244065	0.0125487	Kdm2b/Kdm4a/Kdm4b/Kdm4c/Kdm8/Phf8	6	11	0.545455
MF	GO:0061578	Lys63-specific deubiquitinase activity	0.00944441	0.0244065	0.0125487	Atxn3/Desi2/Otud5/Psmd14/Usp27x/Usp9x	6	11	0.545455
MF	GO:0070410	co-SMAD binding	0.00944441	0.0244065	0.0125487	Gata4/Pax6/Smad1/Smad2/Tgif1/Usp9x	6	11	0.545455
MF	GO:0097677	STAT family protein binding	0.00944441	0.0244065	0.0125487	Cebpa/Ep300/H2bc9/Hsf1/Pparg/Ptprt	6	11	0.545455
MF	GO:0003755	peptidyl-prolyl cis-trans isomerase activity	3.8574e-06	2.90398e-05	1.4931e-05	Aip/Fkbp10/Fkbp14/Fkbp2/Fkbp3/Fkbp5/Fkbp9/Nktr/Pin1/Pin4/Ppia/Ppib/Ppie/Ppig/Ppih/Ppil4/Ppwd1/Ptpa/Ranbp2	19	35	0.542857
MF	GO:0008139	nuclear localization sequence binding	0.000138429	0.000687605	0.000353537	Nupl1/Ipo4/Ipo5/Kpna1/Kpna2/Kpna4/Kpna6/Kpnb1/Lbr/Nolc1/Pom121/Ranbp6/Tnpo1	13	24	0.541667
MF	GO:0070577	lysine-acetylated histone binding	0.000138429	0.000687605	0.000353537	Baz2a/Brd3/Brd7/Brdt/Carm1/Dpf2/Kmt2a/Mllt3/Phip/Psme4/Smarca4/Taf1/Zmynd8	13	24	0.541667
MF	GO:0140033	acetylation-dependent protein binding	0.000138429	0.000687605	0.000353537	Baz2a/Brd3/Brd7/Brdt/Carm1/Dpf2/Kmt2a/Mllt3/Phip/Psme4/Smarca4/Taf1/Zmynd8	13	24	0.541667
MF	GO:0001221	transcription coregulator binding	2.50046e-19	1.44312e-17	7.41991e-18	Atf7/Bcl6/Cbx3/Cdc5l/Cdk9/Chd4/Cit/Creb1/Crebbp/Ctbp2/Ctcf/Ctnnb1/Eed/Ehmt2/Elob/Eloc/Eno1/Eno1b/Ep300/Foxo3/Foxp1/Gata3/Gata4/Hand1/Hand2/Hdac1/Hdac2/Hdac3/Hdac5/Hdac6/Hdgf/Hes1/Hif1a/Hmga1/Lef1/Lmo2/Mafk/Med25/Med6/Myc/Nek6/Nfe2l2/Nfkb1/Nfya/Nr1d1/Nr4a3/Pax3/Pax6/Pbx1/Per1/Per2/Phf1/Phf12/Pparg/Rara/Rela/Rora/Rorc/Rpl23/Six1/Smad4/Smarca4/Smarcd3/Sp1/Stk36/Suz12/Tfam/Trerf1/Usp11/Wiz/Zbtb16/Zbt…	72	133	0.541353
MF	GO:0036002	pre-mRNA binding	2.34567e-06	1.8953e-05	9.74483e-06	Celf1/Ddx5/Ep300/Hnrnpa1/Hnrnpa2b1/Hnrnpk/Hnrnpl/Hnrnpu/Lsm1/Per2/Prpf8/Ptbp1/Rbm41/Rbm7/Rnpc3/Sf1/Slu7/Tra2b/U2af1/U2af2	20	37	0.540541
MF	GO:0002039	p53 binding	1.44626e-11	2.87355e-10	1.47745e-10	Axin1/Banp/Blm/Brd7/Cdkn2a/Chd8/Crebbp/Dusp26/Eef2/Ehmt2/Ep300/Gsk3b/Hdac1/Hif1a/Hspd1/Htt/Kdm1a/Kmt5a/Mdm4/Msx1/Nop53/Npm1/Ntrk3/Ppp1r13b/Prmt5/Psme3/Ptges3/Rchy1/Rffl/Rnf34/Smarca4/Smarcb1/Smyd2/Stk11/Taf1/Tep1/Triap1/Trp53bp2/Usp10/Usp7/Ybx1	41	76	0.539474
MF	GO:0097602	cullin family protein binding	8.33004e-05	0.000442807	0.000227672	Anapc11/Btbd1/Dcun1d3/Dcun1d4/Dcun1d5/Ddb1/Kctd17/Kctd2/Kctd5/Kctd9/Klhl36/Rbx1/Rnf7/Skp1	14	26	0.538462
MF	GO:0000900	mRNA regulatory element binding translation repressor activity	0.00549281	0.0157544	0.00810023	Cpeb2/Cpeb4/Dhfr/Paip2/Pura/Rara/Shmt2	7	13	0.538462
MF	GO:0015279	store-operated calcium channel activity	0.00549281	0.0157544	0.00810023	Orai1/Orai2/Stim1/Stim2/Trpc1/Trpc3/Trpc6	7	13	0.538462
MF	GO:0035256	G protein-coupled glutamate receptor binding	0.00549281	0.0157544	0.00810023	Adora2a/Calm1/Calm3/Dnm3/Fyn/Homer2/Homer3	7	13	0.538462
MF	GO:0090079	translation regulator activity, nucleic acid binding	1.20729e-15	3.9547e-14	2.03334e-14	Abcf1/Cpeb2/Cpeb4/Denr/Dhfr/Eef1a1/Eef1a2/Eef1b2/Eef1d/Eef1g/Eef2/Eef2k/Efl1/Eif1/Eif1ad/Eif1ax/Eif1b/Eif2a/Eif2b2/Eif2b3/Eif2b4/Eif2s1/Eif2s3x/Eif3a/Eif3b/Eif3c/Eif3d/Eif3e/Eif3f/Eif3g/Eif3h/Eif3i/Eif3k/Eif3l/Eif3m/Eif4b/Eif4e/Eif4e2/Eif4g1/Eif4g2/Eif4g3/Eif5/Eif5b/Eif6/Gtpbp1/Gtpbp2/Hbs1l/Larp1/Mrpl58/Mtrf1/Mtrf1l/Paip1/Paip2/Pura/Rara/Shmt2/Tsfm/Tufm	58	108	0.537037
MF	GO:0043175	RNA polymerase core enzyme binding	8.68485e-07	7.85525e-06	4.03883e-06	Ago2/Cdc73/Ctr9/Dhx9/Elp4/Hnrnpu/Leo1/Maf1/Ncoa3/Paf1/Rpap2/Rprd1a/Rprd1b/Rprd2/Rrn3/Rtf1/Scaf4/Scaf8/Smyd2/Smyd3/Wac/Wdr43	22	41	0.536585
MF	GO:0008200	ion channel inhibitor activity	3.02902e-05	0.000178212	9.1629e-05	Calm1/Calm2/Calm3/Camk2d/Cav3/Commd1/Itpr1/Lynx1/Pacsin3/Rack1/Scn3b/Stoml1/Wnk1/Wnk2/Wnk3/Wnk4	16	30	0.533333
MF	GO:0015662	P-type ion transporter activity	3.02902e-05	0.000178212	9.1629e-05	Atp1a1/Atp1a3/Atp1b2/Atp1b3/Atp2a1/Atp2a2/Atp2a3/Atp2b3/Atp2b4/Atp2c1/Atp4a/Atp6v0b/Atp6v0c/Atp7a/Atp7b/Cpox	16	30	0.533333
MF	GO:0140358	P-type transmembrane transporter activity	3.02902e-05	0.000178212	9.1629e-05	Atp1a1/Atp1a3/Atp1b2/Atp1b3/Atp2a1/Atp2a2/Atp2a3/Atp2b3/Atp2b4/Atp2c1/Atp4a/Atp6v0b/Atp6v0c/Atp7a/Atp7b/Cpox	16	30	0.533333
MF	GO:0003951	NAD+ kinase activity	0.00321822	0.0101575	0.00522255	Agk/Dgkd/Dgke/Dgkg/Dgkh/Dgki/Dgkz/Nadk2	8	15	0.533333
MF	GO:0035615	clathrin adaptor activity	0.00189645	0.00640251	0.00329189	Ap1g1/Ap2a1/Ap2a2/Ap2m1/Ap2s1/Arrb1/Dab2/Ldlrap1/Ston2	9	17	0.529412
MF	GO:0043022	ribosome binding	1.88693e-10	3.41338e-09	1.75501e-09	Abcf1/Bag6/Cpeb2/Cpeb4/Dnajc1/Eef2/Efl1/Eif2a/Eif2s1/Eif3c/Eif3k/Eif6/Gadd45gip1/Gcn1/Gemin5/Hspa5/Letm2/Letmd1/Lexm/Mettl17/Mtor/Naa10/Naa15/Nomo1/Oxa1l/Pym1/Rack1/Rictor/Rpn2/Rpsa/Sec61a1/Sec61a2/Sec61g/Srp68/Srp72/Taco1/Ythdf1/Ythdf3	38	72	0.527778
MF	GO:0016411	acylglycerol O-acyltransferase activity	0.00112276	0.00407419	0.00209477	Abhd5/Agpat1/Agpat4/Dgat2/Gpat2/Gpat3/Lpcat1/Lpgat1/Mogat2/Pla2g15	10	19	0.526316
MF	GO:0140416	transcription regulator inhibitor activity	0.00112276	0.00407419	0.00209477	Id1/Id2/Id3/Id4/Lef1/Lyar/Pura/Sin3a/Taf1/Tfdp1	10	19	0.526316
MF	GO:0003743	translation initiation factor activity	6.16911e-09	8.90114e-08	4.57658e-08	Denr/Eif1/Eif1ad/Eif1ax/Eif1b/Eif2a/Eif2b2/Eif2b3/Eif2b4/Eif2s1/Eif2s3x/Eif3a/Eif3b/Eif3c/Eif3d/Eif3e/Eif3f/Eif3g/Eif3h/Eif3i/Eif3k/Eif3l/Eif3m/Eif4b/Eif4e/Eif4e2/Eif4g1/Eif4g2/Eif4g3/Eif5/Eif5b/Eif6	32	61	0.52459
MF	GO:0003735	structural constituent of ribosome	1.42142e-21	1.14851e-19	5.90512e-20	Dap3/Fau/Mrpl1/Mrpl10/Mrpl11/Mrpl17/Mrpl19/Mrpl21/Mrpl22/Mrpl27/Mrpl28/Mrpl3/Mrpl30/Mrpl33/Mrpl34/Mrpl39/Mrpl4/Mrpl43/Mrpl46/Mrpl52/Mrpl54/Mrpl9/Mrps11/Mrps14/Mrps18c/Mrps30/Mrps34/Mrps5/Mrps9/Rpl10a/Rpl11/Rpl12/Rpl14/Rpl17/Rpl18/Rpl18a/Rpl19/Rpl22/Rpl23/Rpl23a/Rpl26/Rpl27/Rpl28/Rpl29/Rpl3/Rpl30/Rpl31/Rpl32/Rpl34/Rpl35/Rpl36/Rpl36a/Rpl37/Rpl37rt/Rpl37a/Rpl39/Rpl4/Rpl41/Rpl5/Rpl7l1/Rpl8/Rpl9/Rplp0…	86	164	0.52439
MF	GO:0016780	phosphotransferase activity, for other substituted phosphate groups	0.000667245	0.0026342	0.00135439	Cept1/Chpt1/Dpagt1/Gnptab/Gnptg/Pigf/Pign/Pigo/Ptdss2/Samd8/Sgms2	11	21	0.52381
MF	GO:0000979	RNA polymerase II core promoter sequence-specific DNA binding	0.000397806	0.00172193	0.000885342	H2az1/H3f3a/H3f3b/Hdac1/Macroh2a1/Pax6/Pou2f1/Pparg/Rela/Ruvbl2/Taf1/Tbpl1	12	23	0.521739
MF	GO:0019211	phosphatase activator activity	0.000397806	0.00172193	0.000885342	Bmpr2/Calm1/Calm2/Calm3/Gtf2f1/Map3k7/Ppp2r5a/Ppp2r5c/Ppp2r5e/Ppp4r3a/Ppp4r3b/Ptpa	12	23	0.521739
MF	GO:0001091	RNA polymerase II general transcription initiation factor binding	0.000237811	0.00108356	0.000557119	Crebbp/Edf1/Fbl/Gtf2a2/Gtf2f1/Hnrnpu/Nolc1/Nop58/Ruvbl1/Ruvbl2/Taf1/Taf7/Tcf4	13	25	0.52
MF	GO:0001671	ATPase activator activity	0.000237811	0.00108356	0.000557119	Ahsa1/Atp1b2/Atp1b3/Dnaja1/Dnaja2/Dnajb1/Dnajb4/Dnajb6/Dnajc15/Dnajc24/Hscb/Nkrf/Rab4a	13	25	0.52
MF	GO:0019829	ATPase-coupled cation transmembrane transporter activity	1.23939e-07	1.29284e-06	6.64724e-07	Abcc8/Atp13a2/Atp13a3/Atp1a1/Atp1a3/Atp1b2/Atp1b3/Atp2a1/Atp2a2/Atp2a3/Atp2b3/Atp2b4/Atp2c1/Atp4a/Atp6v0b/Atp6v0c/Atp6v0e2/Atp6v1a/Atp6v1c1/Atp6v1f/Atp6v1g1/Atp6v1g2/Atp6v1h/Atp7a/Atp7b/Cpox/Kcnj11	27	52	0.519231
MF	GO:0032452	histone demethylase activity	8.55549e-05	0.000448885	0.000230797	Hr/Jmjd1c/Kdm1a/Kdm2b/Kdm3a/Kdm4a/Kdm4b/Kdm4c/Kdm5a/Kdm5c/Kdm6a/Kdm8/Phf2/Phf8/Rsbn1	15	29	0.517241
MF	GO:0140457	protein demethylase activity	8.55549e-05	0.000448885	0.000230797	Hr/Jmjd1c/Kdm1a/Kdm2b/Kdm3a/Kdm4a/Kdm4b/Kdm4c/Kdm5a/Kdm5c/Kdm6a/Kdm8/Phf2/Phf8/Rsbn1	15	29	0.517241
MF	GO:0070325	lipoprotein particle receptor binding	3.09981e-05	0.000181496	9.33175e-05	Ap2a1/Ap2m1/Apbb3/App/Cltc/Clu/Commd1/Dab2/Dkk1/Dnaja1/Hsp90b1/Ldlrap1/Lrp2/Picalm/Reln/Snx17/Washc1	17	33	0.515152
MF	GO:0042826	histone deacetylase binding	4.73314e-17	1.91219e-15	9.83164e-16	Akap8/Akap8l/Bcor/Brms1l/Camta2/Cbx5/Ccnd1/Cdc20/Cebpa/Chd4/Chd5/Cir1/Dact1/Ddx20/Dhx36/Dnmt3b/Gmnn/Hdac1/Hdac10/Hdac2/Hdac3/Hdac4/Hdac5/Hdac6/Hdac9/Hes1/Hey2/Hif1a/Hr/Hsp90aa1/Hsp90ab1/Hspa1a/Hspa1b/Insm1/Kat2a/Kat2b/Kpna2/Lef1/Mapk8/Mef2a/Mier3/Mta1/Mta2/Nacc2/Ncor2/Nipbl/Nkx2-5/Nr2c1/Nrip1/Nudt21/Per2/Phb/Phf6/Pkn1/Pkn2/Rara/Rbbp4/Rela/Runx2/Sfpq/Sik1/Smyd4/Sp1/Srf/Tbx2/Top2a/Usf1/Wdtc1/Ywhae	69	134	0.514925
MF	GO:0035591	signaling adaptor activity	5.37468e-10	9.44075e-09	4.85402e-09	Abi2/Axin1/Cdc42se2/Crk/Crkl/Frs2/Frs3/Gnb1/Gnb2/Gnb4/Gnb5/Homer2/Iqgap1/Irs1/Khdrbs1/Ksr2/Ldlrap1/Lrrk2/Magi2/Map2k2/Mapk8ip1/Mapk8ip3/Nck2/Ptpn11/Pxn/Rack1/Sarm1/Sh2b1/Sh2b2/Sh2b3/Sh3rf1/Shank2/Shank3/Sorbs1/Spag9/Spata2/Tradd/Wdr59	38	74	0.513514
MF	GO:0000993	RNA polymerase II complex binding	1.12935e-05	7.43898e-05	3.8248e-05	Ago2/Cdc73/Ctr9/Dhx9/Elp4/Hnrnpu/Leo1/Ncoa3/Paf1/Rprd1a/Rprd1b/Rprd2/Rtf1/Scaf4/Scaf8/Smyd2/Smyd3/Wac/Wdr43	19	37	0.513514
MF	GO:0035198	miRNA binding	1.12935e-05	7.43898e-05	3.8248e-05	Ago2/Ago3/Ddx21/Elavl1/Hnrnpa1/Hnrnpa2b1/Matr3/Pum1/Rc3h1/Socs3/Sox4/Spout1/Trim71/Tut4/Tut7/Ybx1/Zc3h7a/Zc3h7b/Zfp346	19	37	0.513514
MF	GO:0045182	translation regulator activity	5.74371e-19	3.02669e-17	1.55619e-17	Aars/Abcf1/Ago2/Ago3/Cirbp/Cnbp/Cpeb2/Cpeb4/Cyfip1/Denr/Dhfr/Eef1a1/Eef1a2/Eef1b2/Eef1d/Eef1g/Eef2/Eef2k/Efl1/Eif1/Eif1ad/Eif1ax/Eif1b/Eif2a/Eif2ak3/Eif2b2/Eif2b3/Eif2b4/Eif2s1/Eif2s3x/Eif3a/Eif3b/Eif3c/Eif3d/Eif3e/Eif3f/Eif3g/Eif3h/Eif3i/Eif3k/Eif3l/Eif3m/Eif4a3/Eif4b/Eif4e/Eif4e2/Eif4ebp2/Eif4g1/Eif4g2/Eif4g3/Eif5/Eif5b/Eif6/Fxr1/Fxr2/Gtpbp1/Gtpbp2/Hbs1l/Larp1/Mirlet7g/Mrpl58/Mtor/Mtrf1/Mtrf1l/…	78	152	0.513158
MF	GO:0016859	cis-trans isomerase activity	6.82842e-06	4.72917e-05	2.43153e-05	Aip/Degs1/Fkbp10/Fkbp14/Fkbp2/Fkbp3/Fkbp5/Fkbp9/Nktr/Pin1/Pin4/Ppia/Ppib/Ppie/Ppig/Ppih/Ppil4/Ppwd1/Ptpa/Ranbp2	20	39	0.512821
MF	GO:0008408	3'-5' exonuclease activity	9.20887e-07	8.26752e-06	4.2508e-06	Angel2/Apex1/Cnot6/Cnot6l/Cnot7/Cnot8/Dis3/Dis3l/Exd2/Exosc10/Meiob/Mre11a/Noct/Parn/Pde12/Pold1/Pole/Polg/Rexo2/Toe1/Trir/Usb1/Wrn/Xrn2	24	47	0.510638
MF	GO:0005200	structural constituent of cytoskeleton	3.9095e-09	5.77843e-08	2.97102e-08	Actb/Actg1/Actr2/Add1/Add3/Ank3/Arpc2/Arpc3/Arpc4/Arpc5/Camk2b/Ina/Lmna/Lmnb2/Nefh/Odf2/Prph/Tln1/Tln2/Tnnt2/Ttn/Tuba1a/Tuba1b/Tuba8/Tubb2a/Tubb2b/Tubb3/Tubb4a/Tubb4b/Tubb5/Tubb6/Tube1/Tubg1/Tubg2/Vim	35	69	0.507246
MF	GO:0003724	RNA helicase activity	1.45511e-09	2.41588e-08	1.24214e-08	Aqr/Ddx1/Ddx10/Ddx17/Ddx18/Ddx19a/Ddx20/Ddx21/Ddx23/Ddx27/Ddx31/Ddx3x/Ddx42/Ddx46/Ddx49/Ddx5/Ddx50/Ddx52/Ddx55/Ddx6/Dhx15/Dhx16/Dhx35/Dhx36/Dhx38/Dhx40/Dhx57/Dhx58/Dhx8/Dhx9/Eif4a3/Fancm/Mov10/Mtrex/Snrnp200/Tdrd9/Ythdc2	37	73	0.506849
MF	GO:0140104	molecular carrier activity	1.45511e-09	2.41588e-08	1.24214e-08	Atp7a/Clu/Cse1l/Cygb/Eif4enif1/Emc10/Emc2/Emc4/Emc6/Emc7/Emc9/Hba-a1/Hikeshi/Ipo11/Ipo4/Ipo5/Ipo9/Kpna1/Kpna2/Kpna4/Kpna6/Kpnb1/Mmadhc/Ndufab1/Nutf2/Oxa1l/Park7/Ranbp6/Sco2/Snupn/Tcn2/Tnpo1/Urm1/Xpo1/Xpo4/Xpo6/Xpo7	37	73	0.506849
MF	GO:0008186	ATP-dependent activity, acting on RNA	8.88069e-10	1.53763e-08	7.90582e-09	Aqr/Ddx1/Ddx10/Ddx11/Ddx17/Ddx18/Ddx19a/Ddx20/Ddx21/Ddx23/Ddx27/Ddx31/Ddx3x/Ddx42/Ddx46/Ddx49/Ddx5/Ddx50/Ddx52/Ddx55/Ddx6/Dhx15/Dhx16/Dhx35/Dhx36/Dhx38/Dhx40/Dhx57/Dhx58/Dhx8/Dhx9/Eif4a3/Fancm/Mov10/Mtrex/Snrnp200/Tdrd9/Ythdc2	38	75	0.506667
MF	GO:0003713	transcription coactivator activity	2.81413e-30	8.52682e-28	4.38412e-28	Actn2/Actn4/Apex1/Arid5b/Arl2bp/Arrb1/Ascc1/Atn1/Atxn7l3/Bcl10/Bcl9/Birc2/Brd7/Brd8/Camta2/Carm1/Cbfb/Ccar1/Ccdc124/Cebpz/Cited2/Cnot6/Cops5/Crebbp/Ctbp2/Ctnnb1/Dcaf6/Ddx17/Dhx9/Edf1/Elob/Ep300/Fus/Gps2/Hcfc2/Hipk2/Hmga1/Hyal2/Jade1/Jmy/Kat2a/Kat2b/Kat5/Kat6a/Kat8/Kdm1a/Kdm5a/Kmt2d/Lmo1/Lmo2/Lmo3/Lmo4/Lpin2/Lpin3/Maml1/Maml2/Maml3/Med14/Med21/Med27/Med30/Med4/Med6/Mrtfb/Mta1/Mta2/Mtdh/Mycbp/Mysm1…	132	261	0.505747
MF	GO:0035254	glutamate receptor binding	1.04597e-08	1.44058e-07	7.40684e-08	Adora2a/Arpc2/Cacng2/Cacng3/Cacng8/Calm1/Calm3/Canx/Cdk5r1/Ctnnb1/Dlg1/Dlg4/Dnm3/Flot2/Fus/Fyn/Gnas/Grin1/Gsk3b/Homer2/Homer3/Igsf11/Map1a/ND2/Myl12a/Phaf1/Pick1/Ptpn4/Rab4a/Shank2/Shank3/Shisa7/Snx27/Sqstm1	34	68	0.5
MF	GO:0001098	basal transcription machinery binding	4.62419e-08	5.50437e-07	2.83011e-07	Ago2/Cdc73/Crebbp/Ctr9/Dhx9/Edf1/Elp4/Fbl/Gtf2a2/Gtf2f1/Hnrnpu/Leo1/Ncoa3/Nolc1/Nop58/Paf1/Rprd1a/Rprd1b/Rprd2/Rtf1/Ruvbl1/Ruvbl2/Scaf4/Scaf8/Smyd2/Smyd3/Taf1/Taf7/Tcf4/Wac/Wdr43	31	62	0.5
MF	GO:0001099	basal RNA polymerase II transcription machinery binding	4.62419e-08	5.50437e-07	2.83011e-07	Ago2/Cdc73/Crebbp/Ctr9/Dhx9/Edf1/Elp4/Fbl/Gtf2a2/Gtf2f1/Hnrnpu/Leo1/Ncoa3/Nolc1/Nop58/Paf1/Rprd1a/Rprd1b/Rprd2/Rtf1/Ruvbl1/Ruvbl2/Scaf4/Scaf8/Smyd2/Smyd3/Taf1/Taf7/Tcf4/Wac/Wdr43	31	62	0.5
MF	GO:0042054	histone methyltransferase activity	1.24804e-07	1.29284e-06	6.64724e-07	Ash2l/Carm1/Eed/Ehmt2/Fbl/Kmt2a/Kmt2d/Kmt5a/Kmt5c/Mettl23/Nsd1/Nsd2/Nsd3/Prdm8/Prmt2/Prmt5/Prmt6/Setd2/Setd3/Setd5/Setdb1/Setdb2/Smyd2/Smyd3/Smyd5/Suv39h1/Suv39h2/Suz12/Wdr82	29	58	0.5
MF	GO:0032266	phosphatidylinositol-3-phosphate binding	2.48478e-06	1.98129e-05	1.01869e-05	Atg2b/Bbs5/Lancl2/Obscn/Pard3/Plek2/Plekha5/Sap30l/Sh3pxd2b/Snx12/Snx24/Snx27/Snx3/Snx4/Tecpr1/Vps36/Wdr45/Wdr45b/Wipi1/Wipi2/Zfyve1/Zfyve26/Zfyve28	23	46	0.5
MF	GO:0016248	channel inhibitor activity	8.46174e-05	0.000447844	0.000230262	Calm1/Calm2/Calm3/Camk2d/Cav3/Commd1/Itpr1/Lynx1/Pacsin3/Rack1/Scn3b/Stoml1/Wnk1/Wnk2/Wnk3/Wnk4	16	32	0.5
MF	GO:0034061	DNA polymerase activity	0.00014082	0.000693794	0.000356719	Dkc1/Polb/Pold1/Pold4/Pole/Polg/Polh/Poli/Polk/Poll/Ptges3/Rev3l/Tent4b/Tep1/Terf2	15	30	0.5
MF	GO:0080025	phosphatidylinositol-3,5-bisphosphate binding	0.00014082	0.000693794	0.000356719	Acap2/Atp13a2/Clvs1/Commd1/Gbf1/Mapkap1/Plek2/Plekha5/Sh3pxd2b/Snx14/Snx3/Wdr45/Wdr45b/Wipi1/Wipi2	15	30	0.5
MF	GO:0004683	calmodulin-dependent protein kinase activity	0.000657182	0.00261742	0.00134577	Camk1/Camk1d/Camk2b/Camk2d/Camk2g/Camkk1/Camkk2/Camkv/Dapk1/Eef2k/Mapkapk3/Mknk1	12	24	0.5
MF	GO:0017075	syntaxin-1 binding	0.000657182	0.00261742	0.00134577	Cplx1/Cplx2/Dapk1/Lrrk2/Myo5a/Snap25/Snph/Stxbp1/Sybu/Syt4/Unc13a/Vamp3	12	24	0.5
MF	GO:0003887	DNA-directed DNA polymerase activity	0.00110408	0.00403055	0.00207234	Polb/Pold1/Pold4/Pole/Polg/Polh/Poli/Polk/Poll/Rev3l/Tent4b	11	22	0.5
MF	GO:1990381	ubiquitin-specific protease binding	0.00186131	0.00630143	0.00323992	Amfr/Bag6/Chmp3/Cltc/Marchf6/Park7/Sart3/Spata2/Sumo1/Vcp	10	20	0.5
MF	GO:0032183	SUMO binding	0.00315101	0.00997133	0.00512683	Habp4/Herc2/Pml/Rnf111/Rnf4/Simc1/Sobp/Uba2/Usp25	9	18	0.5
MF	GO:0035613	RNA stem-loop binding	0.00315101	0.00997133	0.00512683	Arid5a/Csde1/Dazap1/Ddx3x/Dhx9/Eif4a3/Myh10/Rc3h1/Rc3h2	9	18	0.5
MF	GO:0052744	phosphatidylinositol monophosphate phosphatase activity	0.00315101	0.00997133	0.00512683	Fig4/Inpp5f/Mtmr1/Mtmr11/Mtmr12/Mtmr14/Mtmr6/Mtmr9/Sacm1l	9	18	0.5
MF	GO:0140312	cargo adaptor activity	0.00315101	0.00997133	0.00512683	Ap1g1/Ap2a1/Ap2a2/Ap2m1/Ap2s1/Arrb1/Dab2/Ldlrap1/Ston2	9	18	0.5
MF	GO:0004438	phosphatidylinositol-3-phosphatase activity	0.00536161	0.015509	0.00797406	Fig4/Mtmr1/Mtmr11/Mtmr12/Mtmr14/Mtmr6/Mtmr9/Sacm1l	8	16	0.5
MF	GO:0016646	oxidoreductase activity, acting on the CH-NH group of donors, NAD or NADP as acceptor	0.00536161	0.015509	0.00797406	Aldh1l2/Dhfr/Mthfd1/Mthfd2/Pycr1/Pycr2/Pycrl/Qdpr	8	16	0.5
MF	GO:0140666	annealing activity	0.00536161	0.015509	0.00797406	Blm/Ddx3x/Eif4b/Fxr1/Hnrnpa1/Rad54l/Recql4/Smarcal1	8	16	0.5
MF	GO:0005545	1-phosphatidylinositol binding	0.00918159	0.0244065	0.0125487	Eea1/Mcf2l/Picalm/Wdfy1/Zfyve1/Zfyve16/Zfyve9	7	14	0.5
MF	GO:0008195	phosphatidate phosphatase activity	0.00918159	0.0244065	0.0125487	Lpin2/Lpin3/Plpp1/Plpp5/Plpp6/Plppr2/Plppr3	7	14	0.5
MF	GO:0017081	chloride channel regulator activity	0.00918159	0.0244065	0.0125487	Stx7/Stx8/Vti1b/Wnk1/Wnk2/Wnk3/Wnk4	7	14	0.5
MF	GO:0051011	microtubule minus-end binding	0.00918159	0.0244065	0.0125487	Camsap2/Haus4/Nin/Numa1/Tmod3/Tubgcp2/Tubgcp5	7	14	0.5
MF	GO:0097371	MDM2/MDM4 family protein binding	0.00918159	0.0244065	0.0125487	Cdk5rap3/Cdkn2a/Psme3/Rpl37/Rpl37rt/Rps15/Rps20	7	14	0.5
MF	GO:0001882	nucleoside binding	0.0158533	0.0378978	0.0194854	Actn4/Cda/Oard1/Polr1b/Polr2b/Polr3b	6	12	0.5
MF	GO:0003841	1-acylglycerol-3-phosphate O-acyltransferase activity	0.0158533	0.0378978	0.0194854	Abhd5/Agpat1/Agpat4/Gpat2/Gpat3/Lpcat1	6	12	0.5
MF	GO:0003995	acyl-CoA dehydrogenase activity	0.0158533	0.0378978	0.0194854	Acad11/Acad9/Acadl/Acads/Acadsb/Acadvl	6	12	0.5
MF	GO:0004861	cyclin-dependent protein serine/threonine kinase inhibitor activity	0.0158533	0.0378978	0.0194854	Cdkn1b/Cdkn2a/Cdkn2c/Cdkn2d/Hexim1/Kat2b	6	12	0.5
MF	GO:0005522	profilin binding	0.0158533	0.0378978	0.0194854	Actg1/Cttn/Cyfip1/Dbn1/Fmnl1/Htt	6	12	0.5
MF	GO:0016668	oxidoreductase activity, acting on a sulfur group of donors, NAD(P) as acceptor	0.0158533	0.0378978	0.0194854	Dld/Pgk1/Selenot/Txndc17/Txnl1/Txnrd2	6	12	0.5
MF	GO:0016671	oxidoreductase activity, acting on a sulfur group of donors, disulfide as acceptor	0.0158533	0.0378978	0.0194854	Ero1a/Glrx/Msra/Msrb1/Pdia3/Txn2	6	12	0.5
MF	GO:0030955	potassium ion binding	0.0158533	0.0378978	0.0194854	Acat1/Atp1a1/Drg1/Hdac4/Kcnj11/Pkm	6	12	0.5
MF	GO:0031432	titin binding	0.0158533	0.0378978	0.0194854	Actn2/Calm1/Calm2/Calm3/Camk2d/Obscn	6	12	0.5
MF	GO:0052890	oxidoreductase activity, acting on the CH-CH group of donors, with a flavin as acceptor	0.0158533	0.0378978	0.0194854	Acad11/Acad9/Acadl/Acads/Acadsb/Acadvl	6	12	0.5
MF	GO:0061575	cyclin-dependent protein serine/threonine kinase activator activity	0.0158533	0.0378978	0.0194854	Ccnk/Ccnyl1/Cdk5r1/Cdk5r2/Cks1b/Cks2	6	12	0.5
MF	GO:0070097	delta-catenin binding	0.0158533	0.0378978	0.0194854	Abl1/Cdh24/Ctnnb1/Dact1/Ptprj/Ptprt	6	12	0.5
MF	GO:0003684	damaged DNA binding	1.22045e-07	1.29284e-06	6.64724e-07	Apex1/Aunip/Blm/Crebbp/Dclre1b/Ddb1/Ep300/Ercc2/H2ax/Msh2/Msh3/Msh6/Mutyh/Nbn/Nthl1/Polb/Pold1/Polh/Poli/Polk/Rad23b/Recql4/Rpa1/Rpa2/Rps3/Sde2/Ung/Wrn/Xrcc5/Xrcc6	30	61	0.491803
MF	GO:0070063	RNA polymerase binding	1.22045e-07	1.29284e-06	6.64724e-07	Ago2/Cdc73/Ctr9/Dhx9/Elp4/Hnrnpu/Leo1/Maf1/Ncoa3/Paf1/Per2/Pkn2/Ppib/Rpap2/Rprd1a/Rprd1b/Rprd2/Rrn3/Rtf1/Scaf4/Scaf8/Smyd2/Smyd3/Stom/Taf10/Tcerg1/Wac/Wdr43/Ythdc2/Zfp36	30	61	0.491803
MF	GO:0031593	polyubiquitin modification-dependent protein binding	3.29506e-07	3.16954e-06	1.62964e-06	Abraxas2/Agap3/Agl/Babam2/Bag6/Brcc3/Dzip3/Faap20/Hdac6/Ikbkg/Optn/Otud7b/Prpf8/Rad23b/Rnf31/Sqstm1/Tab2/Tab3/Ubl7/Ubqln1/Ubqln2/Ubqln4/Ubxn1/Ufd1/Vcp/Wdr81/Zfand2b/Zfand6	28	57	0.491228
MF	GO:0051018	protein kinase A binding	5.41807e-07	5.09047e-06	2.6173e-06	Akap1/Akap3/Akap6/Akap8/Akap8l/Akap9/Arfgef1/Arfgef2/Csk/Dact1/Gsk3a/Gsk3b/Kcnq1/Lrba/Lrrk2/Myrip/Nbea/Pakap/Pkia/Prkar1a/Prkar2a/Prrc1/Rara/Rps3/Wasf1/Wasf2/Wasf3	27	55	0.490909
MF	GO:0001046	core promoter sequence-specific DNA binding	1.46728e-06	1.25235e-05	6.43906e-06	Ago2/Baz2a/Dr1/Foxp1/H2az1/H3f3a/H3f3b/Hdac1/Kcnip3/Macroh2a1/Myc/Npm1/Pax6/Pou2f1/Pparg/Rela/Rrn3/Ruvbl2/Smarca4/Smarcb1/Snapc3/Taf1/Taf1b/Tbpl1/Ubtf	25	51	0.490196
MF	GO:0019894	kinesin binding	1.46728e-06	1.25235e-05	6.43906e-06	Actb/Ap1g1/Arhgef10/Dcp1a/Dlg1/Dlg4/Kif3a/Kif3c/Kif5a/Kifbp/Klc1/Klc2/Klc4/Kpnb1/Ktn1/Magi2/Mapk8/Mapk8ip1/Mapk8ip3/Nek6/Plekhm2/Shtn1/Spag9/Sybu/Ttbk2	25	51	0.490196
MF	GO:0005048	signal sequence binding	3.98351e-06	2.98026e-05	1.53232e-05	Ap2m1/Cat/Nupl1/Ipo4/Ipo5/Kdelr3/Kpna1/Kpna2/Kpna4/Kpna6/Kpnb1/Lbr/Nolc1/Pex7/Pom121/Ranbp6/Sec61a1/Sec61a2/Srp54a/Srp68/Timm22/Tnpo1/Tomm20	23	47	0.489362
MF	GO:0017069	snRNA binding	1.08472e-05	7.22349e-05	3.71401e-05	Cdk9/Celf3/Ddx21/Eftud2/Gemin5/Hexim1/Hnrnpu/Larp7/Lsm10/Lsm11/Lsm4/Prpf8/Rbm41/Rbm7/Rnpc3/Sart3/Sf3b3/Snrnp70/Snrpa1/Snrpb2/Toe1	21	43	0.488372
MF	GO:0018024	histone-lysine N-methyltransferase activity	1.08472e-05	7.22349e-05	3.71401e-05	Ash2l/Ehmt2/Kmt2a/Kmt2d/Kmt5a/Kmt5c/Nsd1/Nsd2/Nsd3/Prdm8/Setd2/Setd3/Setd5/Setdb1/Setdb2/Smyd2/Smyd3/Smyd5/Suv39h1/Suv39h2/Wdr82	21	43	0.488372
MF	GO:0051539	4 iron, 4 sulfur cluster binding	2.96437e-05	0.000176986	9.09985e-05	Abce1/Aco1/Aco2/Ddx11/Dna2/Dpyd/Ercc2/Mutyh/Ndufs1/Ndufs2/Ndufs8/Nthl1/Nubp1/Nubp2/Nubpl/Pold1/Pole/Prim2/Rev3l	19	39	0.487179
MF	GO:0061631	ubiquitin conjugating enzyme activity	2.96437e-05	0.000176986	9.09985e-05	Birc6/Taf1/Ube2a/Ube2c/Ube2d2a/Ube2d3/Ube2e1/Ube2e2/Ube2e3/Ube2g1/Ube2h/Ube2j1/Ube2k/Ube2l3/Ube2n/Ube2o/Ube2s/Ube2w/Ube2z	19	39	0.487179
MF	GO:0140677	molecular function activator activity	0.000135083	0.000679337	0.000349286	Ahsa1/Atp1b2/Atp1b3/Bicra/Dnaja1/Dnaja2/Dnajb1/Dnajb4/Dnajb6/Dnajc15/Dnajc24/Hscb/Lrrc55/Nkrf/Nsd3/Rab4a	16	33	0.484848
MF	GO:0016779	nucleotidyltransferase activity	3.03382e-13	7.35397e-12	3.78109e-12	Cds2/Cmas/Crcp/Crppa/Dkc1/Fhit/Flad1/Gdpgp1/Gmppa/Gphn/Kars/Nudt5/Papola/Papolg/Papss2/Pcyt2/Polb/Pold1/Pold4/Pole/Polg/Polh/Poli/Polk/Poll/Polr1b/Polr1e/Polr1f/Polr1h/Polr2b/Polr2c/Polr2d/Polr2e/Polr2i/Polr2j/Polr2k/Polr2l/Polr2m/Polr3a/Polr3b/Polr3c/Polr3e/Polr3h/Polrmt/Prim1/Ptges3/Rev3l/Rngtt/Tent2/Tent4a/Tent4b/Tent5a/Tep1/Terf2/Trnt1/Tut4/Tut7/Uap1l1/Zcchc7	59	122	0.483607
MF	GO:0004693	cyclin-dependent protein serine/threonine kinase activity	0.00037408	0.00164867	0.000847677	Ccnd3/Ccnk/Cdk1/Cdk11b/Cdk12/Cdk14/Cdk17/Cdk19/Cdk2/Cdk4/Cdk6/Cdk7/Cdk9/Cdkl3	14	29	0.482759
MF	GO:0097472	cyclin-dependent protein kinase activity	0.00037408	0.00164867	0.000847677	Ccnd3/Ccnk/Cdk1/Cdk11b/Cdk12/Cdk14/Cdk17/Cdk19/Cdk2/Cdk4/Cdk6/Cdk7/Cdk9/Cdkl3	14	29	0.482759
MF	GO:0031625	ubiquitin protein ligase binding	1.07304e-31	4.33507e-29	2.22891e-29	Abcb1a/Abcb1b/Abi2/Actg1/Ambra1/Apbb1/Apc/Arih1/Arrb1/Atf6/Atp6v0c/Atxn3/Aurka/Axin1/Bag6/Bcl10/Becn1/Bid/Cacul1/Cacybp/Calr/Caml/Casc3/Ccdc50/Cct2/Ckb/Clu/Crk/Cul1/Cul2/Cul3/Cul5/Cul7/Cul9/Dnaja1/Dnm1l/Dtx1/Egr2/Eif4e2/Elob/Erbb3/Erlin2/Faf1/Faf2/Fhit/Fzd5/Fzd6/Gabarapl1/Grk2/Gsk3b/Hdac6/Herc2/Hif1a/Hltf/Hsp90aa1/Hsp90ab1/Hspa1a/Hspa1b/Hspa5/Hspa8/Hspa9/Hspd1/Ikbkg/Kdm4a/Laptm4b/Map1lc3a/Mfn2/My…	152	315	0.48254
MF	GO:0034237	protein kinase A regulatory subunit binding	0.00104429	0.00389442	0.00200234	Akap1/Akap6/Akap8/Akap8l/Akap9/Arfgef1/Arfgef2/Kcnq1/Prrc1/Wasf1/Wasf2/Wasf3	12	25	0.48
MF	GO:0043495	protein-membrane adaptor activity	0.00104429	0.00389442	0.00200234	Akap6/Gabarapl1/Myh9/Pdcd6/Retreg1/Retreg2/Spag4/Sun1/Sun2/Syne1/Syne2/Syne3	12	25	0.48
MF	GO:0004527	exonuclease activity	2.55187e-08	3.29028e-07	1.69172e-07	Angel2/Apex1/Cnot6/Cnot6l/Cnot7/Cnot8/Cpsf3/Dclre1b/Ddx1/Dis3/Dis3l/Dxo/Enpp1/Exd2/Exo1/Exosc10/Fan1/Fen1/Meiob/Mre11a/Noct/Parn/Pde12/Pold1/Pole/Polg/Rexo1/Rexo2/Rexo5/Toe1/Trir/Usb1/Wrn/Xrn1/Xrn2	35	73	0.479452
MF	GO:0001223	transcription coactivator binding	6.26199e-06	4.41252e-05	2.26873e-05	Atf7/Cdk9/Cit/Creb1/Crebbp/Ep300/Gata3/Gata4/Hand2/Hif1a/Med25/Med6/Nfkb1/Nr4a3/Rara/Rela/Rora/Rorc/Rpl23/Six1/Smad4/Tfam/Trerf1	23	48	0.479167
MF	GO:0031490	chromatin DNA binding	5.48428e-12	1.1266e-10	5.7925e-11	Actn4/Apex1/Atrx/Bap1/Bcl6/Cebpa/Crebbp/Ctcf/Ddx17/Dhx9/Eomes/Ep300/Foxo3/Grhl1/Grhl3/H1f0/H1f10/H1f2/H1f3/H1f4/H2az1/H3f3a/H3f3b/Hdac2/Hdac3/Hmgn1/Hmgn3/Hnrnpu/Hr/Hsf1/Insm1/Jmjd1c/Kdm3a/Kdm5a/Kdm6a/Macroh2a1/Nr1h2/Pax6/Per1/Pole3/Rara/Rela/Runx2/Ruvbl2/Rxrb/Sbno1/Srf/Suz12/Thra/Top1/Tox2/Vax1/Zfx/Zic2	54	113	0.477876
MF	GO:0047485	protein N-terminus binding	6.38874e-14	1.75981e-12	9.04817e-13	Acox1/Actn4/Arf6/Banf1/Birc2/Calm1/Calm2/Calm3/Cdk5rap2/Cdkn2a/Chmp6/Clu/Csnk2a1/Csnk2a2/Eif3e/Ercc2/Ercc3/Exoc2/Fez1/Glrx/Hax1/Hdac1/Hspa1a/Hspa1b/Hypk/Id1/Kcnb1/Kcnq2/Mark2/Mau2/Men1/Morf4l1/Nbn/Ncoa1/Ncoa3/Ncor2/Nipbl/Npm1/Pdlim5/Pex14/Phb2/Rassf1/Rela/Rnd2/Rpa2/Smarca4/Smarce1/Snap25/Srrm2/Stx5a/Stxbp1/Suv39h1/Taf11/Tarbp2/Tbl1xr1/Tgfb2/Tnks2/Tsc1/Tsc2/Unc13a/Vwf/Wdr47/Ywhaq/Zmynd8	64	134	0.477612
MF	GO:0032182	ubiquitin-like protein binding	8.94814e-12	1.80752e-10	9.2935e-11	Amfr/Birc2/Bub3/Cks1b/Cks2/Cuedc1/Cuedc2/Dcun1d3/Dcun1d4/Dcun1d5/Ddi2/Faap20/Faf1/Faf2/Gga3/Habp4/Hdac6/Herc2/Hgs/Ikbkg/Mvb12a/Nsfl1c/Optn/Otub1/Otub2/Pml/Rad23b/Rnf111/Rnf19b/Rnf31/Rnf4/Simc1/Sobp/Sqstm1/Tab2/Tab3/Top2a/Trp53inp2/Tsg101/Uba2/Ubap1/Ube2n/Ubxn1/Ubxn2a/Ubxn2b/Ubxn8/Uevld/Usp25/Usp5/Vps28/Vps36/Wdr48/Zfand2b	53	111	0.477477
MF	GO:0030276	clathrin binding	1.837e-07	1.85537e-06	9.53952e-07	Aftph/Ap1g1/Ap2a1/Ap2a2/Ap2b1/Ap2m1/Ap2s1/Arrb1/Clint1/Clta/Cltb/Cltc/Dab2/Dnm1l/Gpr107/Ldlrap1/Lrrk2/Nsg1/Picalm/Pik3c2a/Sclt1/Smap1/Ston2/Syt11/Syt4/Syt6/Syt7/Syt9/Tom1/Tom1l2/Trpc6	31	65	0.476923
MF	GO:0019200	carbohydrate kinase activity	0.00294683	0.00970533	0.00499006	Fggy/Galk1/Gne/Hk1/Khk/Pfkfb1/Pfkfb3/Pfkl/Pomk/Xylb	10	21	0.47619
MF	GO:0044389	ubiquitin-like protein ligase binding	5.14263e-32	3.11643e-29	1.60233e-29	Abcb1a/Abcb1b/Abi2/Actg1/Ambra1/Apbb1/Apc/Arih1/Arrb1/Atf6/Atp6v0c/Atxn3/Aurka/Axin1/Bag6/Bcl10/Becn1/Bid/Cacul1/Cacybp/Calr/Caml/Casc3/Ccdc50/Cct2/Cdk5rap3/Ckb/Clu/Crk/Cul1/Cul2/Cul3/Cul5/Cul7/Cul9/Dnaja1/Dnm1l/Dtx1/Egr2/Eif4e2/Elob/Erbb3/Erlin2/Faf1/Faf2/Fhit/Fzd5/Fzd6/Gabarapl1/Grk2/Gsk3b/H2bc9/Hdac6/Herc2/Hgs/Hif1a/Hltf/Hsp90aa1/Hsp90ab1/Hspa1a/Hspa1b/Hspa5/Hspa8/Hspa9/Hspd1/Ikbkg/Kdm4a/Laptm…	158	332	0.475904
MF	GO:0031072	heat shock protein binding	1.40094e-14	4.04272e-13	2.07859e-13	Ahsa1/Arhgdia/Bag6/Bak1/Bax/Bcor/Cdc37/Cdk1/Cdk5r1/Cdkn1b/Chordc1/Cltc/Creb1/Dnaja1/Dnaja2/Dnajb1/Dnajb14/Dnajb6/Dnajc7/Dnajc8/Eef1akmt3/Eef1d/Eif2ak3/Eno1b/Ern1/Etfbkmt/Faf1/Fkbp5/Hdac2/Hdac6/Hdac8/Hif1a/Hikeshi/Hnrnpk/Hsf1/Hsp90ab1/Hspa1a/Hspa1b/Hspa2/Hspa5/Hspa8/Hspa9/Htt/Irak1/Kcnj11/Kpnb1/Limk1/Mettl21a/Mettl22/Mettl23/Mvd/Nfkb1/Ppef2/Ppp5c/Ptges3/Rps3/Slc12a2/Slc18a2/St13/Telo2/Tfam/Tomm34/…	68	143	0.475524
MF	GO:0003712	transcription coregulator activity	1.306e-46	1.58287e-43	8.13842e-44	Actn2/Actn4/Aebp2/Aip/Akirin1/Apex1/Arid3a/Arid5a/Arid5b/Arl2bp/Arrb1/Ascc1/Atf7ip/Atn1/Atxn7l3/Basp1/Bcl10/Bcl9/Bcor/Bcorl1/Birc2/Brd7/Brd8/Camta1/Camta2/Carm1/Cbfa2t3/Cbfb/Ccar1/Ccdc124/Ccnd1/Cdyl/Cebpz/Cir1/Cited2/Cnot6/Cnot7/Cops5/Crebbp/Ctbp2/Ctnnb1/Dcaf6/Ddx1/Ddx17/Ddx5/Dhx9/Dmap1/Dnajb1/Dnmt3b/Dpf2/Dpf3/Edf1/Elob/Eno1/Eno1b/Ep300/Ewsr1/Fhl3/Fus/Gmnn/Gps2/Hcfc2/Hdac1/Hdac3/Hdac4/Hdac5/Hdac9…	233	490	0.47551
MF	GO:0016706	2-oxoglutarate-dependent dioxygenase activity	8.09658e-07	7.37823e-06	3.79357e-06	Alkbh3/Egln2/Egln3/Fto/Hr/Jmjd4/Kdm2b/Kdm3a/Kdm4a/Kdm4b/Kdm4c/Kdm5a/Kdm5c/Kdm6a/Kdm8/Ogfod1/P3h1/P3h3/P4ha2/P4ha3/P4hb/Phf2/Phf8/Phyh/Plod1/Plod3/Rsbn1/Tet3	28	59	0.474576
MF	GO:0043021	ribonucleoprotein complex binding	5.84615e-17	2.21423e-15	1.13846e-15	Abce1/Abcf1/Bag6/Bop1/Cbx5/Cpeb2/Cpeb4/Csnk2a1/Csnk2b/Ddx3x/Ddx5/Dhx9/Dnajc1/Eef2/Efl1/Eif1/Eif1b/Eif2a/Eif2s1/Eif3c/Eif3k/Eif4a3/Eif4b/Eif6/Eral1/Gadd45gip1/Gcn1/Gemin5/Hnrnpc/Hnrnpk/Hnrnpu/Hspa5/Larp1/Letm2/Letmd1/Lexm/Mettl17/Mrrf/Mtor/Naa10/Naa15/Nemf/Nmd3/Nolc1/Nomo1/Npm1/Oxa1l/Phf6/Ppih/Prmt5/Pym1/Rack1/Rbm3/Rictor/Rpl35/Rplp1/Rpn2/Rpsa/Sec61a1/Sec61a2/Sec61g/Smg6/Snd1/Snrnp70/Snrpb/Snrpb2/…	81	171	0.473684
MF	GO:0015035	protein-disulfide reductase activity	7.65826e-05	0.000412749	0.000212217	Enox2/Ero1a/Glrx/Glrx3/Glrx5/P4hb/Pdia3/Pdia4/Pdia6/Pgk1/Sco2/Selenot/Tmx3/Txn2/Txndc17/Txndc5/Txnl1/Txnrd2	18	38	0.473684
MF	GO:0042162	telomeric DNA binding	0.000126709	0.000640743	0.000329442	Acd/Apex1/Hmbox1/Hnrnpa1/Hnrnpa2b1/Pura/Rpa1/Rpa2/Smg1/Smg6/Smg7/Stn1/Telo2/Terf2/Upf3a/Xrcc5/Xrcc6	17	36	0.472222
MF	GO:0016922	nuclear receptor binding	2.89311e-15	8.99091e-14	4.62273e-14	Actn4/Arid1a/Arid5a/Arrb1/Brd8/Calr/Ctbp2/Ctnnb1/Dcaf1/Ddx5/Ep300/Foxp1/Fus/Gas2l1/Grm1/Hif1a/Hmga1/Hr/Isl1/Kdm1a/Kdm3a/Kdm4c/Lef1/Lrif1/Lrp2/Mecr/Med25/Med30/Med4/Ncoa1/Ncoa3/Ncoa6/Ncoa7/Ncor2/Nr1h2/Nr4a3/Nrip1/Nsd1/Park7/Per2/Pkn1/Pparg/Ppargc1b/Prmt2/Psmc3ip/Rnf14/Rnf4/Rnf6/Rxrb/Slc30a9/Smarca4/Smarcd3/Smarce1/Stat5b/Strn/Tacc1/Tada3/Taf1/Taf10/Taf11/Taf7/Tcf7l2/Tgfb1i1/Thrap3/Trerf1/Trim68/Tr…	73	155	0.470968
MF	GO:0046332	SMAD binding	5.20926e-09	7.60678e-08	3.91108e-08	Acvr1/Axin1/Cited2/Crebbp/Ctnnb1/Dab2/Ddx5/Drosha/Fermt2/Gata4/Hipk2/Ipo7/Magi2/Mef2a/Men1/Pax6/Pmepa1/Pml/Pparg/Pura/Rnf111/Ski/Skil/Skor1/Smad1/Smad2/Smad4/Smurf1/Smurf2/Tcf12/Tgfb1i1/Tgfbr1/Tgif1/Tob1/Usp9x/Yy1/Zbtb7a/Zeb2/Zfyve9/Zmiz1	40	85	0.470588
MF	GO:0016796	exonuclease activity, active with either ribo- or deoxyribonucleic acids and producing 5'-phosphomonoesters	5.8802e-06	4.19224e-05	2.15547e-05	Angel2/Apex1/Cnot6/Cnot6l/Cnot7/Cnot8/Cpsf3/Dclre1b/Dis3/Dis3l/Exd2/Exo1/Exosc10/Meiob/Noct/Parn/Pde12/Pold1/Pole/Rexo2/Toe1/Usb1/Xrn1/Xrn2	24	51	0.470588
MF	GO:0030332	cyclin binding	0.000209885	0.000978386	0.000503044	Cdk1/Cdk12/Cdk14/Cdk2/Cdk4/Cdk5rap3/Cdk6/Cdkn1b/Cul3/Gps2/Hdac3/Insm1/Ndc80/Ptch1/Rack1/Xrcc6	16	34	0.470588
MF	GO:0004697	protein kinase C activity	0.00844175	0.0229919	0.0118214	Pkn1/Pkn2/Prkca/Prkcd/Prkce/Prkci/Prkcz/Smg1	8	17	0.470588
MF	GO:0005521	lamin binding	0.00844175	0.0229919	0.0118214	Akap8l/Bnip3l/Hnrnpk/Narf/Ppp4c/Sun1/Sun2/Syne1	8	17	0.470588
MF	GO:0035173	histone kinase activity	0.00844175	0.0229919	0.0118214	Aurka/Baz1b/Cdk1/Cdk2/Dcaf1/Jak2/Pkn1/Prkca	8	17	0.470588
MF	GO:0070034	telomerase RNA binding	0.00844175	0.0229919	0.0118214	Dhx36/Dkc1/Hnrnpc/Hnrnpu/Smg6/Smg7/Snrpb/Tep1	8	17	0.470588
MF	GO:0140597	protein carrier chaperone	0.00844175	0.0229919	0.0118214	Clu/Emc10/Emc2/Emc4/Emc6/Emc7/Emc9/Oxa1l	8	17	0.470588
MF	GO:1990380	Lys48-specific deubiquitinase activity	0.00844175	0.0229919	0.0118214	Atxn3/Desi2/Mindy3/Otud5/Otud7b/Usp27x/Usp7/Usp9x	8	17	0.470588
MF	GO:0008022	protein C-terminus binding	8.87766e-22	7.68551e-20	3.95156e-20	Abl1/Ago2/Ap2a1/Atf4/Atp2a2/Atxn2/Axin1/Banf1/Bcl10/Bloc1s2/Brca2/Cacna1b/Cav3/Cdc20/Cdc37/Cdk5rap2/Cdk7/Cep120/Cep135/Cep250/Cltc/Cnga3/Cnrip1/Coro1a/Ctnnb1/Dab2/Dgkz/Dlg1/Dlg2/Dlg4/Dnm1/Dst/Dynll1/Dynlt1b/Ep300/Ercc2/Ercc3/Fbln1/Fign/Foxn3/Gopc/Gpsm2/Hic2/Homer3/Hpcal4/Hras/Hspg2/Id1/Itpr1/Jak2/Kcnip3/Kcnj11/Lck/Lig4/Mad2l1/Mapk14/Mapre3/Mchr1/Mdc1/Mki67/Mpdz/Mre11a/Msh2/Nipbl/Npat/Numa1/Optn/P…	109	233	0.467811
MF	GO:0140678	molecular function inhibitor activity	1.24074e-06	1.08969e-05	5.60272e-06	Calm1/Calm2/Calm3/Camk2d/Cav3/Commd1/Dbn1/Id1/Id2/Id3/Id4/Itpr1/Lef1/Lyar/Lynx1/Pacsin3/Pura/Rack1/Scn3b/Sin3a/Stoml1/Taf1/Tfdp1/Tsc1/Wnk1/Wnk2/Wnk3/Wnk4	28	60	0.466667
MF	GO:0015298	solute:cation antiporter activity	0.000578183	0.00236743	0.00121723	Clcn3/Clcn4/Slc11a1/Slc24a2/Slc32a1/Slc41a1/Slc8a1/Slc8a2/Slc8a3/Slc8b1/Slc9a6/Slc9a8/Slc9a9/Tmco3	14	30	0.466667
MF	GO:0098918	structural constituent of synapse	0.000578183	0.00236743	0.00121723	Actb/Actg1/Camk2b/Ctbp2/Dlg1/Dlg2/Dlg4/Dnm3/Ina/Magi2/Nefh/Rims2/Shank2/Shank3	14	30	0.466667
MF	GO:0001161	intronic transcription regulatory region sequence-specific DNA binding	0.0143995	0.0356897	0.0183501	Bcl6/Hsf1/Hsf2/Smyd3/Tbx1/Thra/Vax1	7	15	0.466667
MF	GO:0004659	prenyltransferase activity	0.0143995	0.0356897	0.0183501	Coq2/Fdft1/Nus1/Pdss1/Pdss2/Pggt1b/Rabggtb	7	15	0.466667
MF	GO:0004708	MAP kinase kinase activity	0.0143995	0.0356897	0.0183501	Braf/Map2k2/Map3k1/Map3k7/Mapk1/Mapk3/Pbk	7	15	0.466667
MF	GO:0032977	membrane insertase activity	0.0143995	0.0356897	0.0183501	Emc10/Emc2/Emc4/Emc6/Emc7/Emc9/Oxa1l	7	15	0.466667
MF	GO:0034236	protein kinase A catalytic subunit binding	0.0143995	0.0356897	0.0183501	Csk/Gsk3a/Gsk3b/Kcnq1/Pkia/Prkar1a/Prkar2a	7	15	0.466667
MF	GO:0042577	lipid phosphatase activity	0.0143995	0.0356897	0.0183501	Plpp1/Plpp5/Plpp6/Plppr2/Plppr3/Sgpp1/Sgpp2	7	15	0.466667
MF	GO:0045295	gamma-catenin binding	0.0143995	0.0356897	0.0183501	Apc/Apc2/Cdh2/Lef1/Ptprj/Ptprt/Tcf7l2	7	15	0.466667
MF	GO:0098847	sequence-specific single stranded DNA binding	0.0143995	0.0356897	0.0183501	Hnrnpa1/Hnrnpa2b1/Hsf1/Rpa1/Rpa2/Stn1/Terf2	7	15	0.466667
MF	GO:0061650	ubiquitin-like protein conjugating enzyme activity	4.30272e-05	0.000245986	0.000126475	Birc6/Taf1/Ube2a/Ube2c/Ube2d2a/Ube2d3/Ube2e1/Ube2e2/Ube2e3/Ube2g1/Ube2h/Ube2j1/Ube2k/Ube2l3/Ube2n/Ube2o/Ube2s/Ube2w/Ube2z/Ufc1	20	43	0.465116
MF	GO:0005158	insulin receptor binding	0.000961878	0.00365959	0.0018816	App/Enpp1/Igf1r/Irs1/Irs2/Pdpk1/Phip/Ptpn11/Ptprf/Snx1/Snx2/Snx4/Sorbs1	13	28	0.464286
MF	GO:0043548	phosphatidylinositol 3-kinase binding	7.08716e-05	0.000385186	0.000198046	Atp1a1/Becn1/Calm1/Calm3/Cbl/Coro1a/Fyn/Igf1r/Insr/Insrr/Irs1/Irs2/Jak2/Lck/Pdgfra/Pik3r2/Ptk2/Ptpn13/Tyro3	19	41	0.463415
MF	GO:0051020	GTPase binding	1.27522e-28	2.57594e-26	1.32444e-26	Abca1/Abi2/Acap2/Aimp1/Als2cl/Ambra1/Ankfy1/Anxa2/Ap1g1/Ap3m1/Arhgap1/Arhgdia/Arhgef2/Arhgef7/Atg14/Atp6ap1/Atp7a/Becn1/Bicd1/Bicd2/Bicdl1/Birc5/Bnip3/Brk1/C9orf72/Ccdc186/Cdc42bpb/Cdc42se1/Cdc42se2/Clta/Cse1l/Cyfip1/Cyrib/Daam2/Dennd10/Dennd5a/Dgki/Dmxl2/Dnm1l/Dock4/Dvl1/Ect2/Eno1/Eno1b/Errfi1/Evi5/Evi5l/Exoc2/Fgd1/Fmnl1/Fnbp1l/Gapvd1/Garre1/Gdi1/Gdi2/Gga1/Gga3/Git2/Gnb1/Gnb2/Hace1/Hdac3/Hsp90aa…	149	322	0.462733
MF	GO:0003714	transcription corepressor activity	2.40842e-17	1.00655e-15	5.17526e-16	Arid5a/Atf7ip/Atn1/Basp1/Bcor/Bcorl1/Brd7/Cbfa2t3/Ccar1/Ccnd1/Cdyl/Cir1/Cited2/Cnot7/Crebbp/Ctbp2/Dmap1/Dnajb1/Dnmt3b/Eno1/Eno1b/Gmnn/Gps2/Hdac1/Hdac3/Hdac4/Hdac5/Hdac9/Hdgf/Hipk1/Hipk2/Hipk3/Hnrnpu/Hr/Hsbp1/Hspa1a/Irf2bpl/Jazf1/Kctd1/Kmt5a/Limd1/Map3k10/Mideas/Mier3/Mta1/Mta2/N4bp2l2/Ncor2/Npat/Nrip1/Nsd1/Pa2g4/Pex14/Phb/Phf12/Pias1/Prdm8/Prmt5/Rbfox2/Rcor2/Rcor3/Ruvbl2/Sap30/Scai/Sfmbt1/Sin3a/S…	88	191	0.460733
MF	GO:0043130	ubiquitin binding	7.35955e-09	1.02526e-07	5.27145e-08	Amfr/Birc2/Bub3/Cks1b/Cks2/Cuedc1/Cuedc2/Ddi2/Faap20/Faf1/Faf2/Gga3/Hdac6/Hgs/Ikbkg/Mvb12a/Nsfl1c/Optn/Otub1/Otub2/Rad23b/Rnf19b/Rnf31/Sqstm1/Tab2/Tab3/Top2a/Trp53inp2/Tsg101/Ubap1/Ube2n/Ubxn1/Ubxn2a/Ubxn2b/Ubxn8/Uevld/Usp5/Vps28/Vps36/Wdr48/Zfand2b	41	89	0.460674
MF	GO:0045309	protein phosphorylated amino acid binding	1.14733e-06	1.01501e-05	5.21873e-06	Abl1/Abl2/Acp2/Arrb1/Bcar3/Btrc/Cbl/Crk/Crkl/Irs1/Lck/Ldlrap1/Leo1/Mapk1/Mapk3/Nck2/Pik3r2/Pin1/Ptpn11/Ptpn3/Ptpn6/Rtf1/Scaf4/Scaf8/Shf/Socs3/Vav2/Yes1/Ywhae	29	63	0.460317
MF	GO:0030331	nuclear estrogen receptor binding	1.46553e-05	9.34855e-05	4.80662e-05	Arid5a/Arrb1/Ctnnb1/Dcaf1/Fus/Grm1/Isl1/Lef1/Ncoa1/Ncoa3/Ncoa6/Nrip1/Nsd1/Pparg/Ppargc1b/Prmt2/Psmc3ip/Rnf4/Strn/Tacc1/Taf10/Trip4/Wipi1	23	50	0.46
MF	GO:0051879	Hsp90 protein binding	1.46553e-05	9.34855e-05	4.80662e-05	Ahsa1/Arhgdia/Cdc37/Cdk5r1/Chordc1/Eif2ak3/Ern1/Hdac6/Hdac8/Hif1a/Hsf1/Kpnb1/Ppef2/Ppp5c/Ptges3/Rps3/Slc12a2/Telo2/Tsc1/Tsc2/Ttc4/Ulk1/Unc45a	23	50	0.46
MF	GO:0000217	DNA secondary structure binding	0.00019269	0.000915845	0.000470888	Abl1/Blm/Fancm/H1f0/Hand2/Hmg20b/Hmga1/Lin54/Men1/Msh2/Msh6/Pax6/Rad51c/Rad51d/Recql4/Wrn/Yy1	17	37	0.459459
MF	GO:0031683	G-protein beta/gamma-subunit complex binding	0.00267746	0.00886633	0.00455868	Adcy4/Cetn2/Gna13/Gnai1/Gnai2/Gnai3/Gnaq/Gnas/Gnat2/Gnaz/Plcb2	11	24	0.458333
MF	GO:0140097	catalytic activity, acting on DNA	1.38298e-19	8.38085e-18	4.30907e-18	Alkbh3/Apex1/Arid1a/Ascc3/Atrx/Blm/Bptf/Cdk7/Cecr2/Chd2/Chd3/Chd4/Chd5/Chd7/Chd8/Chd9/Chtf8/Dclre1b/Ddx1/Ddx11/Ddx3x/Dhx36/Dhx9/Dkc1/Dna2/Dnmt3b/Ep400/Ercc2/Ercc3/Ercc6l/Ercc6l2/Exd2/Exo1/Fan1/Fancm/Fbh1/Fen1/Fto/Hells/Hltf/Hmga1/Ino80/Lig3/Lig4/Mcm3/Mcm4/Mcm5/Mcm7/Mcm8/Meiob/Mpg/Mre11a/Msh2/Msh6/Mus81/Mutyh/Nthl1/Polb/Pold1/Pold4/Pole/Polg/Polh/Poli/Polk/Poll/Ptbp1/Ptges3/Rad17/Rad51/Rad51c/Rad5…	102	223	0.457399
MF	GO:0003730	mRNA 3'-UTR binding	1.18396e-10	2.24212e-09	1.1528e-09	Angel2/Cct5/Celf1/Cirbp/Cpeb2/Cpeb4/Dazap1/Ddx5/Dhx36/Elavl1/Elavl3/Exosc4/Exosc8/Exosc9/Fus/Fxr1/Fxr2/Gemin5/Hnrnpa0/Hnrnpa1/Hnrnpa2b1/Hnrnpa3/Hnrnpc/Hnrnpk/Hnrnpl/Hnrnpr/Hnrnpu/Igf2bp3/Khsrp/Larp1/Larp4/Mirlet7g/Nova1/Nudt21/Pabpc1/Pcbp4/Pum1/Rbm38/Rbms3/Rc3h1/Rpl41/Rpl5/Rps7/Syncrip/Taf15/Tia1/Tial1/Ybx2/Ybx3/Zfp36/Zfp36l1/Zfp36l2	52	114	0.45614
MF	GO:0016278	lysine N-methyltransferase activity	5.00609e-06	3.65505e-05	1.87927e-05	Ash2l/Eef1akmt2/Eef1akmt3/Eef2kmt/Ehmt2/Etfbkmt/Kmt2a/Kmt2d/Kmt5a/Kmt5c/Mettl21a/Nsd1/Nsd2/Nsd3/Prdm8/Setd2/Setd3/Setd5/Setdb1/Setdb2/Smyd2/Smyd3/Smyd5/Suv39h1/Suv39h2/Wdr82	26	57	0.45614
MF	GO:0016279	protein-lysine N-methyltransferase activity	5.00609e-06	3.65505e-05	1.87927e-05	Ash2l/Eef1akmt2/Eef1akmt3/Eef2kmt/Ehmt2/Etfbkmt/Kmt2a/Kmt2d/Kmt5a/Kmt5c/Mettl21a/Nsd1/Nsd2/Nsd3/Prdm8/Setd2/Setd3/Setd5/Setdb1/Setdb2/Smyd2/Smyd3/Smyd5/Suv39h1/Suv39h2/Wdr82	26	57	0.45614
MF	GO:0016881	acid-amino acid ligase activity	0.00448246	0.0136845	0.00703597	Gclc/Gclm/Gss/Paics/Ppcs/Ttl/Ttll13/Ttll5/Ttll7/Ttll9	10	22	0.454545
MF	GO:0004721	phosphoprotein phosphatase activity	7.32953e-15	2.22085e-13	1.14186e-13	Acp1/Acp2/Cdc25a/Cdkn3/Ctdsp1/Ctdspl/Dusp11/Dusp12/Dusp15/Dusp16/Dusp2/Dusp22/Dusp26/Dusp3/Dusp6/Dusp7/Dusp8/Eya3/Fig4/Ilkap/Lck/Lrrk2/Mtmr1/Mtmr14/Mtmr6/Pgp/Phlpp1/Phlpp2/Ppef2/Ppm1d/Ppm1e/Ppm1f/Ppm1g/Ppm1h/Ppm1k/Ppm1l/Ppm1m/Ppp1cb/Ppp1r3b/Ppp1r3c/Ppp1r3d/Ppp2r1a/Ppp2r3d/Ppp2r5a/Ppp3ca/Ppp3cb/Ppp3r1/Ppp4c/Ppp5c/Ppp6c/Pptc7/Ptp4a2/Ptp4a3/Ptpa/Ptpn11/Ptpn12/Ptpn13/Ptpn21/Ptpn3/Ptpn4/Ptpn6/Ptpn7/Pt…	77	170	0.452941
MF	GO:0097110	scaffold protein binding	4.72502e-08	5.55993e-07	2.85868e-07	Adcy5/Atg4b/Atp2b4/Braf/Cacna1h/Cdc37/Chuk/Cit/Cript/Crk/Dlg4/Dlgap3/Dynll1/Fyn/Grk2/Hsp90aa1/Ikbkb/Il6st/Itpr2/Kars/Kcnq1/Kif5a/Map2k2/Map3k7/Mapk3/Nck2/Nos1/Park7/Pde4d/Phf6/Psap/Scn5a/Shank3/Ubtf/Vim/Xiap/Xrcc6/Ywhae	38	84	0.452381
MF	GO:0044390	ubiquitin-like protein conjugating enzyme binding	0.000106238	0.000550258	0.000282919	Ankib1/Arih1/Arih2/Dcun1d3/Dcun1d4/Dcun1d5/Marchf6/Park7/Rnf14/Rnf19b/Rnf217/Rnf4/Rps3/Siah1a/Siah1b/Siah2/Tcerg1/Trim72/Uba2	19	42	0.452381
MF	GO:0061980	regulatory RNA binding	2.18635e-05	0.000135197	6.95122e-05	Ago2/Ago3/Ddx21/Dhx9/Elavl1/Fam172a/Hnrnpa1/Hnrnpa2b1/Matr3/Prkra/Pum1/Rc3h1/Socs3/Sox4/Spout1/Tarbp2/Trim71/Tut4/Tut7/Ybx1/Zc3h7a/Zc3h7b/Zfp346	23	51	0.45098
MF	GO:0101005	deubiquitinase activity	3.49201e-09	5.22509e-08	2.68651e-08	Alg13/Atxn3/Bap1/Brcc3/Cops5/Desi2/Eif3f/Eif3h/Josd1/Josd2/Mindy3/Mysm1/Otub1/Otub2/Otud5/Otud6b/Otud7b/Psmd14/Senp3/Uchl5/Usp1/Usp10/Usp11/Usp14/Usp20/Usp25/Usp27x/Usp28/Usp3/Usp30/Usp31/Usp32/Usp35/Usp36/Usp37/Usp38/Usp39/Usp4/Usp45/Usp46/Usp5/Usp51/Usp7/Usp9x/Vcpip1	45	100	0.45
MF	GO:0008649	rRNA methyltransferase activity	0.00752516	0.0209667	0.0107801	Bud23/Dimt1/Emg1/Fbl/Mrm3/Nsun5/Tfb1m/Trmt2b/Zcchc4	9	20	0.45
MF	GO:0035014	phosphatidylinositol 3-kinase regulator activity	0.00752516	0.0209667	0.0107801	Agap2/Pik3r2/Rara/Socs3/Socs4/Socs6/Socs7/Wdr81/Wdr91	9	20	0.45
MF	GO:0016667	oxidoreductase activity, acting on a sulfur group of donors	7.42258e-06	5.08258e-05	2.61324e-05	Dld/Enox2/Ero1a/Glrx/Glrx3/Glrx5/Gsto2/Ifi30/Msra/Msrb1/P4hb/Pcyox1l/Pdia3/Pdia4/Pdia6/Pgk1/Sco2/Selenot/Srxn1/Sumf1/Tmx3/Txn2/Txndc17/Txndc5/Txnl1/Txnrd2	26	58	0.448276
MF	GO:0030371	translation repressor activity	0.00143946	0.0050716	0.0026076	Cirbp/Cpeb2/Cpeb4/Dhfr/Eif4ebp2/Mirlet7g/Paip2/Patl1/Pura/Rara/Samd4b/Shmt2/Trim71	13	29	0.448276
MF	GO:0004843	cysteine-type deubiquitinase activity	1.48447e-08	1.99908e-07	1.02784e-07	Alg13/Atxn3/Bap1/Brcc3/Desi2/Eif3f/Josd1/Josd2/Mindy3/Mysm1/Otub1/Otub2/Otud5/Otud6b/Otud7b/Senp3/Uchl5/Usp1/Usp10/Usp11/Usp14/Usp20/Usp25/Usp27x/Usp28/Usp3/Usp30/Usp31/Usp32/Usp35/Usp36/Usp37/Usp38/Usp39/Usp4/Usp45/Usp46/Usp5/Usp51/Usp7/Usp9x/Vcpip1	42	94	0.446809
MF	GO:0044325	transmembrane transporter binding	1.44927e-12	3.19366e-11	1.64204e-11	Abcc8/Actn2/Actn4/Akap6/Akap9/Ank2/Ank3/Ap2m1/Arrb1/Atp2a2/Atp2a3/Bak1/Calm1/Calm2/Calm3/Camk2d/Cav3/Cbarp/Cdk5rap2/Cherp/Crbn/Ctnnb1/Dlg1/Fyn/Gopc/Gpd1l/Grina/Hap1/Herpud1/Hsp90ab1/Htt/Id2/Itpr1/Itpr2/Kcnb1/Kcnip3/Kcnj11/Kcnq1/Lrrc55/Lrrk2/Nos1/Nptn/Pacs1/Pde4d/Pkd1/Ppp1r9a/Ppp1r9b/Rapgef3/Rims2/Rims3/Rims4/S100a10/Scn3b/Scn5a/Sh3gl1/Slc5a3/Slc8a1/Snap25/Stac/Trappc2/Trpc1/Usp10/Yes1/Ywhae/Ywhah…	66	148	0.445946
MF	GO:0015036	disulfide oxidoreductase activity	9.55677e-05	0.000499259	0.000256697	Enox2/Ero1a/Glrx/Glrx3/Glrx5/Gsto2/Ifi30/P4hb/Pdia3/Pdia4/Pdia6/Pgk1/Sco2/Selenot/Tmx3/Txn2/Txndc17/Txndc5/Txnl1/Txnrd2	20	45	0.444444
MF	GO:0005484	SNAP receptor activity	0.000471226	0.00199694	0.00102674	Bnip1/Pick1/Snap25/Snap29/Stx11/Stx12/Stx17/Stx1b/Stx2/Stx4a/Stx5a/Stx7/Stx8/Vamp1/Vamp3/Vti1b	16	36	0.444444
MF	GO:0035035	histone acetyltransferase binding	0.00238619	0.00794523	0.00408509	Cited2/Creb1/Kansl1/Mef2a/Mtf1/Nr4a3/Pax6/Sp1/Taf7/Trim68/Trip4/Zbtb7a	12	27	0.444444
MF	GO:0035497	cAMP response element binding	0.0126744	0.032204	0.0165579	Atf2/Atf6/Atf7/Creb1/Creb3l2/Creb5/Nr4a3/Tcf12	8	18	0.444444
MF	GO:0061629	RNA polymerase II-specific DNA-binding transcription factor binding	2.52409e-29	6.11839e-27	3.14581e-27	Actb/Actn4/Add1/Aip/Akap8/Apex1/Arid1a/Arid5a/Arnt/Arrb1/Atf2/Atf4/Bbs5/Bcl10/Brd8/Calr/Cdk5rap3/Cdkn2a/Cebpa/Chd4/Cited2/Commd7/Cpne1/Creb1/Crebbp/Crkl/Csnk2b/Ctbp2/Ctnnb1/Dact1/Dcaf1/Ddx5/Dhx9/Dmap1/Dnaja1/Dusp26/Egr2/Eomes/Ep300/Exosc9/Faf1/Foxc1/Foxp1/Fus/Gabarapl1/Gas2l1/Gata3/Gata4/Grm1/Gsk3b/Gtf2a2/H2bc9/Hand1/Hand2/Hdac1/Hdac2/Hdac3/Hdac4/Hdac5/Hdac9/Hes1/Hes6/Hey1/Hey2/Hif1a/Hipk2/Hmga1/…	167	376	0.444149
MF	GO:0031267	small GTPase binding	4.39303e-22	4.84032e-20	2.48868e-20	Abca1/Abi2/Acap2/Als2cl/Ankfy1/Anxa2/Ap1g1/Ap3m1/Arhgap1/Arhgdia/Arhgef2/Arhgef7/Atp6ap1/Atp7a/Bicd1/Bicd2/Bicdl1/Birc5/Brk1/C9orf72/Ccdc186/Cdc42bpb/Cdc42se1/Cdc42se2/Cse1l/Cyfip1/Cyrib/Daam2/Dennd10/Dennd5a/Dgki/Dmxl2/Dnm1l/Dock4/Dvl1/Ect2/Errfi1/Evi5/Evi5l/Exoc2/Fgd1/Fmnl1/Gapvd1/Garre1/Gdi1/Gdi2/Gga1/Gga3/Git2/Hace1/Ift20/Ipo11/Ipo4/Ipo5/Ipo7/Ipo8/Ipo9/Iqgap1/Kif3a/Kntc1/Kpnb1/Llgl1/Lrrk2/Map…	126	286	0.440559
MF	GO:0008327	methyl-CpG binding	0.00396065	0.0121835	0.00626424	Chtop/Cxxc4/Cxxc5/Erh/Lrwd1/Mbd1/Prmt5/Tet3/Uhrf1/Zbtb33/Zbtb38	11	25	0.44
MF	GO:0016866	intramolecular transferase activity	0.00396065	0.0121835	0.00626424	Bpgm/Dkc1/Mmut/Pgm1/Pgm3/Pmm1/Pus10/Pus3/Rpusd2/Trub1/Trub2	11	25	0.44
MF	GO:0051787	misfolded protein binding	0.00396065	0.0121835	0.00626424	Bag6/Clu/Edem1/Hdac6/Hspa1a/Hspa1b/Hspa2/Hspa5/Hspa8/Hspa9/Tmem67	11	25	0.44
MF	GO:0070412	R-SMAD binding	0.00396065	0.0121835	0.00626424	Axin1/Ddx5/Drosha/Men1/Pax6/Pmepa1/Pparg/Smad2/Smad4/Smurf1/Zeb2	11	25	0.44
MF	GO:0004722	protein serine/threonine phosphatase activity	5.65971e-08	6.53292e-07	3.35895e-07	Cdkn3/Ctdsp1/Ctdspl/Dusp15/Dusp2/Dusp22/Dusp26/Dusp3/Dusp6/Dusp7/Dusp8/Fig4/Ilkap/Lck/Lrrk2/Phlpp1/Phlpp2/Ppef2/Ppm1d/Ppm1e/Ppm1f/Ppm1g/Ppm1h/Ppm1k/Ppm1l/Ppm1m/Ppp1cb/Ppp2r1a/Ppp2r3d/Ppp3ca/Ppp3cb/Ppp4c/Ppp5c/Ppp6c/Pptc7/Rpap2/Ssh2/Ssu72/Timm50/Ublcp1	40	91	0.43956
MF	GO:0008276	protein methyltransferase activity	5.65971e-08	6.53292e-07	3.35895e-07	Ash2l/Carm1/Eed/Eef1akmt2/Eef1akmt3/Eef2kmt/Ehmt2/Etfbkmt/Fam98a/Fbl/Fbxo11/Kmt2a/Kmt2d/Kmt5a/Kmt5c/Lcmt1/Mettl21a/Mettl22/Mettl23/Mettl9/Nsd1/Nsd2/Nsd3/Prdm8/Prmt2/Prmt5/Prmt6/Prmt9/Setd2/Setd3/Setd5/Setdb1/Setdb2/Smyd2/Smyd3/Smyd5/Suv39h1/Suv39h2/Suz12/Wdr82	40	91	0.43956
MF	GO:0008138	protein tyrosine/serine/threonine phosphatase activity	0.00025557	0.00116011	0.00059648	Cdkn3/Dusp11/Dusp12/Dusp15/Dusp16/Dusp2/Dusp22/Dusp26/Dusp3/Dusp6/Dusp7/Dusp8/Eya3/Ppm1f/Ptp4a2/Ptp4a3/Rngtt/Ssh2	18	41	0.439024
MF	GO:0030515	snoRNA binding	0.0012748	0.00458475	0.00235728	Ddx21/Dkc1/Heatr1/Imp3/Imp4/Nolc1/Nop58/Nudt4/Nudt5/Rrp9/Tsr1/Utp6/Wdr3/Xrcc5	14	32	0.4375
MF	GO:0004698	calcium-dependent protein kinase C activity	0.0214291	0.048365	0.0248672	Pkn1/Pkn2/Prkca/Prkcd/Prkce/Prkci/Prkcz	7	16	0.4375
MF	GO:0004707	MAP kinase activity	0.0214291	0.048365	0.0248672	Map3k7/Mapk1/Mapk14/Mapk3/Mapk7/Mapk8/Nlk	7	16	0.4375
MF	GO:0008179	adenylate cyclase binding	0.0214291	0.048365	0.0248672	Adcy5/Akap6/Calm1/Calm2/Calm3/Cap1/Raf1	7	16	0.4375
MF	GO:0008308	voltage-gated anion channel activity	0.0214291	0.048365	0.0248672	Ano6/Clcn3/Clcn4/Clcn7/Gpr89/Vdac2/Vdac3	7	16	0.4375
MF	GO:0042625	ATPase-coupled ion transmembrane transporter activity	0.0214291	0.048365	0.0248672	Atp6v0e2/Atp6v1a/Atp6v1c1/Atp6v1f/Atp6v1g1/Atp6v1g2/Atp6v1h	7	16	0.4375
MF	GO:0044769	ATPase activity, coupled to transmembrane movement of ions, rotational mechanism	0.0214291	0.048365	0.0248672	Atp6v0e2/Atp6v1a/Atp6v1c1/Atp6v1f/Atp6v1g1/Atp6v1g2/Atp6v1h	7	16	0.4375
MF	GO:0046961	proton-transporting ATPase activity, rotational mechanism	0.0214291	0.048365	0.0248672	Atp6v0e2/Atp6v1a/Atp6v1c1/Atp6v1f/Atp6v1g1/Atp6v1g2/Atp6v1h	7	16	0.4375
MF	GO:1990825	sequence-specific mRNA binding	0.0214291	0.048365	0.0248672	Dhfr/Dhx9/Hnrnpa1/Nova1/Nova2/Srsf3/Srsf4	7	16	0.4375
MF	GO:0016887	ATP hydrolysis activity	9.27104e-20	6.2425e-18	3.20962e-18	Abca1/Abca3/Abca7/Abcb1a/Abcb1b/Abcb7/Abcb8/Abcc3/Abcc5/Abcd3/Abce1/Abcf1/Abcf2/Abcf3/Afg3l2/Atad3a/Atf7ip/Atp13a2/Atp13a3/Atp6v1g1/Atp6v1g2/Cct2/Cct3/Cct4/Cct5/Cct6a/Cct7/Cct8/Chd2/Chd3/Chd4/Chd5/Chd7/Chd8/Clpb/Clpx/Ddx3x/Dhx16/Dhx58/Dhx9/Ercc3/Fign/Fignl1/Get3/Hsp90aa1/Hsp90ab1/Hsp90b1/Hspa1a/Hspa1b/Hspa2/Hspa4/Hspa5/Hspa8/Hspa9/Hspd1/Hspe1/Hyou1/Ide/Ino80/Katna1/Katnal1/Kif14/Kif15/Kif1a/Kif21…	114	261	0.436782
MF	GO:0000030	mannosyltransferase activity	0.0065832	0.0185124	0.00951827	Alg12/Alg8/Dpy19l1/Dpy19l4/Pigb/Pigm/Pomt1/Tmtc2/Tmtc3/Tmtc4	10	23	0.434783
MF	GO:0120014	phospholipid transfer activity	0.0065832	0.0185124	0.00951827	Abca3/Cert1/Mttp/Osbpl2/Pitpna/Pitpnb/Plekha3/Prelid1/Prelid3a/Triap1	10	23	0.434783
MF	GO:0003727	single-stranded RNA binding	4.51781e-08	5.50437e-07	2.83011e-07	Ago2/Ago3/Aqr/Cbx6/Cirbp/Cnbp/Cpeb2/Dazap1/Ddx1/Ddx11/Ddx3x/Dhx58/Dhx9/Dlx2/Eif4a3/Eif4b/Exosc10/Fxr1/Hnrnpa1/Hnrnpc/Hnrnpf/Hnrnpu/Khdrbs1/Lactb2/Larp4/Lsm14a/Msi1/Pabpc1/Paip2/Patl1/Ppie/Rbm11/Rbm7/Rbms3/Rbmx/Rbpms/Strbp/Syncrip/Thra/U2af2/Zc3h14/Zfr	42	97	0.43299
MF	GO:0015297	antiporter activity	1.80957e-06	1.48189e-05	7.61923e-06	Atp1a3/Clcn3/Clcn4/Clcn7/Slc11a1/Slc24a2/Slc25a10/Slc25a14/Slc25a4/Slc25a5/Slc26a10/Slc32a1/Slc35c1/Slc35e1/Slc35e3/Slc35e4/Slc37a1/Slc37a4/Slc41a1/Slc4a10/Slc4a7/Slc4a8/Slc7a6/Slc8a1/Slc8a2/Slc8a3/Slc8b1/Slc9a6/Slc9a8/Slc9a9/Tmco3/Tmem241	32	74	0.432432
MF	GO:0019888	protein phosphatase regulator activity	2.11701e-07	2.10313e-06	1.08134e-06	Arpp19/Bod1/Bod1l/Calm1/Calm2/Calm3/Csnk2a1/Dmpk/Elfn1/Lmtk2/Ppp1r10/Ppp1r14a/Ppp1r14b/Ppp1r14c/Ppp1r15b/Ppp1r16b/Ppp1r37/Ppp1r3b/Ppp1r7/Ppp1r8/Ppp1r9b/Ppp2r1a/Ppp2r1b/Ppp2r2a/Ppp2r2c/Ppp2r3a/Ppp2r3d/Ppp2r5a/Ppp2r5c/Ppp2r5e/Ppp3r1/Ppp4r3a/Ppp4r3b/Ppp6r1/Ppp6r2/Ptpa/Rcan1/Rcan3	38	88	0.431818
MF	GO:0019783	ubiquitin-like protein peptidase activity	2.96749e-09	4.55266e-08	2.34078e-08	Alg13/Atg4a/Atg4b/Atxn3/Bap1/Brcc3/Cops5/Desi2/Eif3f/Eif3h/Hint1/Josd1/Josd2/Mindy3/Mysm1/Otub1/Otub2/Otud5/Otud6b/Otud7b/Psmd14/Senp1/Senp3/Senp6/Uchl5/Usp1/Usp10/Usp11/Usp14/Usp20/Usp25/Usp27x/Usp28/Usp3/Usp30/Usp31/Usp32/Usp35/Usp36/Usp37/Usp38/Usp39/Usp4/Usp45/Usp46/Usp5/Usp51/Usp7/Usp9x/Vcpip1	50	116	0.431034
MF	GO:0008080	N-acetyltransferase activity	2.91827e-06	2.26727e-05	1.16573e-05	Atat1/Atf2/Brca2/Cdyl/Crebbp/Ep300/Esco1/Gtf3c4/Kat2a/Kat2b/Kat5/Kat6a/Kat7/Kat8/Mcm3ap/Naa10/Naa15/Naa30/Naa40/Naa50/Nat8l/Nat9/Ncoa1/Ncoa3/Oga/Sat2/Smarce1/Supt7l/Tada2a/Taf1/Taf10	31	72	0.430556
MF	GO:0001784	phosphotyrosine residue binding	0.000122305	0.00062546	0.000321585	Abl1/Abl2/Acp2/Bcar3/Cbl/Crk/Crkl/Irs1/Lck/Ldlrap1/Mapk1/Mapk3/Nck2/Pik3r2/Ptpn11/Ptpn3/Ptpn6/Shf/Socs3/Vav2/Yes1	21	49	0.428571
MF	GO:0140102	catalytic activity, acting on a rRNA	0.0109589	0.0280808	0.0144379	Bud23/Dimt1/Emg1/Fbl/Mrm3/Nsun5/Tfb1m/Trmt2b/Zcchc4	9	21	0.428571
MF	GO:1990404	NAD+-protein ADP-ribosyltransferase activity	0.0109589	0.0280808	0.0144379	Parp11/Parp12/Parp2/Parp3/Parp4/Parp6/Parp8/Tiparp/Tnks2	9	21	0.428571
MF	GO:0019208	phosphatase regulator activity	3.13918e-08	3.96321e-07	2.03771e-07	Arpp19/Bmpr2/Bod1/Bod1l/Calm1/Calm2/Calm3/Csnk2a1/Dmpk/Elfn1/Gtf2f1/Lmtk2/Map3k7/Mtmr12/Ppp1r10/Ppp1r12c/Ppp1r14a/Ppp1r14b/Ppp1r14c/Ppp1r15b/Ppp1r16b/Ppp1r37/Ppp1r3b/Ppp1r7/Ppp1r8/Ppp1r9b/Ppp2r1a/Ppp2r1b/Ppp2r2a/Ppp2r2c/Ppp2r3a/Ppp2r3d/Ppp2r5a/Ppp2r5c/Ppp2r5e/Ppp3r1/Ppp4r3a/Ppp4r3b/Ppp6r1/Ppp6r2/Ptpa/Rcan1/Rcan3/Styx/Tesc	45	106	0.424528
MF	GO:0030507	spectrin binding	0.00182683	0.006202	0.0031888	Add1/Ank2/Ank3/Camsap2/Dctn2/Dmtn/Dync1i1/Gnb1/Kif3a/Pde6g/Rho/Sptan1/Stx4a/Unc13a	14	33	0.424242
MF	GO:0051019	mitogen-activated protein kinase binding	0.00182683	0.006202	0.0031888	Abl1/Atf7/Cdk5rap3/Dusp16/Dusp2/Iqgap1/Map3k1/Mapk14/Mapk7/Mapkapk3/Mical2/Pebp1/Ppm1d/Ptprj	14	33	0.424242
MF	GO:0008170	N-methyltransferase activity	2.65712e-07	2.59712e-06	1.33533e-06	Ash2l/Carm1/Dimt1/Eef1akmt2/Eef1akmt3/Eef2kmt/Ehmt2/Etfbkmt/Fbl/Fbxo11/Kmt2a/Kmt2d/Kmt5a/Kmt5c/Mettl21a/Mettl23/Mettl9/Nsd1/Nsd2/Nsd3/Prdm8/Prmt2/Prmt5/Prmt6/Prmt9/Setd2/Setd3/Setd5/Setdb1/Setdb2/Smyd2/Smyd3/Smyd5/Suv39h1/Suv39h2/Tfb1m/Trmt1l/Wdr82/Zcchc4	39	92	0.423913
MF	GO:0003725	double-stranded RNA binding	7.7535e-07	7.17347e-06	3.68829e-06	Adar/Adarb1/Ago2/Ago3/Cltc/Ddx1/Ddx21/Dgcr8/Dhx15/Dhx36/Dhx58/Dhx9/Drosha/Eif4b/Elavl1/Hnrnpu/Hsp90ab1/Hspa1a/Hspd1/Lsm14a/Mbnl1/Msn/Mtdh/Prkra/Prkrip1/Rc3h1/Rc3h2/Sidt2/Slc3a2/Strbp/Tarbp2/Tuba1b/Tubb4b/Vim/Zfp346/Zfr	36	85	0.423529
MF	GO:0005080	protein kinase C binding	1.96114e-05	0.000123155	6.33211e-05	Abl1/Adam9/Adcy4/Add3/Akt2/Akt3/Cavin2/Dact1/Fez1/Glrx3/Hdac5/Hdac9/Irs1/Itgav/Ldb3/Marcks/Pard6a/Pdlim5/Pea15a/Pick1/Pkn1/Pkp2/Pld2/Rack1/Sdc4/Sqstm1/Top2a	27	64	0.421875
MF	GO:0003925	G protein activity	0.000971998	0.00368144	0.00189284	Hras/Mras/Nras/Rab10/Rab11a/Rab11b/Rab4a/Rab5b/Rab7/Rac3/Rala/Rap1a/Rap1b/Rap2a/Rhoa/Rit1	16	38	0.421053
MF	GO:0031434	mitogen-activated protein kinase kinase binding	0.0182728	0.0430033	0.0221104	Arrb1/Dlg1/Ksr2/Map3k1/Mapk8ip1/Mapk8ip3/Pin1/Raf1	8	19	0.421053
MF	GO:0035259	nuclear glucocorticoid receptor binding	0.0182728	0.0430033	0.0221104	Ncoa6/Ncor2/Nr4a3/Nrip1/Psmc3ip/Stat5b/Tacc1/Ywhah	8	19	0.421053
MF	GO:0097001	ceramide binding	0.0182728	0.0430033	0.0221104	Cert1/Clip3/Epdr1/Laptm4b/Plekha3/Psap/Rtn4r/Vdac2	8	19	0.421053
MF	GO:0140323	solute:anion antiporter activity	0.0182728	0.0430033	0.0221104	Slc25a4/Slc25a5/Slc32a1/Slc37a1/Slc37a4/Slc4a10/Slc4a7/Slc4a8	8	19	0.421053
MF	GO:0008143	poly(A) binding	0.0029855	0.00977952	0.00502821	Ddx1/Ddx3x/Eif4a3/Hnrnpu/Khdrbs1/Larp4/Pabpc1/Paip2/Ppie/Rbms3/Rbpms/Syncrip/Zc3h14	13	31	0.419355
MF	GO:0032451	demethylase activity	0.000519696	0.00217949	0.0011206	Alkbh3/Cyp51/Fto/Hr/Jmjd1c/Kdm1a/Kdm2b/Kdm3a/Kdm4a/Kdm4b/Kdm4c/Kdm5a/Kdm5c/Kdm6a/Kdm8/Phf2/Phf8/Rsbn1	18	43	0.418605
MF	GO:0016407	acetyltransferase activity	2.04735e-07	2.05074e-06	1.0544e-06	Acaa1b/Acaa2/Acat1/Atat1/Atf2/Brca2/Cdyl/Crebbp/Ep300/Esco1/Fasn/Gcat/Gnpat/Gtf3c4/Kat2a/Kat2b/Kat5/Kat6a/Kat7/Kat8/Lpcat1/Mcm3ap/Mogat2/Naa10/Naa15/Naa30/Naa40/Naa50/Nat8l/Nat9/Ncoa1/Ncoa3/Oga/Pafah1b2/Pafah1b3/Sat2/Smarce1/Supt7l/Tada2a/Taf1/Taf10	41	98	0.418367
MF	GO:0019003	GDP binding	3.18131e-06	2.45589e-05	1.26271e-05	Arf1/Arf6/Arl2/Dync1li1/Gem/Gnai1/Gnai3/Hras/Mras/Nras/Rab10/Rab11b/Rab12/Rab18/Rab21/Rab28/Rab2a/Rab35/Rab40c/Rab4a/Rab5b/Rab7/Rala/Rap1a/Rap1b/Rap2a/Rhebl1/Rhoa/Rhob/Rit1/Rragc/Rragd/Trim23	33	79	0.417722
MF	GO:0016791	phosphatase activity	1.74771e-17	7.56511e-16	3.88965e-16	Acp1/Acp2/Acp6/Atp1a1/Bpnt2/Cdc25a/Cdkn3/Ctdsp1/Ctdspl/Dusp11/Dusp12/Dusp15/Dusp16/Dusp2/Dusp22/Dusp26/Dusp3/Dusp6/Dusp7/Dusp8/Enpp1/Eya3/Fbp2/Fig4/Hddc2/Ilkap/Inpp5a/Inpp5b/Inpp5f/Inppl1/Lck/Lpin2/Lpin3/Lrrk2/Mtmr1/Mtmr11/Mtmr12/Mtmr14/Mtmr6/Mtmr9/Noct/Nt5c3/Nt5dc2/Nt5dc3/Nt5m/Pfkfb1/Pfkfb3/Pgp/Phlpp1/Phlpp2/Phospho2/Pip4p2/Plpp1/Plpp5/Plpp6/Plppr2/Plppr3/Pnkp/Ppef2/Ppm1d/Ppm1e/Ppm1f/Ppm1g/Ppm1h…	111	266	0.417293
MF	GO:0016879	ligase activity, forming carbon-nitrogen bonds	0.00027897	0.00125226	0.00064386	Adssl1/Asns/Ass1/Ctps/Ctps2/Dph6/Gart/Gatb/Gclc/Gclm/Gss/Mthfd1/Paics/Ppcs/Rimkla/Ttl/Ttll13/Ttll5/Ttll7/Ttll9	20	48	0.416667
MF	GO:0031624	ubiquitin conjugating enzyme binding	0.0015791	0.00544627	0.00280023	Ankib1/Arih1/Arih2/Dcun1d3/Dcun1d4/Dcun1d5/Marchf6/Rnf14/Rnf19b/Rnf217/Rnf4/Siah1a/Siah1b/Siah2/Trim72	15	36	0.416667
MF	GO:0005112	Notch binding	0.00937302	0.0244065	0.0125487	Aak1/Chac1/Cul3/Dll3/Dll4/Dtx1/Galnt11/Jag2/Ncor2/Notch4	10	24	0.416667
MF	GO:0009678	pyrophosphate hydrolysis-driven proton transmembrane transporter activity	0.00937302	0.0244065	0.0125487	Atp4a/Atp6v0b/Atp6v0c/Atp6v0e2/Atp6v1a/Atp6v1c1/Atp6v1f/Atp6v1g1/Atp6v1g2/Atp6v1h	10	24	0.416667
MF	GO:0031690	adrenergic receptor binding	0.00937302	0.0244065	0.0125487	Adra2a/Arrb1/Arrdc3/Bdkrb2/Dlg4/Gnas/Magi2/Pde4d/Prkar2a/Sh3gl1	10	24	0.416667
MF	GO:0070530	K63-linked polyubiquitin modification-dependent protein binding	0.00937302	0.0244065	0.0125487	Faap20/Ikbkg/Optn/Otud7b/Prpf8/Rnf31/Sqstm1/Tab2/Tab3/Wdr81	10	24	0.416667
MF	GO:0140828	metal cation:monoatomic cation antiporter activity	0.00937302	0.0244065	0.0125487	Slc11a1/Slc24a2/Slc41a1/Slc8a1/Slc8a2/Slc8a3/Slc8b1/Slc9a6/Slc9a8/Slc9a9	10	24	0.416667
MF	GO:0032934	sterol binding	8.11374e-05	0.000433209	0.000222737	Cd81/Erlin2/Gramd1b/Insig1/Insig2/Npc1/Npc1l1/Npc2/Osbp/Osbpl2/Osbpl3/Osbpl5/Osbpl6/Osbpl8/Osbpl9/Prom2/Ptch1/Rora/Rorc/Soat1/Soat2/Stard3/Stard4/Vdac2	24	58	0.413793
MF	GO:0043236	laminin binding	0.00487675	0.0147765	0.00759746	Adam9/Dag1/Gpc1/Itga2/Itga3/Itgb1/Lgals1/Plekha2/Pxdn/Rpsa/Ssc5d/Tinagl1	12	29	0.413793
MF	GO:0030674	protein-macromolecule adaptor activity	4.07067e-21	3.08353e-19	1.58542e-19	Abi2/Actn2/Akap6/Ambra1/Amfr/Ank2/Ank3/Ap1g1/Ap2a1/Ap2a2/Ap2m1/Ap2s1/Aph1a/Appbp2/Arpc4/Arrb1/Atp1b2/Atp1b3/Axin1/Bicd1/Bicd2/Bnip1/Brdt/Btrc/Cbx5/Cdc42se2/Cdyl/Cntln/Cradd/Crk/Crkl/Cul1/Cul2/Cul5/Cux1/Dab2/Ddb1/Ddx20/Dgcr8/Dtl/Eloc/Epc1/Ercc2/Erg28/Fbxo42/Fem1b/Frmd4a/Frs2/Frs3/Fscn1/Gabarapl1/Gas2/Gas2l1/Gatad2a/Gnb1/Gnb2/Gnb4/Gnb5/Herpud1/Homer2/Hspa8/Ice1/Iqgap1/Irs1/Khdrbs1/Klhdc2/Ksr2/Ldlra…	139	336	0.41369
MF	GO:0120013	lipid transfer activity	0.000449412	0.00191118	0.000982647	Abca1/Abca3/Atg2b/Cert1/Gramd1b/Mttp/Npc2/Osbp/Osbpl2/Osbpl5/Osbpl8/Pitpna/Pitpnb/Plekha3/Prelid1/Prelid3a/Stard3/Stard4/Triap1	19	46	0.413043
MF	GO:0043531	ADP binding	0.00135743	0.00482464	0.00248062	Atp1a1/Chordc1/Ern1/Gclc/H1f4/Hspa8/Msh2/Msh6/Myh10/Myh9/Pgk1/Pkm/Ppp5c/Ruvbl1/Ruvbl2/Vcp	16	39	0.410256
MF	GO:0051536	iron-sulfur cluster binding	3.80046e-05	0.00022039	0.000113315	Abat/Abce1/Aco1/Aco2/Cisd1/Ddx11/Dna2/Dpyd/Ercc2/Glrx3/Glrx5/Iscu/Kif4/Mutyh/Ndufs1/Ndufs2/Ndufs8/Ndufv2/Nfs1/Nthl1/Nubp1/Nubp2/Nubpl/Pold1/Pole/Prim2/Rev3l	27	66	0.409091
MF	GO:0051540	metal cluster binding	3.80046e-05	0.00022039	0.000113315	Abat/Abce1/Aco1/Aco2/Cisd1/Ddx11/Dna2/Dpyd/Ercc2/Glrx3/Glrx5/Iscu/Kif4/Mutyh/Ndufs1/Ndufs2/Ndufs8/Ndufv2/Nfs1/Nthl1/Nubp1/Nubp2/Nubpl/Pold1/Pole/Prim2/Rev3l	27	66	0.409091
MF	GO:0048487	beta-tubulin binding	0.000723113	0.0028455	0.00146303	Adnp/Akap1/Cct5/Hdac6/Htt/Ift74/Pdcd5/Pex14/Smc3/Sncg/Spast/Syt11/Taok1/Tbca/Tbcd/Ttll7/Uxt/Vapb	18	44	0.409091
MF	GO:0032794	GTPase activating protein binding	0.0154426	0.0378875	0.0194801	Fmnl1/Gapvd1/Gnai1/Gnai3/Gnb5/Nkiras1/Pin1/Tsc1/Tubb5	9	22	0.409091
MF	GO:0000287	magnesium ion binding	2.17719e-13	5.4974e-12	2.82653e-12	Abl1/Abl2/Adcy10/Adprs/Arf1/Atp11b/Atp11c/Atp4a/Atp8a1/Atp9b/Brsk1/Brsk2/Cdc42bpa/Cdk2/Cilk1/Clybl/Csnk1a1/Dhx36/Dxo/Eno2/Eno3/Ern1/Exd2/Fen1/Gclc/Gem/Gnai1/Gss/Hmgcl/Hprt/Idh2/Idh3g/Irak3/Kcnip3/Lrrk2/Map3k7/Map3k8/Mark2/Mast1/Mast2/Mast3/Mast4/Me1/Morc2a/Msh2/Msh6/Mthfd2/Ncs1/Nek6/Nlk/Nt5c3/Nt5c3b/Nudt12/Nudt18/Nudt3/Nudt5/Pdcd6/Pgm1/Pgm3/Pgp/Pkm/Ppa1/Prim1/Prkacb/Prps1/Prpsap1/Prpsap2/Rap2a/Re…	87	213	0.408451
MF	GO:0140030	modification-dependent protein binding	2.17719e-13	5.4974e-12	2.82653e-12	Abraxas2/Agap3/Agl/Ank2/Ank3/Atrx/Babam2/Bag6/Baz2a/Bptf/Brcc3/Brd3/Brd7/Brdt/Carm1/Cbx1/Cbx2/Cbx3/Cbx5/Chd5/Chd8/Dpf2/Dzip3/Faap20/Fan1/Glyr1/Hdac6/Hdgfl2/Hgs/Hspd1/Ide/Ikbkg/Ing1/Ing2/Ing3/Ing5/Kat8/Kdm4a/Kdm5a/Kdm8/Kmt2a/L3mbtl1/Lrwd1/Macroh2a1/Mbtd1/Mllt3/Morc3/Msh6/Ncapg2/Optn/Otud7b/Phf1/Phf19/Phf2/Phf8/Phip/Pml/Prpf8/Psme4/Ptpn6/Pwwp2a/Pygo1/Rad23b/Rnf31/Rrp8/Setd5/Smarca4/Spin4/Sqstm1/Suz…	87	213	0.408451
MF	GO:1901567	fatty acid derivative binding	0.00796053	0.0219776	0.0112999	Acad9/Acadl/Acads/Acadvl/Acbd5/Acot11/Hmgcl/Hspa8/Pitpna/Soat1/Soat2	11	27	0.407407
MF	GO:0015248	sterol transporter activity	0.00415597	0.0127198	0.00653997	Abca1/Gramd1b/Mttp/Npc2/Osbp/Osbpl2/Osbpl3/Osbpl5/Osbpl6/Osbpl8/Osbpl9/Stard3/Stard4	13	32	0.40625
MF	GO:0030291	protein serine/threonine kinase inhibitor activity	0.00415597	0.0127198	0.00653997	Cdkn1b/Cdkn2a/Cdkn2c/Cdkn2d/Cit/Hexim1/Kat2b/Macroh2a1/Pkia/Prkar1a/Prkar2a/Rptor/Wnk1	13	32	0.40625
MF	GO:0004177	aminopeptidase activity	0.00218978	0.00731133	0.00375917	Dnpep/Dpp3/Dpp4/Dpp8/Erap1/Kdm8/Lap3/Mmp16/Naaladl1/Npepps/Pepd/Rnpep/Rnpepl1/Tpp2/Xpnpep1	15	37	0.405405
MF	GO:0016538	cyclin-dependent protein serine/threonine kinase regulator activity	0.000619852	0.0025295	0.00130056	Ccnc/Ccnd1/Ccnd3/Ccne1/Ccni/Ccnk/Ccnl1/Ccnl2/Ccnyl1/Cdk5r1/Cdk5r2/Cdkn1b/Cdkn2a/Cdkn2c/Cdkn2d/Cks1b/Cks2/Hexim1/Kat2b	19	47	0.404255
MF	GO:0000149	SNARE binding	7.66095e-08	8.59729e-07	4.42035e-07	Abca1/Abl1/Cacna1a/Capn10/Cplx1/Cplx2/Dapk1/Exoc3l4/Kcnb1/Lrrk2/Myo5a/Napa/Napg/Picalm/Rab4a/Scfd2/Sec24b/Sec24c/Sec24d/Snap25/Snap29/Snapin/Snph/Sptan1/Stx11/Stx12/Stx17/Stx1b/Stx2/Stx4a/Stx5a/Stx7/Stx8/Stxbp1/Stxbp4/Sybu/Syt11/Syt4/Syt6/Syt7/Syt9/Tmed10/Unc13a/Vamp1/Vamp3/Vps50/Vps52/Vti1b	48	119	0.403361
MF	GO:0003697	single-stranded DNA binding	4.198e-08	5.19182e-07	2.66941e-07	Blm/Brca2/Cdc45/Cnbp/Ddx11/Dhx36/Dhx9/Fam111a/Fbh1/Hnrnpa1/Hnrnpa2b1/Hnrnpk/Hnrnpu/Hsf1/Mcm10/Mcm3/Mcm4/Mcm5/Mcm7/Mcm8/Meiob/Msh2/Msh3/Nol12/Nucks1/Pcbp2/Pcbp3/Pms2/Polr3c/Ptbp1/Pura/Rad51/Rad51d/Rad54l/Recql4/Rpa1/Rpa2/Rtf1/Smarcal1/Smc2/Smc5/Spen/Stn1/Terf2/Top1/Tsn/Tsnax/Wdr48/Ybx1/Ybx3	50	124	0.403226
MF	GO:0015631	tubulin binding	6.62428e-22	6.69052e-20	3.43997e-20	Abraxas2/Adnp/Agtpbp1/Akap1/Apc/Apc2/Appbp2/Arhgef2/Arhgef7/Bccip/Birc5/Bloc1s2/Brca2/Brsk1/Cacybp/Camsap2/Cav3/Ccdc181/Cct5/Cdk5rap2/Cep295/Cep350/Cep44/Cetn2/Clasp1/Clasp2/Clip1/Clip3/Cnn3/Cript/Dag1/Dclk2/Ddx3x/Dnm1/Dnm1l/Dnm3/Drg1/Dst/Dync1i1/Eml3/Eml5/Fbxw11/Fes/Fez1/Fhdc1/Fmn1/Fsd1/Fyn/Gapdh/Gas2/Gas2l1/Gli1/Gnas/Gtse1/Haus4/Hdac6/Hdgf/Hook1/Hook3/Htt/Ift74/Ino80/Jakmip3/Jmy/Katna1/Katnal1/…	154	382	0.403141
MF	GO:0051213	dioxygenase activity	2.47335e-06	1.98129e-05	1.01869e-05	Ado/Alkbh3/Alkbh6/Alkbh7/Asphd1/Asphd2/Cdo1/Egln2/Egln3/Fto/Hr/Jmjd1c/Jmjd4/Kdm2b/Kdm3a/Kdm4a/Kdm4b/Kdm4c/Kdm5a/Kdm5c/Kdm6a/Kdm8/Ogfod1/Ogfod2/P3h1/P3h3/P4ha2/P4ha3/P4hb/Phf2/Phf8/Phyh/Plod1/Plod3/Ptgs1/Rsbn1/Tet3	37	92	0.402174
MF	GO:0003729	mRNA binding	7.7665e-22	7.24076e-20	3.72289e-20	Aco1/Ago2/Angel2/Aqr/Arc/Calr/Cct5/Celf1/Celf3/Celf5/Celf6/Chtop/Cirbp/Cnbp/Copa/Cpeb2/Cpeb4/Cstf2/Cstf3/Dazap1/Dcp1a/Ddx3x/Ddx5/Ddx6/Denr/Dhfr/Dhx36/Dhx9/Dxo/Eef1a1/Eif2a/Eif3a/Eif3d/Eif4a3/Eif4enif1/Eif4g1/Eif4g2/Eif4g3/Elavl1/Elavl3/Exosc4/Exosc8/Exosc9/Fus/Fxr1/Fxr2/Fyttd1/G3bp2/Gemin5/Gnl3/Hdlbp/Hnrnpa0/Hnrnpa1/Hnrnpa2b1/Hnrnpa3/Hnrnpc/Hnrnpk/Hnrnpl/Hnrnpm/Hnrnpr/Hnrnpu/Igf2bp3/Jrk/Khdrbs1/K…	155	386	0.401554
MF	GO:0005085	guanyl-nucleotide exchange factor activity	4.52733e-12	9.46057e-11	4.86421e-11	Abr/Arfgef1/Arfgef2/Arfgef3/Arhgef10/Arhgef10l/Arhgef11/Arhgef12/Arhgef17/Arhgef18/Arhgef2/Arhgef3/Arhgef33/Arhgef7/Arhgef9/Bcar3/C9orf72/Ccz1/Dennd10/Dennd11/Dennd2a/Dennd2c/Dennd3/Dennd4a/Dennd5a/Dennd6a/Dennd6b/Dis3/Dock4/Ect2/Eef1b2/Eef1d/Eif2b2/Eif2b3/Eif2b4/Farp2/Fbxo8/Fgd1/Fgd4/Fgd6/Gapvd1/Gdpgp1/Hps1/Lamtor1/Lamtor2/Lamtor3/Lamtor4/Lamtor5/Madd/Mcf2l/Mycbp2/Nucb1/Nucb2/Obscn/Plce1/Plekhg3…	81	202	0.40099
MF	GO:0019903	protein phosphatase binding	4.2768e-11	8.36045e-10	4.29858e-10	Akap1/Akap6/Ambra1/Anapc5/Ap3b1/Atp2b4/Bad/Bod1/Bod1l/Cacna1b/Cacng8/Cdc5l/Cdh2/Cdkn1b/Csk/Ctnnb1/Ctnnd1/Dlg2/Dlg4/Eif2ak3/Gtf2f1/Hmgcr/Hsp90b1/Ikbkb/Insr/Iqgap1/Irs2/Itpr1/Kat2a/Kcnn4/Kcnq1/Kif3a/Lck/Lmna/Mapk14/Mapk8/Mtmr9/Mvp/Nptxr/Pard3/Pik3r2/Pparg/Ppme1/Ppp1r10/Ppp1r16b/Ppp1r3b/Ppp1r3c/Ppp1r3d/Ppp1r3f/Ppp1r9a/Ppp1r9b/Ppp2r2a/Ppp3cb/Ppp6r1/Ppp6r2/Ptk2/Ptpa/Ptprt/Pxn/Rack1/Rpa2/Shoc2/Smg7/Snx…	74	185	0.4
MF	GO:0043621	protein self-association	1.3171e-05	8.50404e-05	4.37241e-05	Abcd3/Abl1/Acvr2a/Axin1/Bcl10/Card9/Cntn2/Crk/Ctsb/Dmtn/Elp1/Eml3/Fhod1/Foxp1/Gpsm2/Hsf1/Id1/Kctd9/L1cam/Malt1/Mdh2/Myd88/Pparg/Pth1r/Rnf112/Shank3/Slc2a1/Tcf4/Tec/Ttn/Zfp639/Zfyve27	32	80	0.4
MF	GO:1990841	promoter-specific chromatin binding	2.42468e-05	0.00014842	7.63111e-05	Atf2/Atf4/Chd7/Ddx5/Dhx9/E2f4/Ehmt2/Ercc3/Foxc1/Foxo4/Gtf2f1/Hdac1/Hdac2/Hdac4/Hnrnpu/Hsf1/Irf3/Isl1/Kdm1a/Macroh2a1/Nipbl/Pcgf1/Pcgf2/Pparg/Prdm15/Setdb1/Suz12/Taf1/Taf10/Trim28	30	75	0.4
MF	GO:0043015	gamma-tubulin binding	0.00352697	0.0111031	0.00570873	Arhgef7/Bloc1s2/Brca2/Brsk1/Cdk5rap2/Ddx3x/Fez1/Mark4/Pak1/Rab11fip5/Rad51d/Tubgcp2/Tubgcp5/Washc1	14	35	0.4
MF	GO:0004709	MAP kinase kinase kinase activity	0.0129813	0.0328461	0.016888	Braf/Lrrk2/Map3k1/Map3k10/Map3k14/Map3k3/Map3k7/Map3k8/Pbk/Raf1	10	25	0.4
MF	GO:0005227	calcium activated cation channel activity	0.0129813	0.0328461	0.016888	Ano10/Ano6/Kcnmb4/Kcnn3/Kcnn4/Tmem38a/Tmem63b/Tmem63c/Trpc3/Trpm4	10	25	0.4
MF	GO:0008017	microtubule binding	2.56629e-15	8.18512e-14	4.20843e-14	Abraxas2/Akap1/Apc/Apc2/Appbp2/Arhgef2/Birc5/Camsap2/Ccdc181/Cdk5rap2/Cep295/Cep350/Cep44/Cetn2/Clasp1/Clasp2/Clip1/Clip3/Cnn3/Cript/Dclk2/Dnm1/Dnm1l/Dnm3/Drg1/Dst/Dync1i1/Eml3/Eml5/Fbxw11/Fes/Fhdc1/Fmn1/Fsd1/Gapdh/Gas2/Gas2l1/Gli1/Gtse1/Haus4/Hdac6/Hook1/Hook3/Jakmip3/Jmy/Katna1/Katnal1/Katnb1/Katnbl1/Kif11/Kif14/Kif15/Kif1a/Kif21a/Kif23/Kif24/Kif26b/Kif2a/Kif3a/Kif3c/Kif4/Kif5a/Kif5b/Kif5c/Kifc…	107	268	0.399254
MF	GO:0003924	GTPase activity	1.10675e-16	4.06479e-15	2.08994e-15	Adssl1/Agap1/Agap2/Agap3/Arf6/Arfrp1/Arl2/Arl4a/Arl8a/Atl2/Cplane2/Ddx3x/Dnm1/Dnm1l/Dnm3/Drg1/Eef1a1/Eef1a2/Eef2/Efl1/Eftud2/Eif2s3x/Eif5b/Gem/Gfm2/Gna13/Gnai1/Gnai2/Gnai3/Gnaq/Gnas/Gnat2/Gnaz/Gnb1/Gnb2/Gnb4/Gng3/Gnl1/Gpn2/Gtpbp1/Gtpbp2/Gtpbp4/Hbs1l/Hras/Ift27/Lrrk2/Lsg1/Mfn2/Mmut/Mras/Mtg2/Nkiras1/Nras/Rab10/Rab11a/Rab11b/Rab12/Rab15/Rab18/Rab21/Rab24/Rab28/Rab2a/Rab2b/Rab30/Rab33b/Rab35/Rab36/R…	118	296	0.398649
MF	GO:0030695	GTPase regulator activity	2.83681e-23	3.82024e-21	1.9642e-21	Abr/Acap2/Agap1/Agap2/Agap3/Agfg1/Agfg2/Als2cl/Arfgap1/Arfgap2/Arfgap3/Arfgef1/Arfgef2/Arfgef3/Arhgap1/Arhgap10/Arhgap11a/Arhgap15/Arhgap17/Arhgap19/Arhgap22/Arhgap28/Arhgdia/Arhgef10/Arhgef10l/Arhgef11/Arhgef12/Arhgef17/Arhgef18/Arhgef2/Arhgef3/Arhgef33/Arhgef7/Arhgef9/Arl2bp/Arrb1/Asap1/Asap2/Asap3/Bcar3/C9orf72/Cavin4/Ccz1/Dennd10/Dennd11/Dennd2a/Dennd2c/Dennd3/Dennd4a/Dennd5a/Dennd6a/Dennd6b/…	169	424	0.398585
MF	GO:0060589	nucleoside-triphosphatase regulator activity	2.83681e-23	3.82024e-21	1.9642e-21	Abr/Acap2/Agap1/Agap2/Agap3/Agfg1/Agfg2/Als2cl/Arfgap1/Arfgap2/Arfgap3/Arfgef1/Arfgef2/Arfgef3/Arhgap1/Arhgap10/Arhgap11a/Arhgap15/Arhgap17/Arhgap19/Arhgap22/Arhgap28/Arhgdia/Arhgef10/Arhgef10l/Arhgef11/Arhgef12/Arhgef17/Arhgef18/Arhgef2/Arhgef3/Arhgef33/Arhgef7/Arhgef9/Arl2bp/Arrb1/Asap1/Asap2/Asap3/Bcar3/C9orf72/Cavin4/Ccz1/Dennd10/Dennd11/Dennd2a/Dennd2c/Dennd3/Dennd4a/Dennd5a/Dennd6a/Dennd6b/…	169	424	0.398585
MF	GO:0016410	N-acyltransferase activity	2.87515e-06	2.26513e-05	1.16463e-05	Alas1/Atat1/Atf2/Brca2/Cdyl/Cers2/Cers6/Crebbp/Ep300/Esco1/Gtf3c4/Kat2a/Kat2b/Kat5/Kat6a/Kat7/Kat8/Mcm3ap/Naa10/Naa15/Naa30/Naa40/Naa50/Nat8l/Nat9/Ncoa1/Ncoa3/Nmt1/Nmt2/Oga/Sat2/Sirt7/Smarce1/Supt7l/Tada2a/Taf1/Taf10/Tlcd3b	38	96	0.395833
MF	GO:0005246	calcium channel regulator activity	0.00158175	0.00544627	0.00280023	Cacng8/Calm1/Calm2/Calm3/Cav3/Gem/Gnb2/Hpcal4/Itpr1/Nrxn1/Nrxn2/Nrxn3/Pacsin3/Prkg1/Stim1/Stim2/Ywhae	17	43	0.395349
MF	GO:0070717	poly-purine tract binding	0.00298398	0.00977952	0.00502821	Dazap1/Ddx1/Ddx3x/Eif4a3/Hnrnpu/Khdrbs1/Larp4/Pabpc1/Paip2/Patl1/Ppie/Rbms3/Rbpms/Syncrip/Zc3h14	15	38	0.394737
MF	GO:0046982	protein heterodimerization activity	1.27143e-16	4.53226e-15	2.33029e-15	Add1/Adra2a/App/Arnt/Atf2/Atf3/Atf4/Atf6/Atp1a1/Atp1b2/Aurka/Bak1/Bax/Bcl10/Bdkrb2/Birc5/Bud23/Cebpa/Cenpa/Cenpt/Cenpw/Chuk/Dgkd/Dr1/Erbb3/Ext2/Fxr1/Fxr2/Fzd2/Gabbr1/Gtf2a2/H2ac10/H2ac12/H2ac15/H2ac20/H2ac21/H2aj/H2ax/H2az1/H2az2/H2bc12/H2bc14/H2bc22/H2bc3/H2bc9/Hes6/Hif1a/Hsf1/Ikbkb/Ikbkg/Irak1/Irak3/Itga3/Itgb1/Jam3/Katna1/Katnb1/Kcnb1/Macroh2a1/Mafg/Mef2a/Mettl3/Micu2/Miga1/Miga2/Mttp/Nae1/Neu…	121	307	0.394137
MF	GO:0001540	amyloid-beta binding	0.000111626	0.000575706	0.000296003	Apba3/Apbb1/Apbb2/Apbb3/Atp1a3/Bace1/Cd74/Clu/Dlgap3/Fzd5/Gprasp2/Grin1/Gsap/Ide/Insr/Itga2/Itm2b/Itm2c/Ldlrad3/Ldlrap1/Ngfr/Pfdn1/Pfdn6/Tgfb2/Tm2d1/Vbp1	26	66	0.393939
MF	GO:0016831	carboxy-lyase activity	0.00566992	0.0161693	0.00831354	Amd1/Azin1/Fahd1/Gad2/Got1/Me1/Mlycd/Mvd/Odc1/Paics/Pck2/Pdxdc1/Ppcdc	13	33	0.393939
MF	GO:0070566	adenylyltransferase activity	0.00566992	0.0161693	0.00831354	Fhit/Flad1/Gphn/Kars/Papola/Papolg/Papss2/Tent2/Tent4a/Tent4b/Tent5a/Trnt1/Zcchc7	13	33	0.393939
MF	GO:0019902	phosphatase binding	6.42917e-13	1.49849e-11	7.70459e-12	Akap1/Akap6/Ambra1/Anapc5/Ap3b1/Atp2b4/Bad/Bod1/Bod1l/Cacna1b/Cacng8/Cdc5l/Cdh2/Cdkn1b/Csk/Csrnp2/Ctnnb1/Ctnnd1/Dlg1/Dlg2/Dlg4/Dzip3/Eif2ak3/Grin1/Gtf2f1/Hmgcr/Hsp90b1/Ikbkb/Insr/Iqgap1/Irs2/Itpr1/Kat2a/Kcnn4/Kcnq1/Kif3a/Lck/Lmna/Magi2/Mapk1/Mapk14/Mapk3/Mapk8/Mast2/Mtmr9/Mvp/Ncam1/Nol3/Nptxr/Pard3/Pik3r2/Pparg/Ppme1/Ppp1r10/Ppp1r16b/Ppp1r3b/Ppp1r3c/Ppp1r3d/Ppp1r3f/Ppp1r9a/Ppp1r9b/Ppp2r2a/Ppp3cb/…	92	234	0.393162
MF	GO:0060090	molecular adaptor activity	1.43416e-22	1.7382e-20	8.93708e-21	Abi2/Actn2/Akap1/Akap6/Akap9/Ambra1/Amfr/Ank2/Ank3/Ap1g1/Ap2a1/Ap2a2/Ap2m1/Ap2s1/Aph1a/Appbp2/Arpc4/Arrb1/Atp1b2/Atp1b3/Axin1/Bicd1/Bicd2/Bnip1/Brdt/Btrc/Cav3/Cbx5/Cdc42se2/Cdyl/Cntln/Cradd/Crk/Crkl/Cul1/Cul2/Cul5/Cux1/Dab2/Ddb1/Ddx20/Dgcr8/Dlg1/Dlgap3/Dlgap4/Dtl/Dzip1/Ecpas/Eloc/Epc1/Ercc2/Erg28/Fbxo42/Fem1b/Frmd4a/Frs2/Frs3/Fscn1/Gabarapl1/Gas2/Gas2l1/Gatad2a/Gnb1/Gnb2/Gnb4/Gnb5/Gphn/Hcn2/Herpu…	170	433	0.39261
MF	GO:0005096	GTPase activator activity	5.5136e-13	1.31029e-11	6.73695e-12	Abr/Acap2/Agap1/Agap2/Agap3/Agfg1/Agfg2/Als2cl/Arfgap1/Arfgap2/Arfgap3/Arhgap1/Arhgap10/Arhgap11a/Arhgap15/Arhgap17/Arhgap19/Arhgap22/Arhgap28/Arhgdia/Arhgef10l/Arhgef12/Arrb1/Asap1/Asap2/Asap3/Cavin4/Depdc1a/Depdc5/Dock4/Ect2/Evi5/Evi5l/Fam13b/Gapvd1/Garnl3/Gdi1/Gdi2/Gipc1/Git2/Gmip/Gnaq/Gnb5/Iqgap1/Llgl1/Llgl2/Lrrk2/Mtss2/Nckap1l/Nprl2/Nprl3/Prr5/Rab3gap2/Rabep1/Rabgap1/Rabgap1l/Ralgapb/Ranbp2/…	93	237	0.392405
MF	GO:0008013	beta-catenin binding	3.8576e-06	2.90398e-05	1.4931e-05	Apc/Apc2/Ash2l/Axin1/Bcl9/Btrc/Cby1/Cdh2/Cdh24/Chd8/Csnk2a1/Ctnnb1/Ctnnd1/Ctnnd2/Dact1/Dvl1/Ep300/Foxo3/Foxo4/Gsk3b/Hdac6/Lef1/Lzic/Nf2/Pin1/Prmt2/Ptprj/Ptprt/Ptpru/Pxn/Rora/Ruvbl2/Skp1/Sufu/Tbl1xr1/Tcf4/Tcf7l2/Vcl	38	97	0.391753
MF	GO:0042169	SH2 domain binding	0.00133937	0.00477446	0.00245482	Abl1/Crk/Ctr9/Dag1/Fgfr1/Inppl1/Irs1/Jak2/Khdrbs1/Lck/Nlk/Ptk2/Ptpn6/Rack1/Rufy1/Sh2b2/Sh3pxd2b/Sqstm1	18	46	0.391304
MF	GO:0070888	E-box binding	0.00133937	0.00477446	0.00245482	Atoh8/Gata3/Hand2/Hdac1/Hes1/Hif1a/Max/Myc/Neurod1/Nr1d1/Per1/Pparg/Prmt5/Snai2/Srebf2/Tcf12/Tcf4/Zeb1	18	46	0.391304
MF	GO:0140223	general transcription initiation factor activity	0.00133937	0.00477446	0.00245482	Dr1/Gtf2a2/Gtf2e1/Gtf2e2/Gtf2f1/Gtf3c2/Gtf3c4/Gtf3c5/Rrn3/Snapc4/Taf1/Taf10/Taf2/Taf6/Taf7/Taf9b/Tbpl1/Ubtf	18	46	0.391304
MF	GO:0009931	calcium-dependent protein serine/threonine kinase activity	0.0211379	0.048365	0.0248672	Mapkapk3/Mknk1/Pkn1/Pkn2/Prkca/Prkcd/Prkce/Prkci/Prkcz	9	23	0.391304
MF	GO:0017056	structural constituent of nuclear pore	0.0211379	0.048365	0.0248672	Nupl1/Ndc1/Nup160/Nup188/Nup205/Nup54/Nup93/Nutf2/Pom121	9	23	0.391304
MF	GO:0030506	ankyrin binding	0.0211379	0.048365	0.0248672	Atp1a1/Cltc/Flnc/Kcnj11/Kcnq2/Obscn/Scn5a/Slc8a1/Ttn	9	23	0.391304
MF	GO:0070006	metalloaminopeptidase activity	0.0211379	0.048365	0.0248672	Dpp3/Erap1/Lap3/Mmp16/Npepps/Pepd/Rnpep/Rnpepl1/Xpnpep1	9	23	0.391304
MF	GO:0071837	HMG box domain binding	0.0211379	0.048365	0.0248672	Cebpa/Egr2/Gata3/Hhex/Hoxa3/Pax3/Pax6/Sp1/Tcf12	9	23	0.391304
MF	GO:0042626	ATPase-coupled transmembrane transporter activity	1.79993e-06	1.48189e-05	7.61923e-06	Abca1/Abca3/Abca7/Abcb1a/Abcb1b/Abcb7/Abcb8/Abcc3/Abcc5/Abcc8/Abcd3/Abcg2/Atp13a2/Atp13a3/Atp1a1/Atp1a3/Atp1b2/Atp1b3/Atp2a1/Atp2a2/Atp2a3/Atp2b3/Atp2b4/Atp2c1/Atp4a/Atp6v0b/Atp6v0c/Atp6v0e2/Atp6v1a/Atp6v1c1/Atp6v1f/Atp6v1g1/Atp6v1g2/Atp6v1h/Atp7a/Atp7b/Cpox/Ipo8/Kcnj11/Sec61g/Tomm20	41	105	0.390476
MF	GO:0004725	protein tyrosine phosphatase activity	3.29391e-06	2.52672e-05	1.29913e-05	Acp1/Cdc25a/Cdkn3/Dusp11/Dusp15/Dusp2/Dusp22/Dusp26/Dusp3/Dusp6/Dusp7/Dusp8/Eya3/Mtmr1/Mtmr14/Mtmr6/Pgp/Ptp4a2/Ptp4a3/Ptpn11/Ptpn12/Ptpn13/Ptpn21/Ptpn3/Ptpn4/Ptpn6/Ptpn7/Ptpra/Ptpre/Ptprf/Ptprj/Ptprr/Ptprs/Ptprt/Ptpru/Rngtt/Ssh2/Timm50/Tns2	39	100	0.39
MF	GO:0008187	poly-pyrimidine tract binding	0.00909363	0.0244065	0.0125487	Cirbp/Cpeb2/Dazap1/Hnrnpc/Hnrnpu/Khdrbs1/Msi1/Pabpc1/Patl1/Rbm11/Rbms3/U2af2	12	31	0.387097
MF	GO:0046625	sphingolipid binding	0.00909363	0.0244065	0.0125487	Cert1/Clip3/Epdr1/Lamc1/Laptm4b/Map3k1/Phb2/Plekha3/Psap/Rtn4r/Traf2/Vdac2	12	31	0.387097
MF	GO:0004715	non-membrane spanning protein tyrosine kinase activity	0.00212238	0.00710587	0.00365353	Abl1/Abl2/Baz1b/Csk/Fes/Fyn/Jak2/Lck/Melk/Peak1/Pkdcc/Prkcd/Ptk2/Stk16/Tec/Tnk2/Yes1	17	44	0.386364
MF	GO:0140098	catalytic activity, acting on RNA	2.28498e-18	1.10776e-16	5.69562e-17	Aars/Ago2/Ago3/Alkbh3/Angel2/Apex1/Aqr/Bcdin3d/Bud23/Cars2/Cmtr2/Cnot6/Cnot6l/Cnot7/Cnot8/Cpsf3/Crcp/Dars/Ddx1/Ddx10/Ddx17/Ddx18/Ddx19a/Ddx20/Ddx21/Ddx23/Ddx27/Ddx31/Ddx3x/Ddx42/Ddx46/Ddx49/Ddx5/Ddx50/Ddx52/Ddx55/Ddx6/Dhx15/Dhx16/Dhx35/Dhx36/Dhx38/Dhx40/Dhx57/Dhx58/Dhx8/Dhx9/Dimt1/Dis3/Dis3l/Drosha/Dxo/Eif4a3/Emg1/Ern1/Exd2/Exosc10/Fancm/Farsa/Fbl/Fen1/Fto/Gars/Gatb/Hars2/Ints11/Kars/Lactb2/Lars2…	143	371	0.385445
MF	GO:0051087	chaperone binding	2.03862e-06	1.65826e-05	8.52607e-06	Ahsa1/Amfr/App/Atp1a1/Atp1a3/Atp7a/Bag3/Bak1/Bax/Birc2/Birc5/Cdc25a/Cdc37/Cdkn1b/Dnaja1/Dnaja2/Dnajb1/Dnajb4/Dnajb5/Dnajb6/Dnajc1/Erp29/Get4/Gnb5/H2-K1/Hes1/Hscb/Hspa2/Hspa8/Hspa9/Hspd1/Hspe1/Lbr/Lrp2/Pfdn6/Ptges3/Slc12a2/Slc25a17/Sod1/St13/Tsc1/Vwf	42	109	0.385321
MF	GO:0042578	phosphoric ester hydrolase activity	1.61301e-17	7.24064e-16	3.72282e-16	Acp1/Acp2/Acp6/Adprm/Apex1/Atp1a1/Bpnt2/Cdc25a/Cdkn3/Ctdsp1/Ctdspl/Dusp11/Dusp12/Dusp15/Dusp16/Dusp2/Dusp22/Dusp26/Dusp3/Dusp6/Dusp7/Dusp8/Enpp1/Eya3/Fan1/Fbp2/Fig4/Gde1/Gdpd1/Gdpd5/Gnaq/Gnas/Gnb1/Hddc2/Hddc3/Ilkap/Inpp5a/Inpp5b/Inpp5f/Inppl1/Lck/Lpin2/Lpin3/Lrrk2/Mpped2/Mtmr1/Mtmr11/Mtmr12/Mtmr14/Mtmr6/Mtmr9/Noct/Nt5c3/Nt5dc2/Nt5dc3/Nt5m/Pde1b/Pde4c/Pde4d/Pde6g/Pde8b/Pde9a/Pfkfb1/Pfkfb3/Pgp/Phlp…	136	353	0.385269
MF	GO:0000062	fatty-acyl-CoA binding	0.0175386	0.04168	0.02143	Acad9/Acadl/Acads/Acadvl/Acbd5/Acot11/Hmgcl/Pitpna/Soat1/Soat2	10	26	0.384615
MF	GO:0015399	primary active transmembrane transporter activity	2.49725e-08	3.25449e-07	1.67332e-07	Abca1/Abca3/Abca7/Abcb1a/Abcb1b/Abcb7/Abcb8/Abcc3/Abcc5/Abcc8/Abcd3/Abcg2/Atp13a2/Atp13a3/Atp1a1/Atp1a3/Atp1b2/Atp1b3/Atp2a1/Atp2a2/Atp2a3/Atp2b3/Atp2b4/Atp2c1/Atp4a/Atp6v0b/Atp6v0c/Atp6v0e2/Atp6v1a/Atp6v1c1/Atp6v1f/Atp6v1g1/Atp6v1g2/Atp6v1h/Atp7a/Atp7b/Cox5a/Cox7a2l/Cox7b/Cox7c/Cpox/Cyb561d1/Cyc1/Ipo8/Kcnj11/COX1/CYTB/ND2/ND5/ND6/Ndufs1/Ndufs2/Ndufs3/Ndufs8/Ndufv2/Sec61g/Surf1/Tomm20/Uqcrh	59	154	0.383117
MF	GO:0016835	carbon-oxygen lyase activity	4.94381e-05	0.000277402	0.000142628	Aco1/Aco2/Alad/Car11/Car12/Car7/Car8/Cdyl/Dglucy/Echs1/Eno1/Eno1b/Eno2/Eno3/Fahd2a/Fasn/Gmds/Hacd1/Hacd2/Hmbs/Hmga1/Nthl1/Park7/Pcbd1/Poll/Rps3/Tgds/Tpi1/Tuba8/Xrcc5/Xrcc6	31	81	0.382716
MF	GO:0016251	RNA polymerase II general transcription initiation factor activity	0.00759314	0.0210592	0.0108277	Dr1/Gtf2a2/Gtf2e1/Gtf2e2/Gtf2f1/Snapc4/Taf1/Taf10/Taf2/Taf6/Taf7/Taf9b/Tbpl1	13	34	0.382353
MF	GO:0043425	bHLH transcription factor binding	0.00759314	0.0210592	0.0108277	Crebbp/Hand1/Id3/Isl1/Kdm1a/Lmo2/Map3k10/Ncapg2/Runx2/Sp1/Tcf12/Tcf4/Usf1	13	34	0.382353
MF	GO:0071889	14-3-3 protein binding	0.000805583	0.00314957	0.00161937	Bad/Cdk5rap2/Ddit4/H2-K1/H2-M10.1/H2-M3/H2-M5/H2-Q4/H2-T22/Irs2/Prkce/Prkcz/Rbm7/Ripor1/Rptor/Sik1/Tbc1d22a/Tbc1d22b/Tsc2/Zfp36/Zfp36l1	21	55	0.381818
MF	GO:0019905	syntaxin binding	7.6892e-05	0.000412749	0.000212217	Abca1/Abl1/Cacna1a/Cplx1/Cplx2/Dapk1/Lrrk2/Myo5a/Napa/Napg/Rab4a/Scfd2/Snap25/Snap29/Snph/Sptan1/Stx7/Stx8/Stxbp1/Stxbp4/Sybu/Syt4/Syt6/Syt7/Syt9/Tmed10/Unc13a/Vamp1/Vamp3/Vps52	30	79	0.379747
MF	GO:0005525	GTP binding	5.39231e-17	2.10822e-15	1.08395e-15	Adssl1/Agap1/Agap2/Agap3/Ak3/Arf1/Arf3/Arf4/Arf6/Arfrp1/Arl2/Arl4a/Arl5b/Arl8a/Atl2/Cplane2/Dapk1/Dnm1/Dnm1l/Dnm3/Drg1/Eef1a1/Eef1a2/Eef2/Efl1/Eftud2/Ehd2/Ehd3/Eif2b2/Eif2s3x/Eif5/Eif5b/Eral1/Gem/Gfm2/Gna13/Gnai1/Gnai2/Gnai3/Gnaq/Gnas/Gnat2/Gnaz/Gnl1/Gnl3/Gpn2/Gtpbp1/Gtpbp2/Gtpbp4/H1f4/Hbs1l/Hras/Hsp90ab1/Ift27/Insr/Lrrk2/Lsg1/Mfn2/Mras/Mtg2/Nin/Nkiras1/Noa1/Nras/Ola1/Pck2/Pip4k2b/Rab10/Rab11a/Ra…	137	361	0.379501
MF	GO:0015605	organophosphate ester transmembrane transporter activity	0.0145426	0.0357518	0.018382	Abcc5/Slc25a17/Slc25a25/Slc25a36/Slc25a4/Slc25a5/Slc25a53/Slc33a1/Slc35b2/Slc37a1/Slc37a4	11	29	0.37931
MF	GO:0120227	acyl-CoA binding	0.0145426	0.0357518	0.018382	Acad9/Acadl/Acads/Acadvl/Acbd5/Acot11/Hmgcl/Pank3/Pitpna/Soat1/Soat2	11	29	0.37931
MF	GO:0004674	protein serine/threonine kinase activity	2.68003e-20	1.91071e-18	9.82402e-19	Aak1/Acvr1/Acvr2a/Adck1/Akt2/Akt3/Amhr2/Atr/Aurka/Bmpr2/Braf/Brsk1/Brsk2/Camk1/Camk1d/Camk2b/Camk2d/Camk2g/Camkk1/Camkk2/Camkv/Ccnd3/Ccnk/Cdc42bpa/Cdc42bpb/Cdk1/Cdk11b/Cdk12/Cdk14/Cdk17/Cdk19/Cdk2/Cdk4/Cdk6/Cdk7/Cdk9/Cdkl3/Chuk/Cilk1/Cit/Clk1/Clk2/Clk4/Csnk1a1/Csnk1d/Csnk1e/Csnk1g2/Csnk1g3/Csnk2a1/Csnk2a2/Csnk2b/Dapk1/Dcaf1/Dclk1/Dclk2/Dmpk/Eef2k/Eif2ak3/Eng/Ern1/Fastk/Grk2/Grk6/Gsk3a/Gsk3b/Hipk1…	167	441	0.378685
MF	GO:0070273	phosphatidylinositol-4-phosphate binding	0.00633498	0.0179813	0.00924519	Cert1/Golph3/Gsdma/Lancl2/Obscn/Osbp/Osbpl5/Osbpl8/Plekha3/Plekha5/Sap30l/Sh3pxd2b/Snx24/Snx3	14	37	0.378378
MF	GO:0005516	calmodulin binding	1.75637e-09	2.82599e-08	1.453e-08	Add1/Add3/Atp2b4/Cacna1a/Camk1/Camk1d/Camk2b/Camk2d/Camk2g/Camkk1/Camkk2/Camkv/Camsap2/Cdk5rap2/Cnn3/Dapk1/Ddx5/Edf1/Eef1a1/Eef2k/Ewsr1/Gap43/Grin1/Iqcb1/Iqgap1/Kcnn3/Kcnn4/Kcnq1/Kcnq2/Kcnq4/Kcnq5/Map2/Map6/Mapkapk3/Marcks/Mknk1/Myh10/Myh14/Myh3/Myh6/Myh7/Myh9/Mylk/Myo1e/Myo1f/Myo5a/Ngfr/Nos1/Nrgn/Obscn/Orai1/Pcnt/Pde1b/Pla2g6/Plcb3/Ppp3ca/Ppp3cb/Rit1/Ryr3/Scn3a/Scn5a/Slc8a1/Slc8a2/Slc8a3/Sptan1/…	72	191	0.376963
MF	GO:0004842	ubiquitin-protein transferase activity	6.45128e-19	3.2579e-17	1.67507e-17	Amfr/Anapc11/Ankib1/Arel1/Arih1/Arih2/Asb1/Bcor/Birc2/Birc6/Btrc/Cbl/Cbll1/Ccnc/Chfr/Cop1/Cul1/Cul3/Dtl/Dtx1/Dzip3/Fbxl14/Fbxl3/Fbxo11/Fbxo30/Fbxw11/Gid4/Hace1/Hectd2/Herc2/Hltf/Huwe1/Irf2bpl/Kcmf1/Lnx1/Lonrf1/Maea/Magel2/Malt1/Map3k1/Marchf3/Marchf5/Marchf6/Marchf8/Med21/Med27/Med30/Med31/Med6/Med7/Mkrn1/Msl2/Mycbp2/Mylip/Neurl1b/Neurl4/Nfx1/Nsmce1/Peli1/Pex12/Pml/Rbbp6/Rbx1/Rc3h1/Rc3h2/Rchy1/Rf…	159	424	0.375
MF	GO:0035091	phosphatidylinositol binding	1.17921e-12	2.69662e-11	1.38648e-11	Acap2/Actn2/Ankfy1/Anxa2/Ap2a2/Asap1/Atg2b/Atp13a2/Bbs5/Cadps/Cert1/Chmp3/Clvs1/Commd1/Dab2/Eea1/Esyt1/Esyt2/Fcho2/Fchsd2/Fermt2/Fes/Gap43/Gbf1/Golph3/Gpaa1/Gsdma/Hs1bp3/Ing2/Inppl1/Iqgap1/Itpr1/Itpr2/Itpr3/Kcnq1/Lancl2/Laptm4b/Ldlrap1/Mapkap1/Mcf2l/Mtss2/Myo1e/Nisch/Npm1/Nrgn/Numa1/Obscn/Osbp/Osbpl2/Osbpl5/Osbpl8/Pard3/Pfn2/Phf12/Picalm/Pik3c2a/Pitpna/Pitpnb/Pld2/Plek2/Plekha3/Plekha5/Plekhb2/Ra…	102	272	0.375
MF	GO:0016836	hydro-lyase activity	0.00048033	0.00202843	0.00104293	Aco1/Aco2/Alad/Car11/Car12/Car7/Car8/Cdyl/Dglucy/Echs1/Eno1/Eno1b/Eno2/Eno3/Fahd2a/Fasn/Gmds/Hacd1/Hacd2/Hmbs/Park7/Pcbd1/Tgds/Tuba8	24	64	0.375
MF	GO:0042805	actinin binding	0.00528265	0.0153908	0.00791328	Adora2a/Csrp2/Dag1/Hnrnpk/Itgb1/Ldb3/Nfkb1/Nrap/Pdlim5/Pparg/Ptprt/Rara/Rela/Trpc6/Ttn	15	40	0.375
MF	GO:0019787	ubiquitin-like protein transferase activity	1.3064e-19	8.33345e-18	4.2847e-18	Amfr/Anapc11/Ankib1/Arel1/Arih1/Arih2/Asb1/Bcor/Birc2/Birc6/Btrc/Cbl/Cbll1/Ccnc/Cdkn2a/Chfr/Cop1/Cul1/Cul3/Dtl/Dtx1/Dzip3/Egr2/Fbxl14/Fbxl3/Fbxo11/Fbxo30/Fbxw11/Gid4/Hace1/Hdac4/Hectd2/Herc2/Hltf/Huwe1/Irf2bpl/Kcmf1/Lnx1/Lonrf1/Maea/Magel2/Malt1/Map3k1/Marchf3/Marchf5/Marchf6/Marchf8/Med21/Med27/Med30/Med31/Med6/Med7/Mkrn1/Msl2/Mycbp2/Mylip/Neurl1b/Neurl4/Nfx1/Nsmce1/Peli1/Pex12/Pias1/Pml/Ranbp2/…	167	447	0.373602
MF	GO:0008757	S-adenosylmethionine-dependent methyltransferase activity	1.31829e-07	1.35405e-06	6.96191e-07	Ash2l/Bud23/Carm1/Cmtr2/Dimt1/Dnmt3b/Dph5/Eef1akmt2/Eef1akmt3/Eef2kmt/Ehmt2/Emg1/Etfbkmt/Fbl/Fbxo11/Kmt2a/Kmt2d/Kmt5a/Kmt5c/Lcmt1/Mettl21a/Mettl23/Mettl3/Mettl9/Mrm3/Nsd1/Nsd2/Nsd3/Nsun3/Nsun5/Prdm8/Prmt2/Prmt5/Prmt6/Prmt9/Setd2/Setd3/Setd5/Setdb1/Setdb2/Smyd2/Smyd3/Smyd5/Suv39h1/Suv39h2/Tfb1m/Thumpd3/Trmt10a/Trmt10c/Trmt1l/Trmt2a/Trmt2b/Trmt5/Trmt61a/Wdr4/Wdr82/Zcchc4	57	153	0.372549
MF	GO:0016830	carbon-carbon lyase activity	0.00196773	0.00660634	0.00339669	Aldoa/Amd1/Azin1/Clybl/Dera/Fahd1/Gad2/Got1/Hmgcl/Hmgcll1/Me1/Mlycd/Mvd/Odc1/Paics/Pck2/Pdxdc1/Ppcdc/Shmt2	19	51	0.372549
MF	GO:0030544	Hsp70 protein binding	0.00196773	0.00660634	0.00339669	Bag6/Bax/Cdk1/Cdkn1b/Creb1/Dnaja1/Dnajb1/Dnajb14/Dnajc8/Ern1/Hdac8/Hikeshi/Mettl21a/Mvd/Ppef2/Rps3/St13/Tsc1/Ttc4	19	51	0.372549
MF	GO:0019001	guanyl nucleotide binding	1.89941e-16	6.39468e-15	3.28787e-15	Adssl1/Agap1/Agap2/Agap3/Ak3/Arf1/Arf3/Arf4/Arf6/Arfrp1/Arl2/Arl4a/Arl5b/Arl8a/Atl2/Cnga3/Cplane2/Dapk1/Dnm1/Dnm1l/Dnm3/Drg1/Dync1li1/Eef1a1/Eef1a2/Eef2/Efl1/Eftud2/Ehd2/Ehd3/Eif2b2/Eif2s3x/Eif5/Eif5b/Eral1/Gem/Gfm2/Gna13/Gnai1/Gnai2/Gnai3/Gnaq/Gnas/Gnat2/Gnaz/Gnl1/Gnl3/Gpn2/Gtpbp1/Gtpbp2/Gtpbp4/H1f4/Hbs1l/Hras/Hsp90ab1/Ift27/Insr/Lrrk2/Lsg1/Mfn2/Mpped2/Mras/Mtg2/Nin/Nkiras1/Noa1/Nras/Ola1/Pck2/P…	142	384	0.369792
MF	GO:0032561	guanyl ribonucleotide binding	1.89941e-16	6.39468e-15	3.28787e-15	Adssl1/Agap1/Agap2/Agap3/Ak3/Arf1/Arf3/Arf4/Arf6/Arfrp1/Arl2/Arl4a/Arl5b/Arl8a/Atl2/Cnga3/Cplane2/Dapk1/Dnm1/Dnm1l/Dnm3/Drg1/Dync1li1/Eef1a1/Eef1a2/Eef2/Efl1/Eftud2/Ehd2/Ehd3/Eif2b2/Eif2s3x/Eif5/Eif5b/Eral1/Gem/Gfm2/Gna13/Gnai1/Gnai2/Gnai3/Gnaq/Gnas/Gnat2/Gnaz/Gnl1/Gnl3/Gpn2/Gtpbp1/Gtpbp2/Gtpbp4/H1f4/Hbs1l/Hras/Hsp90ab1/Ift27/Insr/Lrrk2/Lsg1/Mfn2/Mpped2/Mras/Mtg2/Nin/Nkiras1/Noa1/Nras/Ola1/Pck2/P…	142	384	0.369792
MF	GO:0050661	NADP binding	0.00367085	0.0115261	0.00592621	Cat/Dhfr/Dpyd/Fdxr/Fmo5/Gapdh/Glyr1/H6pd/Hibadh/Hmgcr/Lbr/Me1/Ndor1/Nnt/Nos1/Pgd/Qdpr	17	46	0.369565
MF	GO:0016747	acyltransferase activity, transferring groups other than amino-acyl groups	3.65236e-10	6.50979e-09	3.34705e-09	Abhd4/Abhd5/Abhd8/Acaa1b/Acaa2/Acat1/Agpat1/Agpat4/Alas1/Aspg/Atat1/Atf2/Brca2/Cdyl/Cers2/Cers6/Cpt1a/Cpt1c/Crebbp/Dgat2/Elovl1/Elovl4/Elovl5/Elovl6/Elovl7/Ep300/Esco1/Fasn/Gcat/Gnpat/Gpat2/Gpat3/Gtf3c4/Kat2a/Kat2b/Kat5/Kat6a/Kat7/Kat8/Lipt2/Lpcat1/Lpgat1/Mboat7/Mcat/Mcm3ap/Mogat2/Naa10/Naa15/Naa30/Naa40/Naa50/Nat8l/Nat9/Ncoa1/Ncoa3/Nmt1/Nmt2/Oga/Pafah1b2/Pafah1b3/Pla2g15/Porcn/Prdx6/Sat2/Sh3glb1…	83	225	0.368889
MF	GO:0050840	extracellular matrix binding	0.00137658	0.00487842	0.00250827	Adam9/Adgrg1/Anxa2/Cd248/Dag1/Eln/Fbln2/Gpc1/Itga2/Itga3/Itgav/Itgb1/Lgals1/Plekha2/Pxdn/Rpsa/Smoc1/Sparcl1/Spock2/Ssc5d/Tinagl1	21	57	0.368421
MF	GO:0015453	oxidoreduction-driven active transmembrane transporter activity	0.00305975	0.00978473	0.00503088	Cox5a/Cox7a2l/Cox7b/Cox7c/Cyb561d1/Cyc1/COX1/CYTB/ND2/ND5/ND6/Ndufs1/Ndufs2/Ndufs3/Ndufs8/Ndufv2/Surf1/Uqcrh	18	49	0.367347
MF	GO:0015485	cholesterol binding	0.00305975	0.00978473	0.00503088	Cd81/Erlin2/Gramd1b/Npc1/Npc1l1/Npc2/Osbpl2/Osbpl3/Osbpl5/Osbpl6/Osbpl8/Prom2/Ptch1/Soat1/Soat2/Stard3/Stard4/Vdac2	18	49	0.367347
MF	GO:0015932	nucleobase-containing compound transmembrane transporter activity	0.00305975	0.00978473	0.00503088	Abcc5/Atp2a1/Hnrnpa3/Sidt2/Slc25a17/Slc25a25/Slc25a36/Slc25a4/Slc25a5/Slc25a53/Slc29a2/Slc33a1/Slc35a2/Slc35a4/Slc35a5/Slc35b2/Slc35c1/Slc35e3	18	49	0.367347
MF	GO:0016417	S-acyltransferase activity	0.0190662	0.0444389	0.0228485	Fasn/Mcat/Zdhhc13/Zdhhc17/Zdhhc18/Zdhhc20/Zdhhc21/Zdhhc23/Zdhhc3/Zdhhc7/Zdhhc8	11	30	0.366667
MF	GO:0051861	glycolipid binding	0.0190662	0.0444389	0.0228485	Clip3/Cln3/Cln6/Epdr1/Gpaa1/Hspa2/Lamc1/Manf/Ppt1/Psap/Rtn4r	11	30	0.366667
MF	GO:0052866	phosphatidylinositol phosphate phosphatase activity	0.0190662	0.0444389	0.0228485	Fig4/Inpp5b/Inpp5f/Mtmr1/Mtmr11/Mtmr12/Mtmr14/Mtmr6/Mtmr9/Pip4p2/Sacm1l	11	30	0.366667
MF	GO:0016811	hydrolase activity, acting on carbon-nitrogen (but not peptide) bonds, in linear amides	0.000168678	0.000817751	0.000420452	Acer2/Acer3/Amdhd2/Asah2/Aspg/Asrgl1/Atxn3/Cat/Faah/Fhit/Gls2/Hdac1/Hdac10/Hdac2/Hdac3/Hdac4/Hdac5/Hdac6/Hdac8/Hdac9/Hint1/Hint2/Mta2/Naalad2/Ndst1/Ngly1/Nit2/Ntan1/Pigl/Sirt7	30	82	0.365854
MF	GO:0042393	histone binding	1.30187e-12	2.92198e-11	1.50236e-11	Apbb1/Asf1a/Asf1b/Atrx/Baz1b/Baz2a/Bptf/Brd1/Brd3/Brd7/Brdt/Carm1/Cbx1/Cbx2/Cbx3/Cbx5/Chd2/Chd3/Chd4/Chd5/Chd7/Chd8/Cks1b/Cks2/Coprs/Dek/Dpf2/Dpf3/Glyr1/H2ax/Hdgfl2/Hjurp/Ing1/Ing2/Ing3/Ing5/Ino80/Ipo7/Ipo9/Jak2/Kat5/Kat6a/Kat7/Kat8/Kdm4a/Kdm5a/Kdm8/Kmt2a/Kmt2d/Kmt5c/L3mbtl1/Lef1/Lrwd1/Mbtd1/Mcm3ap/Mllt10/Mllt3/Mllt6/Morc2a/Morc3/Msh6/Mysm1/Ncapg2/Npm1/Phc1/Phc2/Phf1/Phf10/Phf19/Phf2/Phf6/Phf8/Ph…	109	298	0.365772
MF	GO:0030145	manganese ion binding	0.000962496	0.00365959	0.0018816	Abl1/Abl2/Adcy10/Adprm/Atp2c1/B4galt7/Exd2/Fen1/Galnt2/Gyg/Hmgcl/Lap3/Me1/Mgat2/Mpped2/Mre11a/Pck2/Pepd/Pomgnt1/Ppef2/Ppm1m/Wrn/Xpnpep1	23	63	0.365079
MF	GO:0061630	ubiquitin protein ligase activity	1.86022e-13	4.90127e-12	2.52002e-12	Amfr/Anapc11/Ankib1/Arel1/Arih1/Arih2/Asb1/Birc2/Btrc/Cbl/Cbll1/Ccnc/Chfr/Cop1/Cul1/Cul3/Dtx1/Dzip3/Fbxo30/Fbxw11/Gid4/Hace1/Hectd2/Herc2/Hltf/Huwe1/Irf2bpl/Kcmf1/Lonrf1/Maea/Marchf5/Marchf6/Marchf8/Med21/Med27/Med30/Med31/Med6/Med7/Mkrn1/Msl2/Mycbp2/Mylip/Neurl1b/Neurl4/Nfx1/Nsmce1/Peli1/Rbbp6/Rbx1/Rc3h1/Rc3h2/Rchy1/Rffl/Ring1/Rlim/Rnf10/Rnf11/Rnf111/Rnf112/Rnf113a1/Rnf115/Rnf122/Rnf14/Rnf145/Rn…	119	327	0.363914
MF	GO:0008175	tRNA methyltransferase activity	0.0157055	0.0378978	0.0194854	Bcdin3d/Nsun3/Thumpd3/Trmt10a/Trmt10c/Trmt12/Trmt1l/Trmt2a/Trmt2b/Trmt5/Trmt61a/Wdr4	12	33	0.363636
MF	GO:0061659	ubiquitin-like protein ligase activity	9.3978e-14	2.53114e-12	1.3014e-12	Amfr/Anapc11/Ankib1/Arel1/Arih1/Arih2/Asb1/Birc2/Btrc/Cbl/Cbll1/Ccnc/Chfr/Cop1/Cul1/Cul3/Dtx1/Dzip3/Egr2/Fbxo30/Fbxw11/Gid4/Hace1/Hectd2/Herc2/Hltf/Huwe1/Irf2bpl/Kcmf1/Lonrf1/Maea/Marchf5/Marchf6/Marchf8/Med21/Med27/Med30/Med31/Med6/Med7/Mkrn1/Msl2/Mycbp2/Mylip/Neurl1b/Neurl4/Nfx1/Nsmce1/Peli1/Pias1/Ranbp2/Rbbp6/Rbx1/Rc3h1/Rc3h2/Rchy1/Rffl/Ring1/Rlim/Rnf10/Rnf11/Rnf111/Rnf112/Rnf113a1/Rnf115/Rnf1…	123	339	0.362832
MF	GO:0008173	RNA methyltransferase activity	0.00147832	0.00519339	0.00267022	Bcdin3d/Bud23/Cmtr2/Dimt1/Emg1/Fbl/Mettl3/Mrm3/Nsun3/Nsun5/Tfb1m/Thumpd3/Trmt10a/Trmt10c/Trmt12/Trmt1l/Trmt2a/Trmt2b/Trmt5/Trmt61a/Wdr4/Zcchc4	22	61	0.360656
MF	GO:0051219	phosphoprotein binding	2.29319e-05	0.000141084	7.25392e-05	Abl1/Abl2/Acp2/Arrb1/Bcar3/Btrc/Cbl/Crk/Crkl/Csnk1a1/Dpysl3/Gprin1/Irs1/Lck/Ldlrap1/Leo1/Lrp11/Mapk1/Mapk3/Men1/Mtor/Nck2/Nos1/Phf6/Pik3r2/Pin1/Ptpn11/Ptpn3/Ptpn6/Rb1/Rtf1/Scaf4/Scaf8/Shf/Socs3/Tbl2/Thrap3/Vav2/Yes1/Ywhae	40	111	0.36036
MF	GO:0051117	ATPase binding	5.8838e-05	0.000324144	0.000166661	Abca1/Adcy10/Ank2/Arpc2/Atp1b2/Atp1b3/Atp6v0a2/Atp6v1g1/Atxn3/Brsk2/Clpp/Dnajb1/Fbl/Hnrnpk/Lck/Mettl21a/Nop58/Nos1/Nr1h2/Nsfl1c/Pde4d/Ppp3ca/Ptpn3/Rab4a/Rala/Rdx/Ruvbl1/Ruvbl2/Tmtc4/Trpc1/Trpc6/Ube4b/Ubxn1/Ufd1/Usp25/Wfs1	36	100	0.36
MF	GO:0003777	microtubule motor activity	0.00123298	0.00444753	0.00228673	Dnah10/Dnah17/Dnah2/Dnai2/Dync1h1/Dync1i1/Dync1li1/Dync2h1/Kif11/Kif14/Kif15/Kif1a/Kif21a/Kif23/Kif24/Kif2a/Kif3a/Kif3c/Kif4/Kif5a/Kif5b/Kif5c/Kifc3	23	64	0.359375
MF	GO:0004860	protein kinase inhibitor activity	0.00123298	0.00444753	0.00228673	Camk2n2/Cdkn1b/Cdkn2a/Cdkn2c/Cdkn2d/Cep43/Cit/Hexim1/Hyal2/Kat2b/Macroh2a1/Ncapg2/Npm1/Parva/Pkia/Prkar1a/Prkar2a/Prkrip1/Rack1/Rptor/Spry4/Tesc/Wnk1	23	64	0.359375
MF	GO:1901981	phosphatidylinositol phosphate binding	1.53673e-07	1.56514e-06	8.04726e-07	Acap2/Actn2/Ankfy1/Anxa2/Asap1/Atg2b/Atp13a2/Bbs5/Cadps/Cert1/Chmp3/Clvs1/Commd1/Dab2/Fcho2/Fchsd2/Fermt2/Gap43/Gbf1/Golph3/Gsdma/Inppl1/Iqgap1/Kcnq1/Lancl2/Laptm4b/Ldlrap1/Mapkap1/Mtss2/Npm1/Nrgn/Obscn/Osbp/Osbpl2/Osbpl5/Osbpl8/Pard3/Pfn2/Picalm/Plek2/Plekha3/Plekha5/Plekhb2/Rab35/Rnf34/Sap30l/Sh3pxd2b/Snx11/Snx12/Snx14/Snx24/Snx27/Snx3/Snx4/Syt7/Syt9/Tecpr1/Vps36/Wdr45/Wdr45b/Wipi1/Wipi2/Zfyve1…	66	187	0.352941
MF	GO:0008374	O-acyltransferase activity	0.00501017	0.0149878	0.00770606	Abhd5/Agpat1/Agpat4/Cpt1a/Cpt1c/Dgat2/Gnpat/Gpat2/Gpat3/Lpcat1/Lpgat1/Mboat7/Mogat2/Pla2g15/Porcn/Prdx6/Soat1/Soat2	18	51	0.352941
MF	GO:0008157	protein phosphatase 1 binding	0.0201305	0.0467688	0.0240465	Cdc5l/Kcnq1/Lmna/Ppp1r10/Ppp1r16b/Ppp1r3b/Ppp1r3c/Ppp1r3d/Ppp1r3f/Ppp1r9a/Ppp1r9b/Shoc2	12	34	0.352941
MF	GO:0016746	acyltransferase activity	1.77207e-09	2.82599e-08	1.453e-08	Abhd4/Abhd5/Abhd8/Acaa1b/Acaa2/Acat1/Acly/Agpat1/Agpat4/Alas1/Aspg/Atat1/Ate1/Atf2/Brca2/Cdyl/Cers2/Cers6/Clybl/Cpt1a/Cpt1c/Crebbp/Cs/Dgat2/Elovl1/Elovl4/Elovl5/Elovl6/Elovl7/Ep300/Esco1/Fasn/Gcat/Ggt7/Gnpat/Gpat2/Gpat3/Gtf3c4/Kat2a/Kat2b/Kat5/Kat6a/Kat7/Kat8/Lipt2/Lpcat1/Lpgat1/Mboat7/Mcat/Mcm3ap/Mogat2/Naa10/Naa15/Naa30/Naa40/Naa50/Nat8l/Nat9/Ncoa1/Ncoa3/Nmt1/Nmt2/Oga/Pafah1b2/Pafah1b3/Pla2g15/…	89	254	0.350394
MF	GO:0016810	hydrolase activity, acting on carbon-nitrogen (but not peptide) bonds	8.94478e-06	6.05646e-05	3.11397e-05	Acer2/Acer3/Adar/Adarb1/Amdhd1/Amdhd2/Ampd2/Asah2/Aspg/Asrgl1/Atic/Atxn3/Cat/Cda/Cdadc1/Dclre1b/Dctd/Ddah1/Ddah2/Dpysl3/Faah/Fhit/Gls2/Hdac1/Hdac10/Hdac2/Hdac3/Hdac4/Hdac5/Hdac6/Hdac8/Hdac9/Hint1/Hint2/Mta2/Mthfd1/Mthfd2/Naalad2/Ndst1/Ngly1/Nit2/Ntan1/Oplah/Padi3/Padi4/Pigl/Pycrl/Sirt7	48	137	0.350365
MF	GO:0099106	ion channel regulator activity	8.94478e-06	6.05646e-05	3.11397e-05	Akap9/Ank2/Arpp19/Atp2b4/Cacng8/Calm1/Calm2/Calm3/Camk2d/Cav3/Commd1/Dlg1/Dpp6/Fgf14/Gem/Gnb2/Gpd1l/Hpcal4/Itpr1/Kcnip3/Kcnmb4/Lrrc55/Lynx1/Nos1/Nrxn1/Nrxn2/Nrxn3/Pacsin3/Prkcz/Prkg1/Ptpn3/Rack1/Sclt1/Scn3b/Slc5a3/Stim1/Stim2/Stoml1/Stx7/Stx8/Sumo1/Vti1b/Wnk1/Wnk2/Wnk3/Wnk4/Ywhae/Ywhah	48	137	0.350365
MF	GO:0016247	channel regulator activity	5.26631e-06	3.82202e-05	1.96511e-05	Akap9/Ank2/Arpp19/Atp2b4/Cacng2/Cacng3/Cacng8/Calm1/Calm2/Calm3/Camk2d/Cav3/Cnih2/Commd1/Dlg1/Dpp6/Fgf14/Gem/Gnb2/Gpd1l/Hpcal4/Itpr1/Kcnip3/Kcnmb4/Lrrc55/Lynx1/Nos1/Nrxn1/Nrxn2/Nrxn3/Pacsin3/Prkcz/Prkg1/Ptpn3/Rack1/Sclt1/Scn3b/Slc5a3/Stim1/Stim2/Stoml1/Stx7/Stx8/Sumo1/Vti1b/Wnk1/Wnk2/Wnk3/Wnk4/Ywhae/Ywhah	51	146	0.349315
MF	GO:0016504	peptidase activator activity	0.0112083	0.0286591	0.0147353	Aph1a/App/Atp2a3/Bad/Bcl10/Clpx/Fbln1/Pcolce2/Psenen/Psmd14/Psme2/Psme3/Psme4/Rack1/Vcp	15	43	0.348837
MF	GO:0008168	methyltransferase activity	1.19549e-07	1.29284e-06	6.64724e-07	Ash2l/Bcdin3d/Bud23/Carm1/Cmtr2/Dimt1/Dnmt3b/Dph5/Eed/Eef1akmt2/Eef1akmt3/Eef2kmt/Ehmt2/Emg1/Etfbkmt/Fam98a/Fbl/Fbxo11/Kmt2a/Kmt2d/Kmt5a/Kmt5c/Lcmt1/Mettl17/Mettl21a/Mettl22/Mettl23/Mettl3/Mettl9/Mrm3/Ndufaf5/Nsd1/Nsd2/Nsd3/Nsun3/Nsun5/Prdm11/Prdm15/Prdm8/Prmt2/Prmt5/Prmt6/Prmt9/Rrp8/Setd2/Setd3/Setd5/Setdb1/Setdb2/Smyd2/Smyd3/Smyd4/Smyd5/Spout1/Suv39h1/Suv39h2/Suz12/Tfb1m/Thumpd3/Trmt10a/Trmt10c…	70	201	0.348259
MF	GO:0016853	isomerase activity	1.28421e-06	1.11176e-05	5.71617e-06	Aip/Bpgm/Degs1/Dkc1/Echs1/Ero1a/Fkbp10/Fkbp14/Fkbp2/Fkbp3/Fkbp5/Fkbp9/Galm/Gfus/Gne/Gnpda1/Gnpda2/Hspd1/Katna1/Katnal1/Mcee/Mif/Mmut/Naxe/Nktr/P4hb/Pdia3/Pdia4/Pdia6/Pgm1/Pgm3/Pin1/Pin4/Pmm1/Ppia/Ppib/Ppie/Ppig/Ppih/Ppil4/Ppwd1/Ptges3/Ptpa/Pus10/Pus3/Ranbp2/Rpe/Rpia/Rpusd2/Spast/Thap4/Tmx3/Top1/Top2a/Top3b/Tpi1/Trub1/Trub2/Txndc5	59	170	0.347059
MF	GO:0015459	potassium channel regulator activity	0.00763569	0.0211289	0.0108636	Akap9/Ank2/Arpp19/Cav3/Dlg1/Dpp6/Kcnip3/Kcnmb4/Lrrc55/Prkcz/Slc5a3/Sumo1/Wnk1/Wnk2/Wnk3/Wnk4/Ywhae	17	49	0.346939
MF	GO:0016741	transferase activity, transferring one-carbon groups	7.37184e-08	8.39018e-07	4.31387e-07	Aldh1l2/Ash2l/Atic/Bcdin3d/Bud23/Carm1/Cmtr2/Dimt1/Dnmt3b/Dph5/Eed/Eef1akmt2/Eef1akmt3/Eef2kmt/Ehmt2/Emg1/Etfbkmt/Fam98a/Fbl/Fbxo11/Gart/Kmt2a/Kmt2d/Kmt5a/Kmt5c/Lcmt1/Mettl17/Mettl21a/Mettl22/Mettl23/Mettl3/Mettl9/Mrm3/Ndufaf5/Nsd1/Nsd2/Nsd3/Nsun3/Nsun5/Prdm11/Prdm15/Prdm8/Prmt2/Prmt5/Prmt6/Prmt9/Rrp8/Setd2/Setd3/Setd5/Setdb1/Setdb2/Shmt2/Smyd2/Smyd3/Smyd4/Smyd5/Spout1/Suv39h1/Suv39h2/Suz12/Tfb1m…	74	214	0.345794
MF	GO:1901505	carbohydrate derivative transmembrane transporter activity	0.00522316	0.0152541	0.00784302	Abcc3/Abcc5/Atp2a1/Slc17a5/Slc25a17/Slc25a25/Slc25a4/Slc25a5/Slc29a2/Slc33a1/Slc35a2/Slc35a4/Slc35a5/Slc35b2/Slc35c1/Slc35e3/Slc37a1/Slc37a4/Slc5a1	19	55	0.345455
MF	GO:0003779	actin binding	1.27876e-14	3.78013e-13	1.94358e-13	Abl1/Ablim2/Actn2/Actn4/Actr2/Add1/Add3/Adssl1/Antxr1/Arc/Arpc1a/Arpc2/Arpc3/Arpc4/Arpc5/Bloc1s6/Cald1/Cap1/Capza1/Capza2/Capzb/Cdk5r1/Cdk5r2/Cfl2/Clasp2/Cnn3/Coro1a/Coro1b/Coro2b/Coro6/Coro7/Cotl1/Cttn/Cyfip1/Daam2/Dag1/Dbn1/Dmtn/Dst/Dstn/Eef2/Enc1/Epb41l1/Fermt2/Fgd4/Fhdc1/Fhl3/Fhod1/Fkbp15/Flnb/Flnc/Fmn1/Fmnl1/Frg1/Fscn1/Gas2/Gas2l1/Gipc1/Hdac6/Hdgf/Hnrnpu/Homer2/Hook1/Hpca/Ino80/Inppl1/Ipp/Iq…	154	447	0.344519
MF	GO:0015085	calcium ion transmembrane transporter activity	2.46937e-05	0.000150396	7.73271e-05	Anxa2/Atp2a1/Atp2a2/Atp2a3/Atp2b3/Atp2b4/Atp2c1/Cacna1a/Cacna1b/Cacna1h/Cacna1i/Cacna2d1/Cacna2d3/Cacnb4/Cacng2/Cacng3/Cacng8/Cnr1/Grin1/Itgav/Itpr1/Itpr2/Itpr3/Mcoln1/Mcu/Ncs1/Orai1/Orai2/P2rx4/Pkd1/Ryr3/Sec61a1/Slc24a2/Slc8a1/Slc8a2/Slc8a3/Slc8b1/Stim1/Stim2/Tmem165/Trpc1/Trpc3/Trpc6/Trpm2/Trpm4/Tspoap1	46	134	0.343284
MF	GO:0051015	actin filament binding	7.95841e-08	8.84916e-07	4.54986e-07	Abl1/Ablim2/Actn2/Actn4/Actr2/Add1/Add3/Adssl1/Antxr1/Arpc1a/Arpc2/Arpc3/Arpc4/Arpc5/Bloc1s6/Capza1/Capza2/Cdk5r1/Cfl2/Clasp2/Coro1a/Coro1b/Coro2b/Coro6/Coro7/Cotl1/Cttn/Dbn1/Dmtn/Dstn/Eef2/Fermt2/Fgd4/Fhod1/Fmnl1/Frg1/Fscn1/Gas2/Gas2l1/Iqgap1/Itprid2/Klhl17/Marcks/Mtss1/Myh10/Myh14/Myh3/Myh6/Myh7/Myh7b/Myh9/Myl4/Myo1e/Myo1f/Myo5a/Neb/Nrap/Pick1/Pknox2/Ppp1r9a/Ppp1r9b/Samd14/Shroom3/Shtn1/Sipa1l1…	76	222	0.342342
MF	GO:0017022	myosin binding	0.00141522	0.00500072	0.00257115	Arfgef1/Arfgef2/Cald1/Coro1a/Fus/Gipc1/Hap1/Kirrel/Limch1/Llgl1/Llgl2/Lmtk2/Myl9/Myrip/Npc1l1/Rab10/Rab11a/Rab11b/Rab39b/Rab6b/Rala/Rhoa/Snap25/Taok1/Trak1/Trim2	26	76	0.342105
MF	GO:0005272	sodium channel activity	0.0140534	0.0354111	0.0182068	Asic4/Cacna1h/Cacna1i/Grik1/Grik4/Grik5/Hcn2/Kcnk1/Scn3a/Scn3b/Scn4a/Scn5a/Scn9a/Scnn1a/Trpm2	15	44	0.340909
MF	GO:0005547	phosphatidylinositol-3,4,5-trisphosphate binding	0.0140534	0.0354111	0.0182068	Asap1/Commd1/Fchsd2/Fermt2/Gbf1/Inppl1/Iqgap1/Mapkap1/Npm1/Nrgn/Obscn/Pard3/Plekhb2/Zfyve1/Zfyve16	15	44	0.340909
MF	GO:0016874	ligase activity	6.14003e-06	4.35188e-05	2.23755e-05	Aars/Acaca/Acacb/Acsl1/Acsl3/Acsl4/Adssl1/Asns/Ass1/Atp5pb/Atp6v1a/Cars2/Ctps/Ctps2/Dars/Dip2a/Dph6/Farsa/Gars/Gart/Gatb/Gclc/Gclm/Gss/Hars2/Kars/Lars2/Lig3/Lig4/Lipt2/Mars1/Mthfd1/Nae1/Paics/Pccb/Ppcs/Rimkla/Rtca/Rtcb/Sae1/Sars/Sars2/Slc27a4/Sucla2/Ttl/Ttll13/Ttll5/Ttll7/Ttll9/Uba1/Uba2/Uba3/Uba6/Vars/Vars2	55	162	0.339506
MF	GO:0035064	methylated histone binding	0.000163081	0.000793794	0.000408134	Atrx/Bptf/Cbx1/Cbx2/Cbx3/Cbx5/Chd5/Chd8/Dpf2/Glyr1/Hdgfl2/Ing1/Ing2/Ing3/Ing5/Kat8/Kdm4a/Kdm5a/Kdm8/L3mbtl1/Lrwd1/Mbtd1/Morc3/Msh6/Ncapg2/Phf1/Phf19/Phf2/Phf8/Pwwp2a/Pygo1/Rrp8/Setd5/Spin4/Suz12/Taf1/Taf7/Uhrf1/Zmynd8	39	116	0.336207
[truncated: 61 more rows]

## Sheet: CTRL vs CBN 50µm
ONTOLOGY	ID	Description	pvalue	p.adjust	qvalue	geneID	Count	BG	CountBGRatio
MF	GO:1990948	ubiquitin ligase inhibitor activity	2.00776e-07	1.93188e-06	9.06947e-07	Cdkn2a/Fbxo5/Rpl11/Rpl23/Rpl37/Rpl37rt/Rpl5/Rps15/Rps20/Rps7	10	10	1
[truncated: 582 more rows]

## Sheet: CTRL vs CBN 100µm
ONTOLOGY	ID	Description	pvalue	p.adjust	qvalue	geneID	Count	BG	CountBGRatio
[truncated: 547 more rows]
