# Supplementary material for: Cannabinol (CBN) Influences the Ion Channels and Synaptic-Related Genes in NSC-34 Cell Line: A Transcriptomic Study
Source: Cells. 2024 Sep 19;13(18):1573. doi: 10.3390/cells13181573 (PMC11430194; doi:10.3390/cells13181573)
Supplement: Supplementary file 1 [file cells-13-01573-s001.zip › Table S4.xlsx]

## Sheet: DEGs_di_interesse_195
	CTRL vs CBN 5µm	CTRL vs CBN 10µm	CTRL vs CBN 20µm	CTRL vs CBN 50µm	CTRL vs CBN 100µm
Abcc8	NA	NA	-0.68	NA	NA
Ano10	-0.19	-0.19	-0.23	-0.17	-0.22
Ano2	NA	4.32	NA	NA	NA
Ano4	NA	-5.69	-4.96	-5.63	-5.2
Ano6	0.16	0.19	0.3	0.23	0.13
Anxa2	0.24	0.5	0.39	0.1	NA
Anxa6	NA	NA	NA	-0.13	-0.18
Apol9a	NA	-5.21	-4.48	-5.15	-4.71
Aqp1	2.61	2.73	NA	NA	NA
Asic1	0.18	-0.19	NA	NA	NA
Asic3	NA	NA	NA	4.38	NA
Asic4	NA	0.45	0.48	0.68	0.7
Atp5pb	NA	NA	-0.23	0.21	0.42
Atp6v1a	-0.21	-0.13	-0.36	NA	NA
Best2	4.57	NA	NA	4.38	NA
Cacna1a	0.44	0.22	-0.29	0.66	0.49
Cacna1b	0.25	0.16	0.21	0.1	0.3
Cacna1c	0.1	NA	NA	0.1	0.24
Cacna1e	4.83	NA	NA	NA	5.5
Cacna1f	5.06	NA	NA	NA	NA
Cacna1h	0.4	0.47	0.31	0.33	0.42
Cacna1i	NA	0.17	-0.1	0.11	0.37
Cacna2d1	NA	NA	0.17	NA	NA
Cacna2d2	0.65	NA	NA	NA	NA
Cacna2d3	NA	NA	5.32	NA	5.3
Cacnb3	0.2	0.14	NA	0.16	0.24
Cacnb4	-2.1	-1.18	-1.3	-4.29	-2.85
Cacng2	-0.33	-0.54	-0.81	-0.71	-0.72
Cacng3	NA	-0.21	-0.39	-0.19	NA
Cacng4	NA	0.61	NA	-0.34	0.29
Cacng7	NA	NA	NA	0.18	NA
Cacng8	NA	NA	0.36	0.37	0.48
Calhm2	NA	-0.72	-1.16	-1.44	-1.19
Ccdc51	3.39	4.14	3.61	3.42	4.45
Cdk5	0.17	0.19	NA	NA	NA
Chrna1	NA	NA	5.32	NA	NA
Chrna3	-0.38	NA	-0.25	-0.19	-0.23
Chrna4	5.95	4.32	NA	5.23	5.3
Chrna7	-0.15	NA	NA	NA	-0.23
Chrnb1	NA	-1.44	NA	NA	NA
Chrnb2	-0.13	-0.07	-0.27	-0.22	NA
Chrnb4	-0.87	-0.33	-0.94	NA	NA
Clca2	4.83	5	NA	NA	NA
Clca3a2	NA	NA	NA	NA	2.64
Clcc1	-0.54	-0.59	-0.86	NA	-1.05
Clcn1	NA	NA	NA	NA	1.05
Clcn3	NA	NA	0.22	NA	-0.18
Clcn4	NA	NA	0.28	0.25	0.28
Clcn5	NA	NA	NA	-0.22	NA
Clcn6	NA	0.14	NA	NA	0.18
Clcn7	NA	0.31	0.34	0.57	0.72
Clcnka	NA	NA	NA	NA	4.82
Clic1	-0.15	NA	NA	NA	-0.13
Clic4	-0.17	NA	NA	-0.23	NA
Clic5	NA	NA	6.32	NA	NA
Cnga3	NA	0.41	0.23	0.35	0.79
Cnr1	0.11	0.17	0.27	NA	0.12
Erc1	NA	-0.2	NA	-0.27	NA
Gabra1	NA	NA	NA	NA	5.5
Gabra5	6.16	NA	6.05	5.06	5.08
Gabrb3	NA	0.11	0.14	NA	0.19
Gabrd	NA	NA	NA	2.42	NA
Gabrr1	2.98	NA	NA	NA	NA
Gabrr2	NA	-3.25	NA	-1.19	NA
Gjc1	-0.28	-0.21	-0.27	-0.52	-0.58
Glra4	NA	NA	NA	4.87	NA
Gpr89	-0.17	-0.22	-0.11	0.12	-0.18
Grik1	0.81	1.33	1	0.91	NA
Grik4	-1.23	NA	-0.47	-1.04	-0.52
Grik5	0.21	0.26	0.1	0.1	0.08
Grin1	-0.17	-0.35	-0.39	-0.28	-0.14
Grin3b	4.57	4.58	NA	NA	4.82
Hcn1	4.83	NA	NA	NA	NA
Hcn2	-0.16	-0.22	-0.28	-0.25	-0.3
Hcn3	NA	0.2	NA	0.48	0.28
Htr1b	-4.19	-2.44	NA	-4.38	-2.95
Htr3a	-0.32	-0.85	-0.63	-0.64	-0.7
Htr3b	-5.64	-1.86	-5.16	-3.38	-5.39
Itgav	-0.38	-0.13	-0.33	-0.35	-0.46
Itpr1	-0.3	-0.35	-0.2	-0.14	0.13
Itpr2	NA	NA	-0.49	NA	NA
Itpr3	-0.9	-0.51	-0.7	-0.51	-0.42
Kcna4	NA	0.95	NA	-3.38	-2.95
Kcna7	NA	NA	NA	NA	-4.71
Kcnab1	NA	NA	NA	NA	1.38
Kcnab2	NA	-0.28	NA	-0.23	NA
Kcnab3	1.73	NA	NA	NA	NA
Kcnb1	0.31	NA	0.74	0.32	NA
Kcnc1	NA	NA	NA	0.39	NA
Kcnc3	0.65	0.58	0.66	0.65	0.6
Kcnd1	1.01	1.66	1.36	0.94	1.38
Kcnd2	NA	NA	NA	0.31	0.45
Kcnh2	0.17	0.15	NA	0.09	0.18
Kcnh3	NA	NA	NA	-0.82	NA
Kcnh4	0.52	0.68	0.84	0.31	0.52
Kcnip3	NA	NA	0.64	0.83	0.64
Kcnj11	NA	4.32	5.32	4.38	NA
Kcnj12	0.2	NA	NA	0.19	0.5
Kcnj14	NA	1.07	NA	NA	NA
Kcnj4	2.89	2.36	NA	NA	NA
Kcnj6	NA	1.03	1.51	NA	NA
Kcnj9	0.33	NA	NA	NA	NA
Kcnk1	-1.56	-1.59	-3.67	NA	-0.99
Kcnk12	-1.48	-1.08	-2	-0.67	NA
Kcnk3	0.16	0.21	NA	0.23	0.5
Kcnmb4	-2.44	-1.37	-1.96	-3.05	-4.19
Kcnn1	1.43	1.26	NA	1.35	1.22
Kcnn2	-0.67	NA	NA	0.51	NA
Kcnn3	0.12	0.22	0.23	NA	NA
Kcnn4	-3.44	-7.13	-3.96	-7.07	-3.19
Kcnq1	-4.96	-2.77	-4.48	NA	NA
Kcnq2	0.27	0.38	0.4	0.26	0.67
Kcnq3	1.35	1.78	NA	1.08	NA
Kcnq4	3.2	2.56	1.87	3.08	2.86
Kcnq5	0.43	NA	-0.76	NA	NA
Kcnt1	2.81	3.08	NA	1.79	3.14
Lrrc55	1.42	1.11	0.87	0.94	NA
Lrrc8b	-0.52	NA	NA	NA	NA
Lrrc8c	0.79	0.57	1.03	0.92	NA
Lrrc8d	-0.29	NA	-0.27	NA	NA
Marcksl1	NA	-0.12	NA	-0.4	-0.14
Mcoln1	NA	-0.17	-0.26	-0.14	NA
Mcu	NA	0.22	-0.25	NA	NA
Nalcn	NA	-2.77	NA	-1.38	-3.27
Ncs1	NA	NA	-1	-0.51	NA
Orai1	NA	0.4	0.62	0.36	NA
Orai2	1.07	NA	1.11	0.59	0.54
Otop2	NA	NA	0.83	-1.16	NA
P2rx1	NA	NA	NA	NA	0.85
P2rx3	NA	-0.28	NA	NA	NA
P2rx4	-1.63	NA	-1.88	-0.97	-2.7
Pacc1	NA	NA	NA	NA	0.86
Piezo1	0.23	0.14	0.12	0.12	0.16
Pkd1	0.21	0.22	0.24	NA	0.23
Pkd2	-0.28	NA	NA	NA	-0.22
Pkd2l1	NA	4.58	NA	4.87	NA
Pkd2l2	4.57	NA	NA	NA	NA
Psen1	NA	NA	NA	-0.14	0.22
Ptk2b	4.57	6.46	NA	4.38	NA
Rasa3	NA	NA	NA	NA	-0.22
Ryr2	NA	NA	NA	-0.42	-0.35
Ryr3	2.32	2.05	2.2	1.92	2.48
Scn10a	6.34	6	NA	5.64	NA
Scn1b	NA	-0.53	NA	NA	NA
Scn2a	NA	-0.2	NA	-0.3	NA
Scn3a	0.59	0.48	0.56	0.53	0.74
Scn3b	NA	NA	-0.56	NA	-0.32
Scn4a	0.57	NA	1.27	-0.66	0.55
Scn5a	-0.19	-0.23	-0.35	-0.37	-0.24
Scn8a	0.13	0.24	NA	0.27	0.22
Scn9a	NA	-0.25	-0.15	-0.16	-0.4
Scnn1a	NA	-0.64	-0.81	-0.99	NA
Sec61a1	0.2	0.1	0.32	0.35	0.26
Slc12a2	-0.24	-0.13	-0.13	-0.27	-0.31
Slc12a5	0.61	0.43	0.52	0.71	0.84
Slc12a6	0.81	NA	-2.3	-2.38	-5.97
Slc12a7	0.44	NA	NA	NA	NA
Slc17a7	NA	NA	0.87	0.53	0.77
Slc1a4	0.47	0.54	0.36	0.66	0.66
Slc24a1	NA	5.46	NA	4.38	NA
Slc24a2	0.32	NA	0.39	0.42	0.59
Slc26a6	0.98	NA	NA	NA	NA
Snap25	-0.13	-0.1	-0.12	-0.1	-0.17
Stim1	0.3	0.18	0.29	0.35	0.11
Stim2	NA	NA	-0.52	NA	NA
Tmc3	-3	NA	-3.84	-1.81	NA
Tmc6	2.13	0.91	NA	NA	1.21
Tmc7	2.31	NA	3.09	NA	3.22
Tmc8	0.46	NA	0.62	0.63	0.84
Tmco1	NA	NA	NA	NA	-0.2
Tmem120a	0.35	0.45	0.26	0.33	0.52
Tmem150c	NA	-0.42	NA	NA	NA
Tmem266	3.29	3.23	2.67	2.75	3.12
Tmem38a	-2.07	NA	-3.17	-2.26	NA
Tmem63a	NA	NA	NA	0.66	0.94
Tmem63b	-0.08	-0.19	-0.23	-0.14	NA
Tmem63c	-0.18	NA	-0.24	NA	NA
Tomm40	NA	NA	-0.75	-0.28	NA
Tpcn1	-0.2	-0.31	NA	NA	0.14
Tpcn2	NA	0.63	NA	NA	NA
Trpc1	-0.7	-0.73	-1.09	-1.26	-0.73
Trpc3	-2.48	-0.55	-4.9	-1.82	-2.33
Trpc6	NA	-0.77	-3.03	-1.38	-1.1
Trpm2	0.52	0.5	0.43	0.91	0.99
Trpm3	0.32	0.33	0.53	0.32	0.23
Trpm4	-1.55	-1.97	-1.07	-2.91	NA
Trpm5	NA	0.96	NA	NA	NA
Trpm7	-0.08	-0.08	NA	-0.1	-0.44
Trpv2	NA	NA	NA	NA	-0.87
Trpv4	NA	1.32	NA	-0.71	0.73
Tspoap1	NA	NA	1.48	1.2	1.05
Ttyh2	1.1	1.27	NA	NA	1.4
Ttyh3	NA	NA	-0.27	-0.08	NA
Vdac2	-0.19	-0.26	-0.2	-0.17	-0.12
Vdac3	NA	NA	0.07	NA	NA
