# Supplementary material for: Cannabinol (CBN) Influences the Ion Channels and Synaptic-Related Genes in NSC-34 Cell Line: A Transcriptomic Study
Source: Cells. 2024 Sep 19;13(18):1573. doi: 10.3390/cells13181573 (PMC11430194; doi:10.3390/cells13181573)
Supplement: Supplementary file 1 [file cells-13-01573-s001.zip › Table S5.xlsx]

## Sheet: Foglio1
Genes	Terms and sub terms				Terms and sub terms	N. DEGs
Abcc8	synaptic vesicle membrane				synapse	43
Ano2	glutamatergic synapse				glutamatergic synapse	39
Ano2	presynaptic membrane				postsynaptic membrane	37
Ano6	cholinergic synapse				presynaptic membrane	28
Ano6	synaptic membrane				GABA-ergic synapse	12
Aqp1	axon terminus				postsynaptic density membrane	12
Asic1	dendritic spine				postsynaptic specialization membrane	12
Asic1	synapse				synaptic vesicle	11
Atp6v1a	extrinsic component of synaptic vesicle membrane				dendritic spine	10
Cacna1a	glutamatergic synapse				presynapse	10
Cacna1a	presynaptic active zone membrane				postsynaptic density	9
Cacna1b	axon terminus				presynaptic active zone membrane	9
Cacna1b	glutamatergic synapse				axon terminus	8
Cacna1b	presynaptic active zone				Schaffer collateral - CA1 synapse	8
Cacna1b	Schaffer collateral - CA1 synapse				cholinergic synapse	7
Cacna1c	glutamatergic synapse				postsynapse	7
Cacna1c	postsynaptic density				terminal bouton	7
Cacna1c	postsynaptic membrane				hippocampal mossy fiber to CA3 synapse	6
Cacna1c	presynaptic membrane				neuromuscular junction	6
Cacna1c	synapse				calyx of Held	5
Cacna1e	GABA-ergic synapse				synaptic vesicle membrane	5
Cacna1e	postsynaptic membrane				parallel fiber to Purkinje cell synapse	4
Cacna1e	presynaptic membrane				synaptic membrane	4
Cacna1h	glutamatergic synapse				dopaminergic synapse	3
Cacna1h	postsynaptic membrane				excitatory synapse	3
Cacna1h	presynaptic active zone membrane				presynaptic cytosol	3
Cacna2d1	glutamatergic synapse				asymmetric synapse	2
Cacna2d1	postsynaptic membrane				glycinergic synapse	2
Cacna2d1	presynaptic active zone membrane				inhibitory synapse	2
Cacnb4	glutamatergic synapse				presynaptic active zone	2
Cacnb4	presynapse				cone cell pedicle	1
Cacnb4	synapse				cytoskeleton of presynaptic active zone	1
Cacng2	glutamatergic synapse				extrinsic component of presynaptic membrane	1
Cacng2	hippocampal mossy fiber to CA3 synapse				extrinsic component of synaptic vesicle membrane	1
Cacng2	postsynaptic density membrane				postsynaptic cytosol	1
Cacng2	Schaffer collateral - CA1 synapse				postsynaptic density, intracellular component	1
Cacng2	synapse				presynaptic active zone cytoplasmic component	1
Cacng3	excitatory synapse				ribbon synapse	1
Cacng3	glutamatergic synapse				serotonergic synapse	1
Cacng3	postsynaptic density membrane				spine apparatus membrane	1
Cacng3	Schaffer collateral - CA1 synapse
Cacng4	glutamatergic synapse
Cacng4	postsynaptic density membrane
Cacng7	glutamatergic synapse
Cacng7	postsynaptic density membrane
Cacng8	glutamatergic synapse
Cacng8	postsynaptic density
Cacng8	postsynaptic density membrane
Cacng8	postsynaptic membrane
Cacng8	Schaffer collateral - CA1 synapse
Cacng8	synapse
Cdk5	glutamatergic synapse
Cdk5	neuromuscular junction
Cdk5	postsynapse
Cdk5	postsynaptic density
Cdk5	presynapse
Cdk5	Schaffer collateral - CA1 synapse
Cdk5	synapse
Chrna1	neuromuscular junction
Chrna1	postsynaptic membrane
Chrna1	postsynaptic specialization membrane
Chrna1	synapse
Chrna3	cholinergic synapse
Chrna3	dopaminergic synapse
Chrna3	postsynaptic membrane
Chrna3	postsynaptic specialization membrane
Chrna3	synapse
Chrna4	cholinergic synapse
Chrna4	dopaminergic synapse
Chrna4	postsynaptic membrane
Chrna4	postsynaptic specialization membrane
Chrna4	presynapse
Chrna4	presynaptic membrane
Chrna4	synapse
Chrna7	asymmetric synapse
Chrna7	cholinergic synapse
Chrna7	dendritic spine
Chrna7	glycinergic synapse
Chrna7	postsynaptic membrane
Chrna7	postsynaptic specialization membrane
Chrna7	presynapse
Chrna7	presynaptic membrane
Chrna7	spine apparatus membrane
Chrna7	synapse
Chrnb1	neuromuscular junction
Chrnb1	postsynaptic membrane
Chrnb1	postsynaptic specialization membrane
Chrnb1	synapse
Chrnb2	cholinergic synapse
Chrnb2	dopaminergic synapse
Chrnb2	postsynaptic membrane
Chrnb2	postsynaptic specialization membrane
Chrnb2	presynapse
Chrnb2	presynaptic membrane
Chrnb2	synapse
Chrnb4	cholinergic synapse
Chrnb4	postsynaptic membrane
Chrnb4	synapse
Clcn3	axon terminus
Clcn3	GABA-ergic synapse
Clcn3	glutamatergic synapse
Clcn3	inhibitory synapse
Clcn3	postsynaptic membrane
Clcn3	synapse
Clcn3	synaptic vesicle
Clcn3	synaptic vesicle membrane
Clcn4	synaptic vesicle
Clcn5	synaptic vesicle
Cnr1	GABA-ergic synapse
Cnr1	glutamatergic synapse
Cnr1	presynapse
Cnr1	presynaptic membrane
Cnr1	synapse
Erc1	cytoskeleton of presynaptic active zone
Erc1	GABA-ergic synapse
Erc1	glutamatergic synapse
Erc1	postsynaptic density
Erc1	presynaptic active zone cytoplasmic component
Erc1	presynaptic cytosol
Erc1	synapse
Erc1	synaptic vesicle
Gabra1	GABA-ergic synapse
Gabra1	postsynapse
Gabra1	postsynaptic membrane
Gabra1	postsynaptic specialization membrane
Gabra1	synapse
Gabra5	GABA-ergic synapse
Gabra5	postsynapse
Gabra5	postsynaptic membrane
Gabra5	postsynaptic specialization membrane
Gabra5	presynaptic membrane
Gabra5	synapse
Gabrb3	GABA-ergic synapse
Gabrb3	inhibitory synapse
Gabrb3	postsynaptic membrane
Gabrb3	postsynaptic specialization membrane
Gabrb3	synapse
Gabrb3	terminal bouton
Gabrd	GABA-ergic synapse
Gabrd	glutamatergic synapse
Gabrd	postsynaptic membrane
Gabrd	synapse
Gabrr1	GABA-ergic synapse
Gabrr1	glutamatergic synapse
Gabrr1	postsynaptic membrane
Gabrr1	presynaptic membrane
Gabrr1	synapse
Gabrr2	GABA-ergic synapse
Gabrr2	postsynaptic membrane
Gabrr2	synapse
Gjc1	synapse
Glra4	glycinergic synapse
Glra4	postsynaptic membrane
Glra4	postsynaptic specialization membrane
Glra4	synapse
Grik1	glutamatergic synapse
Grik1	postsynaptic density
Grik1	postsynaptic density membrane
Grik1	postsynaptic membrane
Grik1	presynaptic membrane
Grik1	synapse
Grik1	terminal bouton
Grik4	glutamatergic synapse
Grik4	hippocampal mossy fiber to CA3 synapse
Grik4	postsynaptic density membrane
Grik4	postsynaptic membrane
Grik4	presynaptic membrane
Grik4	synapse
Grik4	terminal bouton
Grik5	glutamatergic synapse
Grik5	hippocampal mossy fiber to CA3 synapse
Grik5	postsynaptic density membrane
Grik5	postsynaptic membrane
Grik5	presynaptic membrane
Grik5	synapse
Grik5	terminal bouton
Grin1	dendritic spine
Grin1	excitatory synapse
Grin1	glutamatergic synapse
Grin1	hippocampal mossy fiber to CA3 synapse
Grin1	parallel fiber to Purkinje cell synapse
Grin1	postsynaptic density
Grin1	postsynaptic density membrane
Grin1	postsynaptic membrane
Grin1	presynaptic active zone membrane
Grin1	presynaptic membrane
Grin1	synapse
Grin1	synaptic membrane
Grin1	synaptic vesicle
Grin1	synaptic vesicle membrane
Grin1	terminal bouton
Grin3b	hippocampal mossy fiber to CA3 synapse
Grin3b	postsynaptic density membrane
Grin3b	postsynaptic membrane
Grin3b	presynaptic active zone membrane
Grin3b	synapse
Hcn1	axon terminus
Hcn1	glutamatergic synapse
Hcn1	postsynaptic membrane
Hcn1	presynaptic active zone membrane
Hcn3	cone cell pedicle
Htr1b	calyx of Held
Htr1b	presynaptic membrane
Htr1b	serotonergic synapse
Htr3a	glutamatergic synapse
Htr3a	postsynaptic membrane
Htr3a	presynaptic membrane
Htr3a	synapse
Htr3b	postsynaptic membrane
Htr3b	synapse
Itpr1	GABA-ergic synapse
Itpr1	postsynapse
Itpr1	postsynaptic density
Itpr1	presynapse
Itpr1	Schaffer collateral - CA1 synapse
Itpr1	synapse
Itpr1	synaptic membrane
Itpr3	presynapse
Kcna4	asymmetric synapse
Kcna4	dendritic spine
Kcna4	glutamatergic synapse
Kcna4	postsynaptic membrane
Kcna4	presynaptic membrane
Kcnab2	axon terminus
Kcnab2	glutamatergic synapse
Kcnab2	postsynaptic density
Kcnab2	postsynaptic density membrane
Kcnab2	synapse
Kcnb1	cholinergic synapse
Kcnb1	postsynaptic membrane
Kcnb1	postsynaptic specialization membrane
Kcnb1	synapse
Kcnc1	axon terminus
Kcnc1	calyx of Held
Kcnc1	postsynaptic membrane
Kcnc1	presynaptic membrane
Kcnc1	synapse
Kcnc3	axon terminus
Kcnc3	glutamatergic synapse
Kcnc3	neuromuscular junction
Kcnc3	postsynaptic membrane
Kcnc3	presynaptic membrane
Kcnc3	synapse
Kcnd1	dendritic spine
Kcnd1	postsynaptic membrane
Kcnd2	dendritic spine
Kcnd2	GABA-ergic synapse
Kcnd2	glutamatergic synapse
Kcnd2	postsynaptic membrane
Kcnd2	postsynaptic specialization membrane
Kcnd2	synapse
Kcnip3	axon terminus
Kcnj4	postsynaptic membrane
Kcnj4	synapse
Kcnj6	parallel fiber to Purkinje cell synapse
Kcnj6	presynaptic membrane
Kcnj9	parallel fiber to Purkinje cell synapse
Kcnj9	presynaptic membrane
Kcnj11	glutamatergic synapse
Kcnj11	presynaptic membrane
Kcnk1	synapse
Kcnn2	dendritic spine
Kcnn2	glutamatergic synapse
Kcnn2	postsynaptic membrane
Kcnn3	neuromuscular junction
Kcnq5	calyx of Held
Kcnq5	presynaptic membrane
Marcksl1	presynaptic cytosol
Marcksl1	presynaptic membrane
Marcksl1	synaptic vesicle
Ncs1	calyx of Held
Ncs1	glutamatergic synapse
Ncs1	postsynapse
Ncs1	postsynaptic cytosol
Ncs1	presynaptic cytosol
Ncs1	synapse
P2rx1	glutamatergic synapse
P2rx1	postsynaptic membrane
P2rx1	presynaptic active zone membrane
P2rx3	dendritic spine
P2rx3	hippocampal mossy fiber to CA3 synapse
P2rx3	presynaptic membrane
P2rx3	Schaffer collateral - CA1 synapse
P2rx3	terminal bouton
P2rx4	dendritic spine
P2rx4	terminal bouton
Psen1	glutamatergic synapse
Psen1	neuromuscular junction
Psen1	presynaptic membrane
Psen1	synapse
Psen1	synaptic membrane
Psen1	synaptic vesicle
Ptk2b	dendritic spine
Ptk2b	glutamatergic synapse
Ptk2b	postsynapse
Ptk2b	postsynaptic density
Ptk2b	postsynaptic density, intracellular component
Ptk2b	presynapse
Ptk2b	Schaffer collateral - CA1 synapse
Scn2a	glutamatergic synapse
Scn2a	presynaptic membrane
Scn8a	glutamatergic synapse
Scn8a	parallel fiber to Purkinje cell synapse
Scn8a	postsynaptic density membrane
Scn8a	presynaptic active zone membrane
Scn10a	glutamatergic synapse
Scn10a	presynaptic membrane
Slc17a7	excitatory synapse
Slc17a7	presynaptic active zone
Slc17a7	synapse
Slc17a7	synaptic vesicle
Slc17a7	synaptic vesicle membrane
Snap25	extrinsic component of presynaptic membrane
Snap25	glutamatergic synapse
Snap25	postsynapse
Snap25	presynapse
Snap25	presynaptic active zone membrane
Snap25	presynaptic membrane
Snap25	ribbon synapse
Snap25	synapse
Snap25	synaptic vesicle
Trpm7	synaptic vesicle membrane
Tspoap1	calyx of Held
Tspoap1	glutamatergic synapse
Vdac2	synaptic vesicle
Vdac3	synaptic vesicle
