# Supplementary material for: Cannabinol (CBN) Influences the Ion Channels and Synaptic-Related Genes in NSC-34 Cell Line: A Transcriptomic Study
Source: Cells. 2024 Sep 19;13(18):1573. doi: 10.3390/cells13181573 (PMC11430194; doi:10.3390/cells13181573)
Supplement: Supplementary file 1 [file cells-13-01573-s001.zip › Table S6.xlsx]

## Sheet: Foglio1
	CTRL vs CBN 5µm	CTRL vs CBN 10µm	CTRL vs CBN 20µm	CTRL vs CBN 50µm	CTRL vs CBN 100µm
Ano2	NA	4.32	NA	NA	NA
Asic1	0.18	-0.19	NA	NA	NA
Cacna1a	0.44	0.22	-0.29	0.66	0.49
Cacna1b	0.25	0.16	0.21	0.1	0.3
Cacna1c	0.1	NA	NA	0.1	0.24
Cacna1e	4.83	NA	NA	NA	5.5
Cacna1h	0.4	0.47	0.31	0.33	0.42
Cacna2d1	NA	NA	0.17	NA	NA
Cacnb4	-2.1	-1.18	-1.3	-4.29	-2.85
Cacng2	-0.33	-0.54	-0.81	-0.71	-0.72
Cacng3	NA	-0.21	-0.39	-0.19	NA
Cacng4	NA	0.61	NA	-0.34	0.29
Cacng7	NA	NA	NA	0.18	NA
Cacng8	NA	NA	0.36	0.37	0.48
Cdk5	0.17	0.19	NA	NA	NA
Chrna1	NA	NA	5.32	NA	NA
Chrna3	-0.38	NA	-0.25	-0.19	-0.23
Chrna4	5.95	4.32	NA	5.23	5.3
Chrna7	-0.15	NA	NA	NA	-0.23
Chrnb1	NA	-1.44	NA	NA	NA
Chrnb2	-0.13	-0.07	-0.27	-0.22	NA
Chrnb4	-0.87	-0.33	-0.94	NA	NA
Clcn3	NA	NA	0.22	NA	-0.18
Cnr1	0.11	0.17	0.27	NA	0.12
Erc1	NA	-0.2	NA	-0.27	NA
Gabra1	NA	NA	NA	NA	5.5
Gabra5	6.16	NA	6.05	5.06	5.08
Gabrb3	NA	0.11	0.14	NA	0.19
Gabrd	NA	NA	NA	2.42	NA
Gabrr1	2.98	NA	NA	NA	NA
Gabrr2	NA	-3.25	NA	-1.19	NA
Gjc1	-0.28	-0.21	-0.27	-0.52	-0.58
Glra4	NA	NA	NA	4.87	NA
Grik1	0.81	1.33	1	0.91	NA
Grik4	-1.23	NA	-0.47	-1.04	-0.52
Grik5	0.21	0.26	0.1	0.1	0.08
Grin1	-0.17	-0.35	-0.39	-0.28	-0.14
Grin3b	4.57	4.58	NA	NA	4.82
Hcn1	4.83	NA	NA	NA	NA
Htr1b	-4.19	-2.44	NA	-4.38	-2.95
Htr3a	-0.32	-0.85	-0.63	-0.64	-0.7
Htr3b	-5.64	-1.86	-5.16	-3.38	-5.39
Itpr1	-0.3	-0.35	-0.2	-0.14	0.13
Kcna4	NA	0.95	NA	-3.38	-2.95
Kcnab2	NA	-0.28	NA	-0.23	NA
Kcnb1	0.31	NA	0.74	0.32	NA
Kcnc1	NA	NA	NA	0.39	NA
Kcnc3	0.65	0.58	0.66	0.65	0.6
Kcnd1	1.01	1.66	1.36	0.94	1.38
Kcnd2	NA	NA	NA	0.31	0.45
Kcnj11	NA	4.32	5.32	4.38	NA
Kcnj4	2.89	2.36	NA	NA	NA
Kcnj6	NA	1.03	1.51	NA	NA
Kcnj9	0.33	NA	NA	NA	NA
Kcnk1	-1.56	-1.59	-3.67	NA	-0.99
Kcnn2	-0.67	NA	NA	0.51	NA
Kcnq5	0.43	NA	-0.76	NA	NA
Marcksl1	NA	-0.12	NA	-0.4	-0.14
Ncs1	NA	NA	-1	-0.51	NA
P2rx1	NA	NA	NA	NA	0.85
P2rx3	NA	-0.28	NA	NA	NA
Psen1	NA	NA	NA	-0.14	0.22
Ptk2b	4.57	6.46	NA	4.38	NA
Scn10a	6.34	6	NA	5.64	NA
Scn2a	NA	-0.2	NA	-0.3	NA
Scn8a	0.13	0.24	NA	0.27	0.22
Slc17a7	NA	NA	0.87	0.53	0.77
Snap25	-0.13	-0.1	-0.12	-0.1	-0.17
Tspoap1	NA	NA	1.48	1.2	1.05
